# Supplementary material for: “Targeted Sequencing by Gene Synteny,” a New Strategy for Polyploid Species: Sequencing and Physical Structure of a Complex Sugarcane Region
Source: Front Plant Sci. 2018 Mar 28;9:397. doi: 10.3389/fpls.2018.00397 (PMC5882829; doi:10.3389/fpls.2018.00397)
Supplement: Data Sheet S2 — File containing the FASTA format sequence of the sorghum target region. [file DataSheet2.FASTA]

>Sb03:55265000-55952000 [Sorghum bicolor v.3.1]
CCCAGAGGCACAAGGTCTGGACGCGCGACGTCGAGGTGGAGCTGTGGGCGTTCCGGTCGCGCCAGCTGCCGTTCCAGCCGCGGATCGACGCCGAGGGGAAGGTGGTCACGGCCACAACCCAAGACGAGGACGGCAACACGGTTACGGTCGTCCAGCGGGTATCCCACCACTTGGATGCGGACGGCGCCCTCGGCCTTCTCCTGCTGCACCacgagaacaggagacgacgcgtcaagagcgaggaggaggaggacgacgacgacgaccacgacgacgacTGGAAGGGGCCATCGTCGGTGGCCCGTAAGAAGGGCAAGCAACAAAGTGGCAAGCGGGGCGCGTCGGCGTCGGCGCTTCCCGCACCAGTTGCCGAGCAGGGAGAGGCGAGGGGGTCCGAGTTGACGTTCTATGCTGCGGTCGGGCTGGCAAAGCTGCGGCGGGCCATTTGGGAACGGTGGCAGGAACACGCCGACCGAGGACATGGCGCTAAGGGCTTATCCAACGACGTGGCTAAATCACCAGCAGACGTGGCTAAATCGCCAGCAGACGTGGAGGGAGAGAAGATTGATAAAAATAAAAATAAAAAAGCATCGGGAACGCACAGCATAAAAGATAATGGGAGCAAGTAGTCAGAAACTGTTGATTCGTTGGAAAACCTGCGAGATAATCTGATGTTAGCTAGATATTTCGACAAGAGAAAGGAAGGGGTGATGGCATCCCTGTTTTAAAGAGCGAATGGTACATATGTATATATTAGATTATTATATGGTATTAGAATTAAATTCCAGTTCAATCTCAATCACATACTCTTAGAAAGTGCCCTTACCAAGACCAAGCTCTATTGCACCATGTTCACTCCATTCTCCATTCACAAATTATGTTTCTTCCTCATCTTTGCGATAAACACATACATTTGATTCCGTTATTCAAACAGCACTCGCCGAGATTTCAGCTTACCAGCAAGCAACGAGCCTATAAAGATGACTACTGCCATGTAACCTCAGATGAGGGGAAAACACAGCGATTTCTGATTTATTATTATTCTCCTCAAGCAGTGGAACACAGAATAGACTGCAAAAACAGACTCTTGACCCCTAGAACTTGTGTTGGCTGCTGTAATTCGATTTGTGGCTCCTCAATTCTACGTGTAAGAAAGATGTATACTTGGAAAAATTACATCAATGTTCAATCAACATGGAAGCGATTCCACATGGAAAATTGTGTGTATTCCTGACTAGTACAAGCACATAAAGATGTAAATAACCCTATACAGTTATCGTGAAGAAATAGAGTTTCAGCAAAACAGCAAGCCCCAACTGCAACAAGAATATCCCTGCAACGATCAGGAACCATCGCTCGCCAGAATTTACAATGTGCGCACGGAGATTTACAGCAACGAAGGTAGCAGACATGAAACCAGCAACGCCAGCAATCACCCATCTGAATATTTCTATTGGCACAATAGACAGAAGCTGTCACACAAAAGGAGAAAGAACTTTCAGTCAACTTCAAATGCTAAAGCAGTGTAGAAATACTCCAAATCATTTGAACAGGTAATATACTAGTATTTTGTCAACAGAGAATTAGTAAATGACAGATATAGCTTACATGCAAGTAAAAATAGTAGACAGCTTTTTTTTCATTTTGACAATTGATCCATAGAGAAGTATTTGTCCATACGCAACCGGTATCACTAGATTAATCATGAATCCTACTAACATACTACACAACTATATAACTTGTAAAACCATGAACTACAATTATAGTAGCAAAAAAGGGTACCTAGCAAACAAATTATATTGGTAAATGGTGGTAGTAATGGCCCTTGGAATTTATTTGGTTTCATTTACATACAAAAGCAGTGCAAATTCTTTAAACTCAAGCTTGCTGATTGATTTACATGTGTTAGAATCCACAATCCAGTGAACATTTCCCATAGAAAAGGCCAAATCTCAAGCAACTTTAACAATAGGCCATAGTGGCACACAATTGTAAACTAAAAGAATTGTAATTCCTACGTATATGTGCCTTTTAGTAAGAAACTTACCGATGCTGGAATGAAGATGAACAGGGAGTATCCATATAGGCACCACAATTGCACAAGACCAGCAGGTGCTGAGAAGTATTTGAGAATAACATATAAAAGAAGAGGAACAAACGTCACGTAGCCATAGAATAAGCCAGCAGACCAGGTAACCAAGTTGATATCATAGTTCCATTCCTTCTTGTGCCATTTGTGGGATAGGTAGGTGACAAAAGTAGCAATAGATGCAGCAACAAAAATCAGGGTGGTGCATGTCCAAAATGGCCCATACCTACAGAATACAAAATGAAACAGAAGGCACAGCAGATCAGTAGCAAATTACAAAGAATTAATCATTCAGACAAATATAGAATCTTCCCAGTGACTCATATTCGCCAAGTTCTCTGTACTATTATATCATTGTTAGTTACAAAGTTATTAAGTATCGTTCATATGCCCTAAACTGAAATGGTTGGTAGTCGAATTGTTCTTTTCAGAAAGAAGCAGTCAATGCAACTTCATAGGCATATTCTACTTTGATGTAGATCCACTACAGATGACCATACACGACATAGAGAAACAGCAATTTGATTGCAAATGAACATAATGTCTTCAAAAGGAATAAAGGATATCATAAATTTGTATTTCAATTTTCAACCCAATAGCAAGTGCAAATACTAATAGCTAGTTCATGCTTGCTATTTGCTGAAATAAACTCTACAGAAACTCGCATAGAAAGGGCTCTGACATTGCAGCCATCTTAAAATCTTAAAACAAACTCAAAGAATCATATCAGCAATCCTCAATGCTGGACAATAATAACTGTTCCAAGGATCAGTTCAACCAAAAACCAACAGATCCCACTCAAAAATAAACTAAGTATTGGAACAACCCAACTATCAGTGAGTAGAACAAGATATGCGAATGCACAAAACTACGTAACCAACACATTCCAGCCAAAGCAAACACACCCACATTCAACACCAAAGAGCAATTTGATCTATGAATAATGAAATCCAGCATATACATTAACTCACAATGGTCTACAGCGTCTGCTACCTAAGGGAACATGTTTCAGTAATGCAGCAAAATTGAGCTATACTATGTTCTCTGAGAGGGGAACTGATTGAGGAACATACAGATCAGGGTTCTCGGAGGTCTTCTCGGTAAATGTGCCGCGGAAGGGGAAGACGGACTCCCAGATCCTCTCGACAACGTCGGAAGTGTCAACGTCGAAGTAGGGCTTGTAAGCCGCCACGGAGAACATGCGGAACCAGCCGCCCTGCGCAGCATCATCTGACCCGGCGCTGCTGCCTCTGCCACCGCTTCCGGCTCCTCCGCCCTTTGACGAGAAGGTGTCTGCGCAAAAAAAAAAGCCACCGTGGCCAGGTCAGTGAGTCGGATCCGAAGAGAAACGTGAAGAGCACGGGAGCTGAGGCTGCGAGATCTGACCGTCGGCGTCGGTGGGTGGGCGGTAGGCGCCAGCGATCTTGCCCCTGGCCTCGGACGGCGGGAAGGTCTGGAGGTTGGAGTCGGCGAACCTGATGGCCGGCGGATCTGTCCCCGTGGCCGCCTGCGTGGTGTGGCAAGAGAGAGATAGTGAGGCCGGCTGTGTGCCGCTGCGAGAGGACGGGAGGGAGACCGGCAGAAACGGCGGTTGCATACCGGGACGGATCCGGAGGCCTTGGGGTCGTCGAGGGCGGAGTACCCACCGCCGGACATCATCTTCGCCGGCCCACGGCAGACGGCGGAGACGGAGCTGTGCTTCGCGGCGAGCAGGGGTGAGGAGTCAGGCCGGCCGCGTGAAGGAGACGGAGGGGAGAGCGGATGGTTTATGCGGGATCTGGCTGCGGCTTCCGCTTCTCGTTGGATTGTACCAGACCGGGCCCACTTGGCGCGCTCTGTTTACGTGAACCGTGTCGGCGCGGGCGGTTGCTTATGGGAGATGAAAGTGCTCACCGTCgtgttgccgtgagtgttttgctgatatagtatagttattaaaaagatagagtaaaaattgtagaaattagatttaagttagaagttatatctgtacaagaactaagatatgaaagaatatgattgattgatggagaatagagagagaatgtatataattaaacaaaaaactattttataaaaattatttattgggaccacagtttttatttgtatagtgtctatagaaattaataactacatataatttctagcattaagagtgcccTAAAACCATCAGGGTGGCGTACTGCCCAAGCACCTAAGTTGTCCAACTTCATGTCAGCTACCGGTGGTCACGCTTCACTAGTCTCGGCAGAGAACATGATAGAGAGATAAATGGGttgcttagtttttaaaaattttgcaaaattttttaagatttttcatcatatcgaatctgtcataccgaattttacggcacatgaatgaagcactaaatatagataaaaaataattaattacatagtttacttgtgatttgcgagacgaattttttgagcctagttagtctaaattggacactaattatcaaatacaaagaaaagtgttacagtagcactttgtaaaatcttttaccagccccaaaagtgacTGCTTGGGGTAGAGAAAGGTACAAAGGCTGTTGCTTGGACATTCCTTTTGCTCTGCACAACAGTGGAAGAGGACCACACATTAGATGTGTAGTGATTTTAACTTTTTTTTCTTGCATATGTGGAGATTTTAGTATGGAGCTAACATGATGTTGGCTGTGTTGGGGAAACTCTAAGGGCATTCACAATAACCTTTCTAAATCGCCAGCTGCTGTAGAGACTAAAAATTATTAAAAAAATAAAAAGACAGATAGCAAGAAACAGTTAAAAGACTTGAAAAACTTTGGGTAGTGTGTGAGCTCAGCGCTTGTGTCCGCGCTAGCTAGATGAGTTTCTTGTTTCTCTCTTCGTGGTTGATCACGTACTCCTAGCTAGTAAACCTGTCAGCTGTTGGGGCTGCCcaatccataggatccgtatcaatcaaactttttaaatttgaccaactttatagaaaaaaatatcaatatttacgacataaaatgagtattttataaaaatttattttatgataaatctaatggtactaatttagtactataaatcttagtatttttttctagaaatttagtcagagtttaaaaagtttgactttagatacctctaggaattgaagcttttagacaaaagaagTAAGCTAATAAAAAGAAATTGGATTAAACTAGATAGACAAAATCACACCATTTCGTTTCTTTCATGCAAGCCAAACATGTGTCTTTTCCCGAATCAAAACTCATGCTCAGCTCACGTACATACGCGCACCATCTAATTCCTAAATATACCAAAAACTAGATTGACAAAATCATACTCTTTCGGTTCTTTCGTGCAAACCAATTTTTTTATTGAGTTACATCATATTACAATAACTTGCATAAGAATGTTTTCAATAAGCAATTCATATGCTATAATTCTTTTGTTCCAAACAGACCCGATGTGACCTGATTTGGGCGTAATATGAAGGTGAGAGGTTGGAAAGGCAACAAATTTTGATGCTTGTGGGGTTGAAAGCAACGATCATATATATCATTAAACGTTAGTGAGGAGCTCGTCGCTCAGCTTGAACGGTTTCCCATAAAACTCACTGCCTCTGCCCTCTTAGTACACACCCGTGAACTGTGCAGTTAGAGGTTTTTTGTTTTTTCAATCCTACTCATCCCCTGCCAATTTCACATGGCTGTTGGGGAAGCCCTAATAAGATGATTTGCTTTCAAAGACTACCAACGTTGTAATTCAAAATTGTTTGCGCAAAATCAAGGGCATTAAATGTGGAAGGACATTGGTTGGACTTGATGACCCCTTTTGTGAAAGTTTATTATCCTGATTTGTTGAAAATGCCTGCCAAGCTGTATGCTCGGATGGCTGAGCTATATGACGAGGGACTGAAATATGTTTCAATTTTAGGAGTAGTTTTGGGGCAGTGAAGTAAGCAACTGAACATTCTAAGAATAGCTTTGTAAGAGGTTGTTTGGATTGGAGGAATGAAGTTTTCCTTTCCTATGGAAAAGCTTGCTTTCCTTCATGAAATGGAGGAAATAAAACATCCACTTTGAGCTCTAGGAAAATTTCCCTATTTGTGAATGGAGAGATGAGCAAGCCTCTGTTCACTAGAATGGAGGAATAAACATACGCTGCTTATATTAGTGTGTTCGAAACACTCATTCCTATAAAATTCCTGTCTTTTCAATCCTCTTTTCTATATCTAAACTTAATTCTTAATTCCTGTGCTTTGTTCATTTCCTCTGTTTCCTTTATAATTCTTTTGTTCCAAACAGGCCCTTTGGTGCGACCTGATTTGGGCATAATATGAAGGTGAAAGGTTGGAAAGGCAACAAATTTTGATGCTTGTGGGTAGAGATGGCAACGGGTACGTACCCGATGGGTAGTGGCCATCCGTACCCGCACCCGCGAAGTCTAAATTTTACCCGTCGGGTTACCCGCACACGGGTAGGAAAATAATTCCATACCCGCACCCACGGGTAATTTCTATCCGATGGGTAACCCGCACCCGCTAGTATACCCGAGAATTACATATAAATATCATATATTTACACAAAGAAATTCATACTAAACCTCCAACAAGTTATAAACTAATATTCATGTAACAACATCAAATTCATATACATATATATTAGGAGAGTTTAGTTGAATTTAGACCAAATTTATGTGCTATATAGGCTAAAATGACAAGGGTGGCTAGTTATTTTGACGGGTATTTTTTacccgcgggtagacgggtatgggtagtacacacccacacccgtacccgccatacccgatgggtataggattttgcccaataacatacccacgggtagaaaattcattccatacccgcctctttatcgggtaaaacccatcgggtactcgggtacccgttgccatcttAACTTGTGGTGTTGAAGGCAACGATCATATATCATTTTTAATTATGCCAATGATTTGGGTGTAATATGAAGGTGAAAGGTTGGAAAGGCAACTTCTATGGGCGAGTTGGGAGTCTTTCAGCCTTTTTTATTTTCTGCAAGCTTTGCTTGGTGTTTGACATTGGCAAGATTTCAGATTTGATTCTCTTGTATAACAGGATAGTTTGTTCTTGCCCTCTTTCATTAGCTGGCATCCCCAGCATATAAAGCTGATGGCAACAGAGTTGCTCTGTCCGCTTGAGCTATTTGTCGAATCTATCAGTCATTCAGCGGTGTTTTTCTCTCACAACAAATCAGCAACTATGTTCTACCCCATGTCCCCATGACTCAAACGAGTCATTGATACGTTCTAGTACATGACAGGGTCGCAAGTCGAGTGGCAGCACATCAAAATACACTCTCTCAATCAAACAAGAACAATGCTCTAAAACTGGACCCAAGTGATGTATCCCTCCGGTACTCATGCACAAATCACAGGGCATGCCGGGAAAAAAAAGAAAAGAAAAGAAATTAACGAGCTCTAAAAGAGCAAAAAATGGTTCAGCATAATAAATGTAGAAATGACAGTTAATCGTCCTGTAGACAGTAGACTATTCTTTCTCCTGAGGTATGTGTTTGGTCACTAGCTACTATGCAGGTGCCCTCTCGGCCTGATAAATAGGCGTCATTTTGTAAAAGCCAATTCACAGGCAAGGGCAATGTGATCGCTTCCCCATTTCTGTGAAACAAACATAAACTCGCTGGATTAGCATGTATCGGTACAGCAATTGGTTGATTTGGTTCATTAAACATAAAAGAATAAGAGAAATATGGATCTGTAGTACCTTGGTCGGGAACCCAATTGTTTGTTTCAAAATCTCTTTGGGAAATGTATCCAAGACTTGAACAGTATGCAGACCTTCCGAGGCCCTAAATAATAAAATGATTGCCAAATTAGATTGTTGAATGCTTAGGTGTTACATTGCAGTTGCAATAGTTGCTTACCATATGTAGTCTACTGTTCCCATGAATTTTCTGTTGTAGCTTGTCACTAGTGGTTCCTTGCTGGCGTCTTTTGTTCCATCAAAATCCTGTTTGAATAGTTACCAATAAGAACCATTTGCATTCTGTGGGCAACTAAAATCTTATCCAGTTCTACAATAACATTAACTAAAAGGAAACTAGTACATGATCTAATAAATTTAAAAAACAGCACAAACTTAATGGTTGAAAATAAAATGTTGGAAATGCAGACAAAATAAAAGGAAAAAAGATTGTACTTACCTCCACGTCAGTATATACGCTCCTTAATTTCAAACTGTGTTCCATAAAAGTGCATTCGTCCTTCCCAGTGGCAGCTTTTATTTCTTCTGGTGTCCACCTGTACGGATCATAATAGTAATACCCTTCATTCAAAGTAACCTGCTGAGAAGATGGTGAACTATCTGAAGTTTCTGGAAGCTGATCTTCCTCTTCAAGTAAGTGACCATTACCACCAGATAACTCTTCAAAGAAAGTAGGGTCAGAGTTCACATCTGTACAGGTAACTTCACCATTTGCTGTATCATCCTCAAGAGCATGAGCATTGTTTTCAGGCTCATCTCTACAAGAGACTGAATGACTCTTTATCACTTCAGCAGAACATTGATCGACACATGCATCTGAAACAGCACCATTTGGTTGATGTACTGGTTCTTCTACTCCAGCACTACTTTCTCCTTCTAGCTTCACATTACTCATCTGGTGAATGGCATCAGTGACATTCTGAGAACCATTGAAATGAGATGACTCTGGTTCTTTAGTTGCACAATTCTCTTCAGCAGACAACATGGATTCAGTGTTATTTTCCTTTTCATGAGGCTTATCTTGTGAGACAGTAAACAGTTGATCTGTAAGTTCTTCTGAAATCACATCACCAGCCAAGTTGTCTGAAGAAAGCAGCTGACTGCTATCAATTATTTCACATGAACCTGACCTAAGGATCTCAGTATAAACTGTAGCTGGAGCAGACGGAGCATCTGCAATGTCAGGTCCTTCTCCAGATTCAGTTGTGATCCCTCCAGGAGACCCCTTGTCAGTGGGTTTACACTCTTCATCAGCATCAAAAGCACAGGCACTCTTTACAGTATCTTCCAAAGAGTTCAATAATCCTTGATCATCGAGCTTAGAAGAGCCAGAACAAGGTACATTATTGCCACAACTGTAACTTGATTTGGAGTCAACGGTTGTTCGAGAAAAAGATTTGGAGTCAACGAGAGACTCTGAAGAGGTATCAGTTAAAAAAGGTTCTCTTCCAGCAGGGGAAGAATTCTCCACCAACTTTGTTGTTTCAGTTTGAGGCTTACAATCATTTAGAAGAGTTATGTTTCCCTCTCTATTGTTGGTTGGAGAAAAAGGTGGATGGGATCTGTCACATATACAAAGCAACTAATGAATTGCATATCTATGCAACATTAGAAAAAGACAGGTTACAAATATGTAGGAAGAGATTGGCCAAACACAAATACTAAACAATTTCAAGAAGCAGAAGAATCACCGAGATATATTAGGGCCAGTATATAGCCCCTGTGAACTACCACCAGTTTGCTGTCCAGATATAGTATTTTTCGCAAGGCCAGACAAATTCAACTGCACAATTTGGAAGCTTTATGTAAAAGTTTCAGATCCATGAAATCAGTGACACTAATGGGTTGAAGAGAGAAAAAAACGTTACCTTTTGCTCCAACATAAACTTGTACAGTGGACTCTGAATAAGAAAGAGATGAGATCGTTTGTGTCAATCATTATCACGATTCACGACAGCATGACAAAAACAGTAAATTACCATGTAATCTCAAATAGATAAATAGTGGTCCATACAAGAACATTACCTTGGGTGTAGAGTTGAAATCTCCACAAAGTATCACTGGAGCATTATTCCACATTTTGGATAGAGTGTAAGCTTTATCCAGAAGTGTCCTGACCTGTAGGACCATAAAATCAGAAATGCAATATTAAGGTGCTTAGTAAATGGTCAAGAAAACAGAGGAAGGAGAAAAGACACTACAAAGAATATAGAAATGATGCCAAGAAAGCATAAACCACCATGTATCAAGGTATACATCATCTCTATTTTCTACTGTAGGATATAACAAAATAAAACTCGACTAGGGGGAAGAGACGTCCACCCTAGCATTTTAATAGGTAGAAGGTGAGAATCAAACCCTGGTGAGCTGGGTGACATCCAACCTCACTAGCCAACTCATCTCAGAGAGATTCTCAGCATGTAAAAAATAATAAATAACAAGTAATGTTGTTTTTGTTTAGCACAGATTATGTTCAACATGCTAAGAAGAAATAATGTCATTTTTTGTTTAGCATATAACAAAATGATATTATTACTTGTTAGCATGTTGGACATATGCAGCAACTTCATTTCTTTTATGCTCAAATTGAGTAAATATATATACTGTTCTTGATTCTAATACAAACAATAATAATCAAGTCAAGTAGCCAAGACAGGCAACAATGAGCATGCTATATATATGTTTCAATTAAAAACAGGATGTCAAAGGAACATCGAATAGCAATGTACCTGACCAAGTTTGATGTCCCCTCTCTTCGGATTATAAAGAACATGAATATTACATATAACAACTTGTTTAGCTTGTTGTGGATCGTTAGAGCTGTTAGACAAGAAAAAAAAAGAATAACATGGATAAATAGCATGATAGTTTTTTCTAATAAAAAAAAGATTGACACATAGATACAGCAACTACACATAGAATCACCAAGGATACAGACAACAGCAGGATAATTGCATCACAACTATAATTGCAATTAGATCACCTTTACAGTAAGAACCAATCATTCTAGAGCATCAAAACTTCTCGAAGCTGTGAACCAGATTGACTATGATAGTGTTGTACCTCCAAACTGAATATTAGGGATAACAGTTATCTAAAAAAGAAACTGATTACCAAGGGAGCAAATAAGGATGACAAAATAATCTTCCATTCAGCTCCAGCATAAGCATAACCCTCATATGTGATTCAATCCGTTGATAGCAATCATATTGTATTGGGCCATGCAGATACCACAATGTGCATTGTTGACTTTTTCATCCGTTCATTAGTTCAGATCAGAAAAGGCTTCCGTGCGATCTTCAGATCAGAAACATAGAAGTAGCAGTAGACATGAAGCTCTCGACCACATGAGGAAGGGCAAGGCTAGATCATTGATAATAGCACCAGCAATTAAAGTTGGATTTATGCTGGTGGATATTAGGCTATTAGCAGCACTTGCATCAGTTTATAGTCTTTATACTATAATTTGTTTAGGCTAAACTATTGGATCGATGAGGATGTCCATATTTAATCCTTGAATCCGGAGTTCGTTTTAATCCTTTTTCATCTCTCAAGGTAGTAAACAGAAGCCTAAAATTTCTTTAAAGTAAGGATAAAAGCAGACTGAATACTTTCTGAAGTCCTGAAATTGCAATTACCTTGTAGATAAACTAGTAGAGTCAGTTTGCACATTTTGAGGGACCACCGACTGAACAATACAACAACGAAACAAATAGCAGATTTAGATGTCCTACAAGATTAGCAGCATATAAAAACCAAAACTTCAGGTCAGGGGCTGATAAAGTTGCCCCAATTTTAACAAACCTCTAAAACACAGAGCTGCGCAACATTATCACGAAGTCCAAGCTTGTTGAATTCAATGTCCTCTTCGTAGCGTAACTGGAACCTGATAAGACATGACCCAAGCTAAAGTTGGAAATTTTTCATATGTTCAGCATGGTGAAATGCGAAACAAACTTTGGATCACATCAATATAAGAAATTTTGAGCAAATTACCTTGTTGTTCTCCAAAAAATAGCACATCCATCAGCTGCATCTCCAGTCCGTATCTGTCACCCATTCAGCAAAAATAAGATTGTCATACAATCAAGAAGATTCAAGAAAAAAGGTGTTCCTCTTTTGTCAATGGAACCACTAATAAAGTTTCAAAATCACATGTTTTATTCAATTAATTAAAATTATTATGCTAATGTAATTAAAAAGTAGCCAGTCTCCCTTAACAACATGTTGCTAAAAGTGTCATATAGAAGAGTAAACAGCATTGAAAACATTACCTTCCATGTGCCGTTATATCCTCGGCTTGCCATTTCTTGTTCAAGGTCTGTAAATTTGTCAACCTCCTAAAAGCACAAAGAAGGGATACAATGTAAACATTCATCAAAGGGATTGACAGGTACTCTAGTTACATAGTTTTGGCTTCCAAATTATAAGATGTTTTGGTACCTAGACATAATGTAtatctaagtacatatgctactccctccattccaaattataagacgttttggtttttctagatacatagtttttgctatgtacttagatatacattatgtctaggtacatgctaaaagGTTTCATCGAGTATAAAGAACTGGCCCATTATATTCTTTAATTGCCAACATCATATGGATCCATAGTCGCAAGTTTCTATGtttttttttctcgaaaaacgcaggagatctgcatctctttgtattaagaagaaaaaggggtataagaacccagaacttacaagacaccaccacaccacacactcacacTACACAAGCCAAAACAGCCAAGACACATACGCATCTAAGCTGGCAGCAAGGCGACCCACATCGACCTAAAAAAGCAGCAGGACCTGCTAAGATAAGTATGCTACAGCACTCTTCTTGTGAACTACCTGAAGACATAGAATGTCTGGAGACCACAGGCCAAACTCAAACAGTAACTTATCCTTGCGCCAGTTCCAATCCAGGATGAAAGATGGTATTCGTTCATACAGAAACTGGTGCTCCTGGGCCAGATAGTCCGCAAGTATATTGTACGATAGAACCTTAAACCTCTCTGTACAATCAAAAGTGCAATATGTAAAATATTAAAGGCGATATGTAAACTTTACTAGAAATAATGAGCACATAAACATAATGGTCACTCACGTCAAGACGGAAGGCAAACATTGTCACTAAAATAATGAGAGTTTCACATACATAATTTGTACTAAGTCAGCTTGACTTCGAAATACTGAATAAATCCATTGGAAAGATAGGACAGGAAGGTAATAACAAGCAACACATTCAGTGTCCATAAACACATTGAGTGCAACTATAGCTCAGTAATTAATACGCACAAATCTAATTGCAACTCATTGACAACTTTAGTTAAATGGCTGGTGCCATTCTCATCCAGACAGTTTTTTGAGGAATGAGTTCCATCATCTTCTCACTCCTCACTTTTTTTGTTTGGTTTGTGGAATGGAATGGGTTGATGCATCACCACCTCATTCCTCACTAATAATTAGTACTAGTGTGAGCCTGTGAGGAATGAAGTCATTCCACCAAATCTGAGGAATGAACTCATAATGCATCACCTCTCATCTAGAATGGTTTGATTTCTCGAACCAAACACCCTAAAAATGTAAACATGAGAACCACGATCTCCAGAGGATTAGCTACACAATTCACGAGCAGACGAGTGTGGCAAACTTTGAAAAAGAGCTACCAGCTAGTGTGGCAAACATTGAAAAGAGTTACCAGCTTGATGTGGCGGCCTCTGCTTCGCAAAGCGCCACCGTCGGCGGTAATCTGCCAGCCTCGGAGGCAGCTGCGGTGCGCCAGGGCGGAACCCTGCACTCGGTGCCCCGCGCCCATAAGGCTGCGGCCGCAGCTGACCGTGAACGTACGGGTTCGGAGCCCCGTAGCCGTACTGAGGCCCCGGCGGCAGCGGCTGCGGGTGGCCGTAGTTGTACGGCACAAACCCATAAGGCGGGCTCGGCTGCTGCGTCTGGCCGTATCCGTAGCCATAGCCGTAGCCGTACTGCGGTTGGTGAGGGTGAGGCTCCTGCCTGTAGGGCGGTGGGGGCCCGCGGACGCCGCCGCCGCGACGCAGGGATTCGTTGGCGGCGCGAACGGCGCTGCGATGGGAATCCCCGCTGACGATCTCAGCGGCCGCGTCCGGGGGCGGCGTCGAGGGCCTTCCCGAGTAGCCGCGGCGAGGGCGGGGGTAGCCTCTGCGCTGTAAGGTAAAGGTAGGAGAGATGGTTTAGACGCGAGAGATTGAGAGGGGGGGAGGTGAGTCGGGACTGGAGGGAGGCATACGCTATAGGAGGAGGGGGAGGACATGGCGGCGGCGCGGCGTAAAAAGGCGGAGGAGGCGAGGCGCATCACTCTCGCTCACGGCGGCGGCGGACTCGGCACGGCCGCATTCGAATCAACCAGTCACCGAGGggcggggcgagggcggcggtgtccggctgcggcggtgacggGACTGGAAGCATGTGCTACGTCACGTACGCGAATACGCGATAATATTTATGTATggccttgtttagttcaccctaaaatcaaaaaagtcgcatcgaatcttacgacacatgcatgaagcattaaGGGCCTGTTTGGTACAGCTCACAACAGCTTCATGAGCTGTTGTGAGCTGTTTTTTTTGCCAAACACTTATTTCTAAAACAGCTTCATGAGTGAAGCTGTTTTTTTAAGCTGTTTTTTTCTCCTCCTCTCACAAAAACATAAGTTGGATGAAGCTGGAAAAAAGTAGCTTATTGCAGCTTCTCTCTCAACTATGTATGAAGTAGTTGGTGAAGCTATTTTGCCAAACACTTTTTTCAAAACAGCTCAGCTTCATCTAGAAAGTCATTCATGAAGCTATTTTCTAAAAAAACAGCTTTACTAATGAAGTTGAGCTGTGCCAAACaagccctaaatataaacgaaaacaaaaattaattacacagtttgtctgtaaatcgcgagatgaatcttttgaccctagttagtctatgattgaacaatatttgctataaacaaacgaaagtgctacagtagcaaaatctaaaaaattttcgaatctaaacaaggccatgtAGTGCATTTTGGCATATGTTGACACGTACATGTCCCGTATGGCCGTATTCTGGAGCCCAAAGCGGACTCCAGATGTACGTATACGGCGATCCTGCAAAAGGAGGTACGGAATTGTGAACATTTCAATCGACACCTCGATTCCTCCTATAAGACGATTTCGggccttgtttagttctaaaaaaattataaaataaataatgtagcattttcgtttgtatttgataaatattgtccaatcatggattaactaggctcaaaaaattcatctcgcaaattacagtaaaactgtgtaattaattatttcttttatctatatttaatactctatacacgtgtcgcaagattcgatgtgacgagaaatttaaaaaattttacaaaattttttagaactaaacaaagcTTTTACGGTGTACCCTTCAACCTTCATATGGGTCTAATCTATCCGGTATCCATCGGATCCTAAAAATCGACTATGAGAGATGGTCCTCATCCTTCCGTCTAACCAAGCACACTTTTAGAGTTCATAATTCTTTTAATAGATAAGGACACTCAAAAAAATGCCTCACGAGTCATATTTCACAAGGAAAACAAAGGCCAATGGTATTCTACCTTGTTTTATTTTATTCTTCTGCCACAACTATCATGTCCGAGTTTCATGGAACATATTATCTTTATAATTTTGTACTAAGCTTTCAAAAACACTTTAAGATCCGTTCGTTTCATCTGGATTGGATACCCTAGAATTATTCCAGATAGATTGATAGGTTTATTTCTACTAATATAGATTAGCTGATTAGCTGGAACAATTCCCAACCTCAAACCCTGTCAAACGAACAAGGCCTTATTATTGTAAATTGAAACTTGCTTCCGTTGCGTGTTCCGTTAACTCAGTTTTTCACTGTAAACTCATGTATTCTGTTGAACCATTGATGTAACTTTATGTTCAAAAGTACTATGTTTGCATGTATTGGAATTGTGTCTGGTGGTTTGATAAACTTCGTACGGTATAAAAAACTTATGGATATGTGGCTATGAAAATTGGAAAACGCGGGTGATTGAGGTCTTCTTCGAGTCAGCCTATCTAGTGCCAGTGGTCAGCAGATGCGCTTGTTCCAAGTCGGAGTGGGCGGCTGTGCCGCAAGTATTATATACTCCAAAATCTTTGCTCACTCTCTGAATCATCATTTAGAGAACTGTTTTTATAATATATTTCTTTACTCAGTTTTTTTTATCTCTCAAGCGCACTTTATAGAGCTATTCTCATCTTCTATTTTTGGCTAGTGAAAAATCTGAAATAGAAGATGGTTATATTTACATAATCATTTAGACAAGCTGTTGGAGAGTAATTTTTCAGCAAAATCTCTATTCCTAGTATTTAGTATTTAGGAAGGATTTAGAAAGTCTTTTGGAGCTGCTCTCAGTATGAGATTTGCACGAAAATCTAAAGAACCACACCAGATAACCATACTAGCCAATACAAGCGAGGCACACATGTATAAAAGACAGTTGCTTATTTAGTTAGCATTGGTCCGTAATCCAATCATGTCCTATTATTATCTAACATCTACAATTCCTCCCCATATCAGCGGCTAATCAACTCTCCCACTCCAGTATATGTGCACAACTAGACATGTTTAACCATGGGTCTACCCGGCCGCAATGTGTATACGTCGTGCTAATGTTCTActccctccatcccaaattataagtcatttcaagaatcttggagagtcaaagcatttttacgtttgaccaaaattatagagaaaaatactaagatttgtaacgtaaagtgaatatactatgaaaatataattaagaaagaatctaatgatacttagttagtaccataataattattattttataatataaatttggtcaaacttagaaaagtttgactctccaagattcttggaatgacttacaatttgggatggagggagTAGATGCGTTGGTAAGGAATGCAAGCCAAAGTATAGTGGCAACAGCTACATGAGCTGCAACATCCTCAGGCGCTGCTCGTGCTTTGGGTCCATCTTGGGTGGCATCGAGTAACCCCTTTAAGGTCCTTCACCACGTACACCTGCTCACCGATAATGTTTTGAGTTTTGACTGGTTATTATTGAACAAATGAACAAATCAACAAAATTTGAATGGATGAAGTGTTGAGAGTAGGTTAGAGGTTCTTGCCTTTGTCAGCTCCTTTTTTTTCAGTATGTGATAGTGGCGCTGCATAATCTTCTGGAAGGCCATAGTTGCTGCAATGAAACCATAAAAGATTCCAAGGAGAGCGAAAACTAGAACAACGACCATGATAACAACACAAATGCAATCATCATCGTCCCCTGAGCGTGAGGTGCGTGAGGTCTCGCAGTCCAGGCATCCGTAGGAGCACTCGGGCTCGGGCAGGTATGATGGATCATCGCCACCATAATCGCAAGAAAAACAGTGTGATAGCAGCCCAAAAAGTCCAACCAGTGCAAAGAAGAACACCACACCTGAAACAAGATTGGTACAGAACATGAGATATCATTAGCTACCTTGCAGTGCTTGAACAGATATGTAAAAAAAAGGATTTGATTGATTGTGGCTGCAATGGCTCCATCAATATCAAGAAGATAGCATTTGCAATCGTGTGACATGACATGTTCATTTTGAATTACTGTACAACACTAATGAACAAGAAAACAGCTTCAGTGATGAGAGTTTACGGTTGAAATAGAGATTGAGTTTACTTATACAAATCAATTCACACCAACAGTATGCATGGTACTACTGTTTAGCATCCAGTCATTCAGTAAGCACTGCATCAGAACACATGAATCTTCATAACAACTGCAAGCAGTTAATGTAGAAAATACTTACCAACACAATAGTAGAAGGGTAGAGGATGCTTTGACAGCATCCAGTCAGTAAACCTGTTTCTGAATTTTCCATCTCTGTCCGACAGAAATGTCACGCCAGCAATAGCAACAATGACCTGAAAAGGCAAAGAAATCCAAATGGAATATGCATCACAAGTATCTTGCACAGTAAGACTTCAACAATTCCTAAGGTAGCGTTATGAATATACAACATTACATAATAATACAGGGTAAAACCTCTTGCTGAAACACTACACTAAATGCTCTAATTTAGAAACACTACACTAAATGCTCTAATGTAGTAAGTACTAGTACCAAATTACTTTGAACAATAACAGAAGACAATAGAAAGTAATTAGAGGAAAGGTGATCTCACGGCTTGTATTGCGACAAAGATGAGGAAGACATCTCTAGAAACAAACAACCAGAACTTCATTCTAAGACACATGTCATCCTCCAGAAGCTCAACCAGGAGATGGAACTGTGCTTTGCAAGTAGTACAGTGTGAAAAAGCAGTCCCTTCCTACAGAGAAATGTTAAGACAGGAATTATCTAGTGCTGGCTTCTGATTTCAGATTTAATTTAACAGTGAATTAGCATCTCCCAATCATTCAATTCTATCATGCGTTATCAAACTTTGCTAGCTAATATTCTTGCTGCTGTTCAACTGCCGAAATTTAAAGAAACCTTTGGTGAGCACTTCTGTGAGTTCCTAATGGTAGTAGTACTGCTTTTATTTTTGTTTAACTCTTTAGAATCCAACAAGTTGCAAAATCTACGAACTAGTCAGTGAGTTTAAAGGTATCAGAGTTAAATATATGGAAACTACGTCACTAGATTTGTCATCAGATGTACTCGGTAATACTGCAAATTTGTGTTGCCTTAGGTTTCGTGTCAATTGCAAGATAAAAAAAGGTGAAAATTGCATCAAAATTACAACTAGAAAAGTATGAAGGGAGTTGAACTTATCAGCTAGAATCAGCCGTACTTTTCCAGCCATAAAAAAGTGTTTTTCTCTCACAACAAATCAGCATTAACATTAGTATGAGCATCAGAAACGAACAAAGGAAATTTTTGAAATTTGGAGACTAAATGTAATACCTTGACACCTCTCCACTGGTCTAGGCAGGAGCGGTGTACAAACTGTTGTGACCCCTTGCACCTACAGGGAGATATGAGCTCATGTCCTGCACCAAAAAGTCCTAAACCAAGAGAAGCATCAATTAGAAACAGCTCAGCAGCAGGATTGCTGTGTAATAAGCTAATGCAGCTACAGTTACAACACTTGGTAAtaaggatgaaaacggtcgaacacggtcaaaaaactcaattgttttttacttctacatttgaatacgaaagcgcaagcaaaaaacagtaaagccggacacaaacacgaacttacggaatttcgaaaacaaaccaattcgaacggaattatgtcgaacacggtcggtatacgaacattaatacgaaatactgatCCACAATGCTACTGAAAAGAACCTGTTAGTATGTGTGCTCCACACTACTTTACTATGTGATAGTTCATGAGTGTTCATGTTCCTGTTAATGGCTCCCCACAGGTGAAGATTTACCGATTCCTAGAAGATCGTAAACATCATCACAGATATTCAATTATGAGCATCAAGGACTCTAATGCACTACTGGAAATTAATATATCTATAAGCAGTATCCCTGGGGAAAGTGATGAGCAATGGCCAACGCGAATTAATTAATAATCCAAACATGTAATAAGTATGTCATCCATGCTCCCAGTAAATGGACCATCCACTCCCTAATTTTTCTTGCGAGATTTACTGGATCCCCTAAACCAATCACAACATTAATTAATTCCCGACTGCAGCCTTCCCGCACAAACTAGCTAGGCCTAGGCCCTCTCCATGGAGATTTGTGTATCTAGTTGTGTAGCTAGGGCGAGGAAGATTACCGCGGTGGTTGTCCGTCGAGAGGCATATGCGGCAGCACGGCGCGCACTCGGCCTCGACGTCCCTGTGCATCGTCTCCGTCCGGGCTCCGGCGGCGGGTGCGTGCCTGGGGTTGATGATCCGAGCGGTAACTCCGATCCGGCGGCGATCGGTCGAATCGCAGCGGGGGATTGGCCGTGGCCCGTAGGGTTTTGGGAGAAGAAGAAGAGGAGCGGTCGATTGAACCAGCGGAGAAAGATCGTTGTGCTCTGTTTGTTTGCTCAAAAGAGAACATTGCGTTGGTGCAGGGACTCCGCTTTAAACCCCCCAAAACCGCCTCGGGCCGTTTGGCACACGGAAACGTGTCAGATTCTCAGAGcttgtttagatccgaaattttcttagattttgatactgtaacacttttatttttatttaacaaacattgtccaattatagagtaattaggcttaaaaaattcgtctcacgatttatagataaactgtgcaattagtttttgttttcatctaaatttaatactttatatatgtgtcgcaagattcgatgtgacaggaaatcttgaaaagtttttggtttttggataaactaaacaaagcctGAATAGGTGCCGAAGCGAATGGGCTGTGGTTTAGTGACAGAACAGTCAAGCCCACCCTGGTAATCGTATTTTTTAAAAGATTATTTCAGAAATTTCAAGGTACATGTATCTATGCGTGTTCGATGGTACTGCTTGTTTCTCGTGCACCGGATACAATGACGCCTTTCAATCTCTTCTTTATgtgtgtgtgcgtgtggtgtgagtgtagagtatgtgccgtgtgagtgtagagtgtgtggattgtatgcgtgCAAATTGTATCATATCAAAAGGAAAAAAAGAATTGGTGCCGAACAGCTACTTCAAATGGAAATGTTTCGACTAGAATTGTTGTTATTTTTTGCAGTGCATCATCGAATTGGTAATGGTTGGTTTCAACTCCATTTCTTTGCCTCCTCTTCCCGTGCAAGCAGTTGTATTATTTTTGTATCTACTAGTTATAATCCTTTTTGTAGTGCAGTAAGTTTAAATGAGTTATATTTAAGTTGTTCACAAAAAGCTAGGAACTTTTTTGAATCAGATTCTGATCACTAGCCAAATGATTTTAATTCATCATTCAAAGCGTTTCTCTTAAAATAATTTAGATCCAAAACGTACCTACAAGGATCTAGATTCTCTACGGAAGTCACCTACCGCACACTGCCTGCGGGGAACTGGTAGCAACATAGCACAGAAGCATCGTGTCACTCAGACCGATCCTATCCTGATCATGCGGTGTCCATCGGGAGCTATCGGCATGCTGCGGGTCAGGGCAACACTTACATCTGGCGGCTAGCGCTAGTGAGAGCAAAATCTCGGCGACGCGACGAAAACCTGCCGTGTTATGCCACtaaagatgtgcatgcagcccgtgggcccgaggcacggcccgtggcacggcaattcggcctggtccgtgcacggcctggcacggttggaaacgggcgcgtgccggcccgcggcacgtagcaggccgtgcctgagccgatgcctcggcacggcgggcggcacgacacggcccgcaaacaacggccggcccgttagcggcccggCCGTATATAAGCCGAGGGCCGCGGCCGGGGGAGGGAACGCCCTAACCCTAATCTCATTCGGCGCCGCTCCCCCTCCCCACCCGCGCCGCTTCTCCGCACCCTGCTCCAAACCCTAATCTCCGCCTACGCCGCCGCTCCCCACCGGCCACCGGTCGTCTTCCTGCACTCCGGCGAGTTCTCCACCGCCGGATCTACAAGATCCTCGTTCGTCTTGCACTGTTCTCTGTCTCTGCTGCTCGTCTGCTCCATTTCTTCGTCGCCGGGCTCTGCCTCAACTCTTCCCCGTCTATCCGCCGCTCTTCTTCTCCATTTCTTCGGCGCCGGGCTCCGTCTCCGAGCAGGTAAGCACGATCGCTCGCTTTACTAAACCCTAGATCCATCCATCTAACCTATCGTTTCTCTGTTCGCAGGTCGTCGGCGTGAAGCTGGTGCCGCCGGAGGCGTTGAGGAACGGTGCCGAGTGGTGGCCATGGCGAACAACGATGGTGAGGACGGCTACTCGTACTTGCCAACCTTGGCCGATGAGCTCAGGGATTGTGGGATGCCCGGAGAAGACGAGGACGACATGACCAATGTCGCTGACCTTTTGTTCGGTACAGTGCCATCGGCTACCTCTAGTGTTGGTCATGCTTCTGCTGCGACTGGTGCTGGAcgtggccgcggccgtggccgtggccgtggccgtggcAATGCGGCTGGTGCTGGTGCTGCTGGCCGAGGCCGTGGTGCTCCTGAAGCGGCAGCGCCCGGCGCTCCTGCAGTTGCAGCGCCCGGTGCTCCTGCAGTGGCAGCGCCTAGTGCTCCTGCTTCTACTGCCCCTTCTCTTAGCGACGCTGCTTCTCTTGCATCATCTGCCAGCAACAGTAAGCGTAGATCTCCTGTCTGGGAACACTACGATGAAGTTCATGATACACACTACGATGAAGTTCATAATACTGTTGATGGTGAGGATCGTTGTTTTGCTGTTTGCAAACtctgtaagtctcgtttgtctgctacttctgctaatggaactggtcacttaaaacgccatcatacatcatgccaaaagaaatctgatcatgctagtatgattcaaactaggcttgctttaaaccctgatggatcttatagaaattgggagtattcacctgaagttgctaggattgagctttgtcgtttgatagctagactagatctgcctatttctgttgctgataataatgcttgggatgagtatatccagcgtgctcacaatcctagatataagagagtgtctagatataccacttctagagacatgtctaagatttttaatgagaaaatgatgcaccttaaaaatgaagtatttcctgatgtgagctctgtttgtttgacatctgatatttggtctggaaattctaaggaagattacataactgttgttgcacactatataactaatgattgggaacttaaaaatctatcgttggttttaaattgattgaagtgactcatagtggtattagcattgctgaagttatctcttgtgtgcttagagattggggcctaattgacaaagtgtttgctgttagccttgataatgcttctgctaatacaactgctatgagtagtttgacacctatgctcgatggttacttgggctatgatgttgatcctagggatcctgctaaaaaaatatatcatgttgtgcatcagcgctgtgcttgccacataattaatttgattgtcaaatctggcttgaaaaggcttaaaccttacatagaagtttttagaactgcaattaattttctaaattcatctaatcatcgtgttgctcaattcaagaactactgtcttgctaaggatatcaggccacgtaaattttgtttggacatggatgttagatggaactccacatatcttatgcttaaacatctgatgccatatagatttgtcttttctgctttcattaactctcaatctggatatgcactcttgaatgaacaacaccggtacattgctgaaaaggtattggagtttcttgaattgttctatgattcaactgttgcactttctggtgtgtactaccccactagtccactagtactgcatcacattcttgagattgctacccacctgggaaattatgaaaatgataaccagcttggtgatgttgttgtgccaatgaaaactaaatttcttaagtactggaaaaaatacccgtgttatattcttttgcatttgttctggacccaagggctaagataagaggtttgcaaaatgtgcttgacttgctttctcagtgtaacaatatcagttacattgcttatcttgctgaggttaaatctgagttgcatgcactgtatgacaagtatgaatctagatttggtgcagctaggccagctagaactacacatccatctggcctgacaggttagaggaaacaggcatggggcaggatttttggaggatcagtttcttctggaacatctattccaaatggtttatcattttcatctatttcatctgctggcatatctgagctcactgcttaccttgacagtgacaatgttgttgcctatgatgatgattttgatgttctcaactggtggcatgagcacaaactgacctttccagttctgtctattggctaaagacattatgattgttcctgtatcaactacttcttcggagtctacttttagtctctctggcagggtgattgaggagcgacgacggcgtttgggcgccgacactatagagatgctgatctgcaccaaggactgggagcttggcgaggagcatggacagcacactgtggtggacaaagagttagaagactacatgaagaaccagttccttgatgaagaagccgaagtaacagaggcTTCAAAGACCTAAGATGATTTAGGCAGTGAGATGAGAGACATTAAAAACATTTGAATGTTGGCttgtaataactttgatacttgaaactttgatgattgaatattttcatgagctagccgtactcttttcctttctagggttttatctcacgaggtgtgagttttacctagaaaggtttttaatgaggcggcattgcagacagctcatggagttcattttgggtacatcttgtttatttgctctatctgtgtttcctgtgatgaaatctggtattttaaaatttaacattcaaactgctttgtcaaattagtggtgtgggctgcgagctgacccgaagacctgctgggccgcgtgccaaacgggctggcacggcacgaaaaacggcccacggaccgtgcctgggccgttagctaggcacggtgtcctgtgaaggcacggcacggcggcacgcgggccatgtgggtccgtaccttaatgggccgtgccgtgttgggcccgtgccggcccgttgcacatctttaTATGCCACTATACCAAAGCTCAGCCATGCAAATATAGATTATTGATCTGTTGCGGCCATGCAAATATAGGGATAGATTATTGATATGTTGCTCGACCTTGGCAAATCGAGCGGTCATCTGCCGTGCTGCACTGCAGTTCAGTGCATACCAACCACAAACGAAAGCGGCGCACCGTTGTTTCATGCATGCACATTCAACCTTTACAAACACGTACGTAAACCTTGTCCCTAATTGAATTGCAAAAAAAAACCTGCCCCTAATTGACTTCTTATACTATCCAATAACCAAGAGGAAAAGGTATAACATCCTTCCCACATCTTCAAAAGATGTTTGAGCTTATCAGCCAAATCAACCAGCTATTTAGCATTGTTTTTCTCACACAATAAATCAGCAAACGGTACTTTCAACAATGACTTCTCAAGCATGCAAACAAGGCTACCGCCACCAATCGTCGTTATGTTAGTATGCAGAGCTAGTACAGTGATTTGTCTAGGTGAAATATATACAACATGACTAGATACAAAGGGATGAGACACTGAGGCGTCAAAGGCAATGAAAAGCAAAAAAAAAAGGAAATAAACATTTCAATAATCGATACAATGAGCATCACCATTGTATCTTCTCGTCTCGGCCGCAAGTAAGAGGCGAAACAGGCATTGTTCACCAGGGAAAGTCAATTTAACTTGCATTGTTCCTCGACAAATCACGTATAGCGGTAAAAAGATATCACGTAGTATATGTACCGATATATATCCCCAAAGTCAACCTCACTAGAGCTGTATGTGATTCCCCACCTGCCAATCGTGGTTCTATATTTGTATTTTTAATTACATGGACTTCGTCACTAGAACACATGGTTATCCGAACTAATATATATACACACACATCATGCAAAAGTAGAAACATGCAACAAAAAGATGCGACAACTTCATGTCCATCACTTGCAAAAGTGCAAGCTACAAGAGCTGCAACACCTTCAAGCGCTGCTCATGCTCTGGGTCCATCTTTGGCGGTGTGTAACCCCCAGGAAGGTCCTCCACCACATATTCCTGCGTGTCACCAAACACAAAAACAATAATATTTATTACTCTCTTTCCCTGGCTCAGAACAAATGATGAGTGCAAACACTTTAATTTATAAGCCGGTGAACTTGCCTTTGTCAGCTCCTTCTTGGTAAGTATATGGTAGTGCCGCTGCCAGATCCTCTGGATGGCCACAGTTGCCGCAAAGAACCCATATGCAACTCCAAGGATGGCCAACATGATAACAAATATGACGGCGAAAGCAAAACAGGCTTCCATTGAAGCTGGTAAGTCCACTAGACCCCACCCAAAGCAACAGTCACGGGATCCAACCAAGCACGGATCGTTGTTGTTGTAAGAGGAGAGGTGTAATATTAGCCCAATAAATCCAACCAGTACAAAGAAAGCAACCACACCTGAACCAAATTTATATGGGAAAAATATCAGTAGCTGATCCAATAGGAGGAGATATTAGCATCTTGTACTTGAAACAGAACTGTAAAAACCGCAATCTGGAATGTTATGATTGTTTAAGCTAGGGAGAGCCAGAAAAGGCAGCGTTAATACGATGTCAAATTACATATCTGAATTTGAATAACTACGCAATTTTATTTTCAATGTATAAACAGAAGAACTTGAGGCCTTGTAGGTCAATGTTCATGGGTCAGCAGCAAAGCAAGAGATGTCTCAGTGATTCTGATTAAACAGACTCAAACAAACTGATGCATGCATACAGTCTATATGGTATATGTATTTACTATTTAGCACCCAGCCACTAGTCATTATCCAGCTATCTTAATCTTCATAACAATTGAAAGTGCAACTAAAGAAGAGAATGCATACCAACACAGTAGTAAAAGGGCACTGGATGCTTTGACAGAAACCGCTCCCAATCATCAGAAAATTTGTTTCTGAAGCTTCCATCTTTATCCAAAAAAAATGCCATACCACCTATGGCTGCGATGGTCTGAAAAAGCATAGAGGAGCAAATGAGGTGCACATCAAAATGCACGCATGCTGTAGTCACCTGGTTCACTAAGCTTTTACCCAAAGAAATAATATATGCAAGCTGTCCGCAGTCTATAACTAATGACAGATGACTATGAATAATAAAGAACAATATATAGTGCAATAAGAGGAAAAGGTAATCTCACAGCTTGTATAACAAGGAATATAGCGATAACATCTCTTGCAACAAACAACCGGAACTTCATTCTACGACAAATGTCATCCTCCAGACATTCAACCCGTAGATGGAATTGCGCCTTGCATGTTGTGCAGTGTGAAAAGGCAGATCCTTCCTGAGGAGATATTTTAAGAAAATAGAACTTAGGGCTACTATGCTTCACCACACAATGTATATCAGTAACTAGCAAGTATATTATGATTGAATTGGCATAGGCAGTTTACCCACGAAAGATCAAAACCCAACAATATTACATATATTAGGATATTCACTGCGTTGCCGATAAGGGTTGATTAAGAACTTCTGTTAACCAGAAATTTACTCCTGATAAGAACATTGTGCTCCTTGTCCGATGCTAGGGGACTTGAATTTTGACATAAGGTAATAAGAAAAGCAATTTGCAACAGAAAAATGTACGCAGATAACAAATGCTAGGTGTTACCTTAACAGACCTCCAATGGTCAAGGCAGGAGCGATGCACGAACTGCTGTGTTCCCTTGCACATACATGGAGATATTAGCTCATCACCTGCGCCAAAACCAAGAGACGCAACATCAATCACCAACATAGCCACAGGAAAACCTCGAAGACTAATAATTTCTCTGCAACATTAACACCCAAGAGGCCAAGATCCTCTAACGCTTTGGCGATTATCAGAGTTCCAAAGTGACTATGTGGCCCTAGCAAACGATCCAAACATACAATCCAACGGCGACAGCAGCATCCATGATCCAGTGACACACGACAAACGTAGACGCTGAACCAATGTTGCACGGACCGACGATCTTTTGCTTTGCGCACCAACTTACTAAAAATGAAAAGGGTAAGGAACACGGGCAGTCAATTGGTGGCGAGTGCTCACCAGGCTCAGAGTCGGACTCGAGGCAGATGCGGCAGCAGGCGGCGGACGCGGCGTCGATCTCCTCGTCGGTTATCTCCGGTGAGCCAACGGTCGCAGGCGAAGGCTCATCAGGCGACGGTGGGTGCGCGAGAAGTGGGGAGGTCACGGTGTCGGGGAGATCGCTGTCGGCGTCGCGATGAACGCGCTGCGGCTCGAGCATGGCGAATCCCACAAAATCCCAACCTCGAGGGGAAATTGGGGCCTTGGGCTCTTGAAGTTGACTGCAAGAAAGGGGGGGATTCGGCGTGAGACTCGGCGAAGGCCGAAAGCGTCGGCGATATCTCTGTTCTTTTCCTTTCTTCTACGGCATTTTTTATCTCCGTCGTCACACCAGCCCGGGTCCCTTAGGCCCCTCTTTTTCCAATACAGAGCTTCATAAGCAACTTTTTAAATAAAACTAAATTATTTTAAAAAATTATTTGGCAACTTCATATATAAATGGAAGAAAGAAATAGGAGAGAAAGTTAAGATAAGCTACTTTTTTCAATTTTATTCTAACTCATGTCTTTGTGAAATGAGAAGAAAAAAAGCTTTACCTATGAAGTTGTTTTGAAAAAAAAATGTTTGACAAAAAAAGTAGCTCACTTGTGAGCTGTGACTGCCACAAAATACAACTCATTCTCATTTCCCAACTCATCTCTAAATATAAATATTACTATTCTTTATTTTGAATTTCTCATTAGCCAAAAATAAAGAATAAAAATAACTTTTTAGAGTATTCATAGGATATAGAGAAACTATTGAAAAGTACAAAGATACAAAGAACAAACTTTATTAATAACTATTTAAATGAAAATTTAGATTGTGGGCTTGACAAAAAAAATAGAGATGCTCTTGAAAAAGGATAGGATTGTTTTCATCGATCTCGTCTGTTTCTATACTTTTTTATATATAAATATGGAACGGGACAAGAGGTAGGTGAAATATTTTTGTCATTTTGGTTCTTAAGTTTTCAGTTTTTTTGTTATTTTGTGAGGTCAGATTCTATACTCCCATTTTGTCTTCATTCTTGGCTATTTTGATACCAAGTCTCAATCTCAATGATAAAATATGAAAATATGGTTAAGGGTCTTTTCTTATTGGTTTTTAATCCCTACCTATGGTCGATCTTAGACCCTAAGATATCCATGATGAAGTGATCTAGCACCTACATCTTCTTCTTAAGCCATCTTTTTTAGCTTTGCTCATGGCAACATTGATTGGCCTCTTCCTTCCATGTTTTGTTCCTGTCTTCAAACCTGCCACCATGTAAATCTATCTTCTTTAACCTTTTTCATAAGTCACTCTATATCCATTTGTCCTACTGACCTAGCACCTTCACCACCAATCAACCAACCTGTGGCTTTCTCTCTAAAGAACTAAATCTCCAAATCCCAATGCTAACCCTAATAAAACTgagcatctccaacagtttggcattttttatttgccatttgttgtagtttgccaactctcaaaacgtatggcaagtggaaaaaaggccatctctagaagtttggtataattgacttggcaaaaatcaaaattgtggacccaaccgtatttgccgcgacttttcttccgcgccgtatctggtcccgcgcttttggtcgcgcgCGTTTCTTCTTCGAAAAGGATCATATATGGAGTACCTTGCGATGTCTTGCGGCACAGAAGGACGGCGCAATCGACTTCACCAAAGAACGACGGCGCGAACCCTTGCGGCACACAACGGCGGCACGGAGGAGGAAGTTCCTGTCCCGCCAAAGTACCAGACGGACTATATACGGCGCGAAGAGTCCCCCACGCGCGGGAGTAGCGTGGGAGGAGcgctcgatcgtcgtttgtcaagcggcccgcgaccttacatttatgccaagttccctccctcatttgccaagttgcccaaatcgcaaaacacaaatgcaaaattgttggatatctcatttccataattttggtaaattacaagaatgcaaacctcaaatgcaaaactattggagatgctcTTAATTACCTAATCTGAAAATGGAAGTGGATCTTCAAATCCCATATAACCCTAATAAATATCTAAATCCATTAACCAATCTCCAAAAGGCAGGTTTTAGCTAGAATTAGTATACACTTTGGAGATTGGGATTTTGCCTTTAAACTCCTTGTATTTAGGGATTTTGATTTTGCGATATCATGCTAAAGCCATGTTTCGTTAACCCCATCACAAAGGTATTGGAGGCGATCATAAAGACTTTGATCTGCAAGGTTTTAAAGTGTACTTGTTCCATTGTCAAAGGTAACCAAGCCAAATTTTAGTTACTTTGAGCAACTTTGACGACAATTTGGTTGGATGTCAAACTTTAGCTTTGTAACCTTCCTTTTCTAGCCACCTTAGTTCATTTTAGTGGGTGAAAACATGACAACCAATTTGGTGACCAAAATTTAGCTTGTAGAAGATGGCACGAGCCAAACCACCTTTAATCACCTTGATCCTTTTCAATCTCCACAAAACCTAACAAGACCTAGTTGGGCTTGGCTCATCCTTAGTGCATAGCCCAAAGTTAACGTGAACCTTGAATGAGCAACGTTCAATCCCACTAAACCTAACAAGATCTAATTAGGCTCGTGATCGTCTCCCATCGTTACCTCAAAGCCCAAACGATCATGCTGAAAATGAAGCGCTCGACTCTATATTTGGCCTACACTCCTTCCGTCCCAAATCAAAACAACtttgtcaagtcaaactacattaaacctaaccaaattaatagaaaagagtatcaacattaattacaccaaattagtatcactagatacagtgtcatagatgttgttatcattttcctataaaggtggtcaaataagatagtttgacttaATTCTAAAAAAAAGATAGTTTGACCTAATGTTATTATCAGAAGTGATTTATTTTGGAAAGGGGTACATTCCTTTCGTTAACTCCTTTGTATGTTTATTTACAAGCAGCTATGACTAGAATAATTTGGACGTCGGTTCCCTCGCAAACTGAAGAACTAATAAAATTTTAGTGGTTCCTTCTGAGAAAATTGCAGAAAATATTGTATGTCAACCTGAAAATTAGTTCACCGCCGCTAGTTTTGGCATGCGTATGTAACAGGATGCTAGAATTCATAACGCATTAGCACGTCACAGTTAGGTCAGTCAATCAACACATCCTGACTGACAGATTCACACAGCCTTGGCAAGACAGATGTGTGCTAGACTCCCAAGTTACACCCGGGGCAGTCCCTCGGCGGCACATGAATCAGCAGAAAGAGATGGCAACCATTTCTGACGAAAAAAACAGCACACAAAGAATGAACAAACTGGTTGTCTCCAACTCCAGTGATTTTCTACAGTCTTGATTGCTCACAGGTTTACAGGAAAACGTTCCTCTCAATCCTCACGAATAAGCTTCCATCATGACATACACAAAACCACTCGTCCCTGAGGTTCTCCTGTCAATACCAACAAAAGGATGAAGGGAAAGAGTTGGCACATGAGTTGAAACGTGAAAGCATGTATCACGATTTGCCAATATCAATAAAAAAAACAACCATCCTACCAATGCAAGAGCATAAGCTCTCACAAGGTTACCAAGTAACAAAAGTAGTGCCAATCAATGGCTTCATATTTCTTCCTATAATGTGTAAGAGAGTTGGGTACCATTACATCAAGAAGAATAAAAAGAGTTTTAGAACCCGAATAACACTAGACCCACCTACACCAGTGACTCCATATATATTAACAAGTACATTAGAATGTTCTTTGGAAATATGCAGAAAATTTTCTTTCAGGAACTGTAGACCAGATTGCACCAACAATTAATCTTGACTTCCCAAAAGAACAAAAATGTTTGATAATGCAATCAAAACTACATATAGTTCACCATTTAATTCCATGTTGGAAATCCAAACCAAAAAATCGTGCTACTGCTATCTAACATTTGTGCACTATCTTTGGACTATATGTAGAGTGCATGCAAATAATCTCTGACGGTCATAAAAGAAACACCAAAAATCCACAACAGAGAACAGCAAACAGTTAATGTAATTCTATGGAAAGATTTGTGTGTACCTCACGTAGTAAGTGTAGCTCGTAAATGCAATGCCAGCAGCTGCACTGAGACCTAGGATAAcaaccaacgctaccaaccaaccaGACATTCCACTTTTCTTGGGATTCACTGACTGTGTCATCTCAGAATCACTACAGCTCTGCTGATTACATGCCTCCTGTCTTGCAGGCTGTCAGTCAAATAAAAAAGCATTCAACAATGAGAAACCAAATTTACTGATACATCCGAGAACGAAATATGATATCTCTAGAGATTCATTTTTCTCGAATTATCTCTAGAGTCTAGGGTTCATGTTCTTCATACTTAATATCCTTAACAGTTAACACAGCATGTAACGAAGAGATAATTATGTACATCATATTCTGCTTCTGAAGCTTAGGAGGTCAGTTATACGTCAAATATTTGAGGATTTCAGATAGCCGATCTTTTTTTTTCTCGAACGACGCAGGAGCTGCGTCAATTCATTAAGAAGAAGAAAAAGGGGGATAAATGGGAGAGGTCAAAGACCAATCCTGAACCCCCCCACCAGATAGCCGATCTTAATCCAAAATATATATATAGTTTCTGGTTAACACTGACCAGGCATTTGGAACAGTTGTTTATTTGATATTCGTGTGATGATGAAAAAATAACTTTTTTTTTTTTGCAGATTGCTATGATTCATGCTTACCATAATTTGTATCAATCTAACTAATCTGACATAATCGTTGTTGCAGTACTATTTCCGTTCTGCGTCTGCTCCAACATGGGTGATTTTTCAGTAACCAGACTAAACCTTATAGCAAACATTGTTTTTTGGTTGTTTTGATATCAATAGACATAGGAAGTGACTGTAATAAACTAAATAATGAATATGCTTTGTGAGTGACACAAAGTATGCAATAGACAGGTTTCCGTTAAGGTACAAACAACTGAAATTGAATAGTTCGAAGTACCATTTCATTTGCCGAACAGTTTGCATCATCCACAGGGTAGTGTTTGATTGTGTTATCATCCAGGTTTCCATAACAAGCAACATCACGATATCGATAGCCACCATCACATGGAGAGGAGCACGTCATCCATGGGCCAGCAACCCAGTGAAAAGTTTCTGCATGTAACATATATTCAGGATGAGGAATACAGAGTAGAAAGATTACTAAAGGAATGAAGGGGAATAGGGCCTTGGATAGCAATAAGAGCATGAAACCACTGCAAAGACAAAGTGCAGACTAAATGCTGAAACAGTGAATTATGCTAAAAACACTTGAATGACCTTTGAAAATAAATATAAGCATTAATTACACCAGCTGAGGAAAATTTTAGAATACATCAGACAAGTTAAGGCATATGCTCTGTTTAACAGTTACAAACATTTCCTGTTCTTAAGAGCCATCCTGCTTTGTACCAGTATTTTCAAAATCTTGCAATACAAGATGTAGAACATTGTTGTCTTACAAACTAAAGATATTGGACAGTATAGTCAGTTTAGTGTTTACACAAGAATGATCAAAATCCACCTTGTATTTTGAACTAATATTATTTATGAATGTATGATAATACATGAGCCTTTTGCAGGATTATTTGTCAACAGATGACTTAAGATATACTGAATATTCCAGGCATCAATTAAACCAAGCAAGAGTATTTTATTCCCTTGCAGAAGCCTTTTGCTTTCCCCCTTCCATCTTAATTATTAATAGCCTTATTAATGTTATAGTACCAGATATCTCTTTAGTTAGTAAATGATTAAAAATACATGTGCATGCAGTAAAAGCTATCAAACTGCAATTGAGCCTTGTCTTGTAGACTTAGTGGTGAAAATACACCTTCTGGTTTTATTTGCATTGTTAAGTCAGCACCACTTTTGCAGTAACCCAGTTTGCTATTCTTGTCCATAACGGTTGGATCAGAGCAATCTGAGCAGCATATAAACTCTTTGCCAAAATCCAGCTTGCTCTTGCAGTGTCCACACTTGTTTGTTACCTTTGGGATTCCTGTCCTTCAGAATGCACAATCAAAAATCTGTATCAGAATGCTAGAGTATTTTATTTAAATGGTACAGTGACAATTTAAAAGAATGTGTACTCTGAAACTACTTATGCTAAAGATTAGGTATTAGTATTAAGTTCCGTGTCCATACATGATTCAAGCAAACTAACATAGTGCTATAGTCATTTTCGTTGGCTGTTAAAACCAATGTATAGACCTGGTTAGCAACAATAGTCATTTTTGTTGTCTGAATGTAGTAAAACCAATGTATAGACCTGGTTTGCAACAATAGAAATGTGTGTGGAGTGGAAGGCATGGATGGCTTTTTGACTCCACACAAAGACCGTCACAATCATCTGACTGAGAATCCAAGAAGTGGCGAGCAGCGCATACTCCAAACCATTTACTTTGGCACCCAGTCCAATAGCACCCTGCAATTTGAATATGATGCTTTAGTGAAATGAGCATATGATTTATAGCCAACTTCACTGTGAGCCAAAGGTAGTATGGTAAAATCATGTGCTTTTGTGCAATAAACTAGTAATCCATGCCCTAAAAATTAATAGGTATGTGAAACGAGAACATGCACTTGTGGGACATGCATTTGACTAGTTTGCTGCAGCACTGGTGTTTCAGAATCCCTTCAACAGATGTTAATAACCTGATGGGTGTCTGGTTTCCATTCAATTTAGTCCAAAGTAGTCAGGGCCTTACGGTTATGGTTGATGAAATTATCTAGTTGGTACCAGAATGCCTCATAGAAATTAGCTAATTGGAGATCCATTCAAGTCATTTAGCATTCAACAGCACTGCTGCAGCAATATTATCAGGCTGGTCTTGGACGCGCATGGTTGAATCCAGCAATCCAATCACAAACTTCTGCCCTATGCCCCCAATCAGAAACTTTAACTGCAACCTGTGCCATGCTGGTGCTTCAGAGCTGAAGGGACAAGGGAGTAAACGTCACATGGACATGGGTGATGTTATTGCTTCACGCCTTCATGGACACCGCATAATTTAAGCAGTTGAGCTACTCTTAACTGACCAAAGCCGGAGTAGCCGGAGTACAGCGCCATGGCAGAGGTTACTGCGAGTGGCCTAATTAGACAAGTGATAGTAACCCTAGCTCGCTCCACCGGAATGTGGCAATAATAGGCTGTTTGTTTCGGACAAGCGAGTCATTACTGCGTAGTGCATTACCGCGGGAAGGAACGTCGAGGCAGGTCGCGACGGCGAGGAAGGGGAGCAGCAGCGCccacagccccggcatcgcagccgcccccgccaacgccatctccagcagctgccgagtgccgccgccgGCTGAGGAGGATGCTTGGGCCTAACCAGTGCGGGGGGCACGGGGGATTGCTCCGCTCGGATTgcgcgaggcgagggccgagggggcaggtgcgcgtgaggcgtgactgcgtgagCAGAGCCAGCGTCGGTGCCTGTCGCGGCACTCGGCAGCGAGCAGCACGGGGACGTCGTGAGTCGTGACCATCCCAACGACCCAACCCAGACATGTACTTGAAGCGGACCAGTAGTGGGCTGCATTGAGGCCCGGATCCGCTTCCATGTTCCAACATCCCAGCCCATGGGTGCTCTCGTCTTCCTTTCCCGCTTGGACTCTGGACCGGTCAGCATTTACTCCACCACTGCACCAGTACCACCATGGCCAAATGGGCCATGGCACTTCCTCGGTTCTTCCGCTGTTCCCGGCTTCCCGCTACGACGGTCCCGGCCAGATATCCTGAGTTCGGCCCTCAGGCAGTGTGGTGCCCATGGCATTGGCATTTGAAAGCACTGGTGCTACTCGAGCACGGTTTGCGCGGTCCAGGCGTCCAGGCGGGGCGAGAGGAGAGGGGAGGGGAGACAGGGGACACGGTCCCTGCAGCCTCGAGCGACAGCAGCACTCGTACACAAAAACCACACACGTACGACGCGCATCCGTCCGTCCGCACAGCACAACCGCCGGAACGACATCATGAGTGATGATCACTCTCGTCGACGCGCGCGCGGACCACAGCAGCCGCGGATACCACGGCAACTTGCGCTGGTGGCGACCGGCCGGGCGCCACCGGCCCACGCCGCGGAAGACGACGGCGGTGAGATCCGCTCCTGCGCTCCTATCCTATCCTATCCCGTCGGCGCGCTCCGATCATATCTCCAGACCGGAAGCAGATCATCGAATGAAGGGGAGCGGCGGCGTGTGGATTAGAATAGAAGAAGTCGACCACGGGCAGGCTGGCAGCTGGCTGGGGCCCCCGGGGGTTCATGCACACATATGGCGGTGGCGGACGGACGGGCGGGAGCGCTCGCGGCTGCGCCACGACGGCGACGGCGACGGCAGATCGATGGATCGATCTGTCGGTAGGACTCGGACCGCCCGCGCCCGGGGCCGGGGGCTTGCGCGGCGCAGCGCGCTCGTGTCGGTCGCTGCGCGTCGCCCTCACACCGCCGCATCGCCAGCGCACAGAGCAGGCAGGCAGGCAGAGGCTCACATGCATATGCATGGCCGTGTCGCTCCCGGGGGGGACCCGTCTGGCAGCGGAACCGACGTCTCCAAGGAAGGAGAGGGGAGGCCAGCGCGGGGACAGCTGCTCCATCGATCCTCTACGGGACCCGGGACCGCCGGACACCGCCACGGCGCCACCCCACAACTGCAGCCAGGTCCTCGCTACACACAGTTTCACCCATCCGTCTTTTATTCATCGTGATGAAAACGATCGATCGTATGGAAACGTGGACATGCAGAATTGCAAAACTAACCTAAGTACTAACGTACGTACTCTAGTTAAGAAGACAGCTAATAATTCTAAGGCAAAACCTGAAATAAACTAGACTAGAACAATATTGAAGTGTTGTTTGTTTCAGTTTTCTCTTATAGGTTATCACTAGCAAAAATACTCGTGCGTTGCAACGAGAGAAAAAAAACtatcaaatctatatttatatctctattacctaattatatataatctatatctaATAATAAATAGGAAAAATTTTATGCTCTTTTTTTCGTCCATCCATTTTTTTTGTCTTCCTCTAACTACCGAATGATGGAGAGTTTCTTTTATGTAGTCTTATATATATAACAAGTGCTCATATAACTTAGAATAACTTGCGTCTAAACCAATACAGAGGAGGAGTCTTAATATAAATAGATTCCTCACATCCTAAGTATTCTAAAAAGAACTCTTAATAGTTAAATAGAAAAGGATAAGAATTACGTTCTTTATTTTGCTCCGCTTTCTTTATTTAGTTAGATGTCAATCAGAGGCAAAAGAAAAATCAAAGTCCTAATCTATAGttcttcttcttcttcttcttcttcttcttcttctCCTATCTGTATTTGTACTTTAATACTAAAGAGGTAAAATTTCCAAGTTTTTTTCCGTCCATCCTTTTTTGTTCCGTCTCTCTTTAGCTACCAGATAAAGAGTTTCTTCTATCCAGACATATATATAGCCCATACTCCAATAAGTTAGAATAGCTTCTGGCATGATATGGAGTTCGATTCCAAAACATATAGGATCAGGAACTGAACTCTAGATTCGTAATCTACTCCCCTTAATAATAGAAAGCCAAAATTTCTGGCACCCATTTTTTCGTGCGGCCAATCACCAGTGTTCTGTCCGAGTTCATTCACCGTGATTGACTGAGTTTAGATTGGATCtttttttttgtttttgtctttacttttttttGCCAATCACCAGTGTTCTGTCCGAGTTCAGCATGATTACCTAAGTTTGGATTGGATCTTTATTTTTGTTTTCGTCTTTACTTTATTTTTTCTCTCTGGCTCATAGGTGTTGCGTACCTTGGGTCTAAAAGAGTCGCTCCCCCTCCCCCCGTGGTGTCCGTGACTTTTTTTCTTTGAAGTAACTATATCTTTTCTTATTAGAATAAAGATAATTTTGGTCGAGCTCTATTTTTTATTTTAGTTGAATCTAACTGTTCGCTTGTTTCGGTTTAAATTTGGTTTAAACTCGTGTTAGCCCTTCGAGTTAGATTCAGCCCATAACTTTCTTTTTTCCCGCTAACCCTATGGGACCAGGAGTTCTTGTGCCATAAATAAAAAATAAGTTAAAAATAATAAAAAAACCAGATTCGAACAAGAGAAACATAGTCCTATATAGTCATATATTTATACGGACAGTGAACATATAAAGATATGGTGGACTGAAATTTTCATAATTTATTATTAGGTATAGATTTTAATTATCTTAATGTAAAATTGTTGTGTGTCAATTCCTAAAAATCCATGCATCCAAAGTATATATTAATCATAGGCTGGCTTATTGAGATCTTTATTGACCGCTTGATCTTATATAAGCTGGATTTATAAGCCTTGGCTTGGCTTAATTAAGTTGTGGGTAATAAAGAAGCATCCCCCAAGCCATGACCGTAGTCAACCTCACATCATCAACGTTACAAGTTCTTTCCACCTGCACCACCTATGCAAAAGAGGAAGAAAAAACGTCTTCCGTGGCCTTTGGCGTCCCTGCTAACACCTCCCTTTCCTTCCTTCCTCTCCATTTGCAGCAGCCAGCAGGTGGTGGATAGGGATAGGGCACATGCCATCATCTCTCACCGCCACCATTGTCCCCTTTGCTGAACACTGTGATTATCTTATACGAGTACTCCGTAGCTTAGTAAAGTTGATAGTTAATACACACCCAGGCCTTGTTTAGATGCGAATTTTTTTTGAATTTCGCTactgtgtaattagtttttgttttcgtctatatttaatgtttcatgcatgtgccacaagattcgatgtgacgggaaatcttaaaaactttttggttttcagggtgaactaaacaaggccCCAATGTATGTTTTGTTGTACTGTGTGTCTGTGTGTGTAATTCTAAAAAAAACAATGACTCCATGGAATGCAACGGAGACGTCTTAAACTTTGGAGTATGCATTTGCATGCATGCTTCCCGTGAAAGAGCAGGTGGCGGGTGCACGCATGGAGGGGGAACAGAACAAGAAAGGACCATGTCAAGGCTAGCTTTTGCATTGCCTTTGTGTAACAGAGATATCGTATCGTACCATACCGTCCTACACGTGCTGCTGCGATAGGTCAAGGTCACATGTCCATGTTCACAGTTCGCACGAACCTGCAGCTGGTAACAGGGGACCAGCCTATCTGCATGCATGACACCTCGTTTTCACGGTGGGCCGGGCCTCAAGTAAAACGAACCTAGCTGCTCAAGTGGAGGACTACAAGTACGGAGTAGTAGACAAAACTTGGATTGGAGGCCGGAACCTAATTAACATGCTGCTAACTAACAGCACAAATCGCGGGGCCGTGTCCATTCAAAACAGCTTCAGCCAGATGCAACCAACGCAGCCAGCCCAGAAACGATTGATGATGGGTATGGTGGTGGATGCTCGCTCTGACCTCTGAATCGTAACGTTGTCTTCGCCCGTCCTGTACGTCTCAGAAGTTATCCGGAAACGCTTTTGTTTCGGTCCGGAATCGATTGTAATATATCCGTAGCATGTGCTTGTCTTTTGGCCCCGTCGATGAAACAGGCGACAGGTTTTCGTCACAAAACGAGCATGCATGAGCATGATGGCGAGAACTCGCCGTGCACGCGATGAGGCGGTGCGCACAGATTCCGATGCTGTGTTTCTTTCGCGTACGCCGGTCTGGACCGGAACTCCGGAAGCAGAGTAGTCCTGGTGCTGCGTTTGACGCTGGCCGGCGAATCGGATCGGGGTTCCATCGGTGAAGCAAATTACCCGCGCGTTGGTTCCGAATGAGCCCAACGCGTCCATGGGCTGCTGCGGCGCTGTAAAGAAAGACCAGTGGAAGTAGGTGGAACACCGATCAAGACGCGCGGACGACGTACGTACACGGTACACCGAGCGTTTCTGCATGCATGATTTATTGCATATGCCATCACGTAGAGTCGTAGACGTCGGAGGAGTATGTCCCTTTTTTTTCCAGCTCGCGAAATGTACAGAGTCTGTGGTGCCGATGCAAGATTAGTCCCGAAATAAAGAACATCATAATAAGTActccctccatcgtaaattgtaagtcattccaagaatcttaaagagtcaattttttttaaatttgaccaaatttatattataaaataataataattacggtactaactaagtattattagattctttcttcattagattctttcttaattatatttttacagtatattcactttacgttacaaattttagtatttttctctataattttagtcaaacataaaaatgctttgattttacaagatttttagaatgacttacaatttagaatggagaaagTACATAAAAATCATAGCGCGTCCTAATAAGAGTCGATCAATTAGTGGGCAAATGTAGCATCAGCTACATGGCGCCTGCAGGCCCCTGCATCCGAGCTTTCCACGCATCAGATGTCTAGAGCAGGCTGCAGGCTCGATCACATGGGCTAGgaccttgtttagttcactccgaaatccaaaaagttttcaaaattccccgtcacatcaaatcttgcggcacatgcatgaagcattaaatatagacgaaaacaaaaactaattacacagtttgtctgtaaatcgcgagacgaatcttttgatcctagttagtttatgattgaacaatattagttaaataaaaacgaaagtgctacaatagcaaaatccgaaattttttcggaactaaacaaggcctAGCTCAAAATATAAGATCCGGCCGGCCCCACTTGATCACAAAATGAAACAAGAGCTGTGTAGGCGGTCATGCATGATGGCGAGAACGTAACTCGCCGTGCACGCGATAATAAGGCGGCGCGCGCGCACAGATTCCGATGCTGTATCTTTTTTTTCCACCCCCGCGGCCCCGAAGCAGAGTACCGGTCCTGGTGGCCGCGGTGCTGTTTGGACGCCGGTCGGATCGGGAGCTCGATCGCTGAAGCAAAACACGCGCGTCGATCGGCTCCGCAGTGCCGTCGTCTACACGTTCAGGGGTTGCGGCGGCGCTACTGCGCGGAAGGACCGGTCGAACATCGAGCGTAAGATTCGATCAGGTAGGCAAGTGTGTAGCATCAGCCGCGTGGCGCCTGCAGGCGGCAGGGTGCCCCCGGAGCTTCCGATGCATCGTCAGATACACTACTGGAGCAGCCTCGATCACATGGGCTAGCTCCAAAGATAAGATCCGGACGGCCCCGGCCCCTTGCCTCCATCCATCCAATTTTAACTAAGGCccttgtttagttcacctaaaaacaaaaaacttttaaagatttttcgtcacgtcgaattttacgacacaagtatagagcattaaatataaataaaaataaaaactaattacacagtttgtctgtaaatcgcgagataaaacttttaaacctaattactttattattggacaatgattgttaaataaaaatgaaagtgctacaataccaaaataaaaaaaaattaatctaaataaggcctAATAATGGCGCATCGCAGCGGCGCGGCACTGACTAGGCCAGTGTGCGCGTGCATGCATCGGCGCGCGCGGCGCGGCTCGATGGATCGGCCGCGACAGAGCCCGCGATCGCACATGGAACCATCACTTGTTTGATGGGGCAGGCAGCAGCAGCGGGCAGCGGCAGCTAGCGTGCGTGCTAATTAATATAAGATGCTGCGATGCGGCGGTGACtcgtgtcgtcgtcgtcgtcgtTGATGGATCTGGACTGGACCTCGCCGGATCATGTATAGTACTGTATTTTAGTTCGTTGCCGTAGTGTGTCTCTCTCCGTCGCCATGCACAGAGGCCCCGCCCGCCCGGCATCAGCTTTCGGACGCGAAAGGGAGGTGTGGGGAAATATCCCTAAGCTAGGACCAGAGGATTATTGGTAATGATGCCAGCTGAGATCGATGGCATGTCGACCAGCGGCTACGTACTACGCATGCGAACCGGGGTTACCGGTCTGTGGAATTGGGGATAGACTTGGTCTGAGACCCGAAGCCGGCCGGACGCCTAGCTTGCATTGGTGCAGGTAGATCCGCCGATCGACCGTACCTCTCGTGGCCGTGTCTTGGGCCATTACCGGCTTTAGCTTGGTGTTTGAGTGCAAAGCGACGACGAGGTCGGACCCTTTCTTGTCGGCGATATCAACCTGCTTTGGCTGGGTCTGTTTTCTTTTTTTGTTTTTGTCTCGTTGATGAGTGCTACGTAATACACAACAGACAGTAGTTTTCTCAAGCGGCAAGCGAGGGGCGCGCATGCATGACTTCCGGCGCACGTACACATGGCGCCATGTGCAGGTCGAGCTAAAGTTTGGCGGTATCTTTGGTGCTCGATGTCCCAGTCTCCCAGATCGATAACGCCAGCTCTTGTCGTGCATCGGTCGCCCGTCCGTTCCTGAACATGTTACTGCGAGGACTGTTTGGATGCATGTGTCCCGTATCCGATCCTGAAGGCTGTGGCCGCCGTAAAAGTGTTAGCTGATGGCCTGATGCGTGGTAAGTACGACTATATCCACTAACGCAACAGTAGTAGGGACTGATTGCTGATCCTACGGAGTACGTACACAGATAGCTGTGCACACGCTGCTCTCAGATAGTCCTATCCCATAGTACAATACTACCAGAGTATTGCATTGCCATGATCGACAAGCATTAACCAAGCACGGGCGCGGCTCCACTCCATGTCAGAATCAAACCGAAACTCCCGGATTGACGAGACTATCCCCTGACCACCGCCGCACGTTGCTCTGCTCTTCAACACTAGTGCCGTGAGAAAGCCGAGCACCGGCACCGCTCCGCGTATCGACTGGCAAGTGGCCACGTACGCGCAGCAAGAAGCCCATGTGACCACACGCAGGGGCTGTCTCCCCGAGCCCGAGGGCAGGACCGCCACTCCGCCTCCGGGTCGGCTCCTCCGACCCGAACCGGGGTGGCGccgccgccggtccgggtccggcgcatccgtccgtccgtccgttcgGAACACGGAACCCCACGCGGGACGGCGCGTCGTTACAAAATCAAACAACAGGGTCCCCTGACCCGGAGTGGCACTCTCGCTATTGAACGGCAGTCTCGTGGGCGTTTTGCCGAGGGGTCGCTCTATAAGAGCGGCCGCGACCCCCGcctgctctgctcatctcgtcctcactcccctccactccactcctcccgtgtccCTTCGTCGCGAAGCTCCAGCAGCTGCTGCTGCAAAACCCCAAAGAGGGAAGGACGAAGCCACAGACATTAGAGGTCCTTGTGAATGGAAGAGGAGGGAGGGAGAGCAAAGATGCGGCGCGTCGCGCTGTTGCTGCTCCTCGTATGCGCGCTGGCGCGGGCTGCCGCGGTCGTCACCGACGGTGAGAGCTCTCGCTCGCTCGGAGCTAATTAAGCTTTAGTTGTCATCATATGATTAGCGTGTAGCATTTATCGTTCCGTTATGCTGCTCTTCGCTTCAGTCTGAGTTGATGCTGCTAGTAGCTAGGGCATAAGATAGTGAAGTCACCTTTCATAAGTAGATCGTACGTCCTCAGAGTCACAGTGTACTGCTCCTAGTGACCTCTCGTTTAGAGTTTCCAATTCCAGATTTCCAGCTGCCGGGGTGTGTAGCATATATAGCCTGTGAGAGGTAATCATGCATCAAAGCAAAATTCCTGCTTGTCCATATAAGCGCAGCTCAACTGTAGGTCGTCGTAATAATAACATAAACACCCCAAAATATATGTGGAGTCCAAGCACGTACCACTGTATTCACAAAACTATACAAAAATATATATCAGTATATAGAGAAAGTAAATTCTTCCCCTGATTAACTTGTTATACACAGGAATAGTACACTCCATCCAGTATGTTGTCCATGTATTAAATGCTGAACCTGTTAACAGAGTACTGTCCTGGTGGTCTGATCGCAATCCCTGCCATCACGTGTCAGGCCCATGACCGGTCCACCGGTTTTAGCGAACACAACACTACATGCATGTTGCACGTAGTTAATGATGGCCTGGTCCCTGGTTAGATCCGAACCTTCCCAAAGCAAGCTagctggtacaataatgggcttatagccaagctaatcctgatgtggaggagagaagagaggagagagatgatagcttggctcttagttaagcaccaagctgagcacggatgcataggtagtagtgggcccaaaaagcaaatgttgtgagaagaaagaagaaagagaatgtgttttagagacaagtaggagacaacttattgtattctaattatttggcttatagccaaacacttggctctattgaccttgctcTTAGGGGGCCATCACGACAAAATGATTCCTGGGTCGCTGTCATATGGGTCTAATCATCATCATGCACGCATAAACGCTCAAGGCTTTGATTATTAGAAGAGGACCATGCATTATATAGTACTGTGTGTACTGTGTAGTGTAGGCACCTGTTGCTTGGCCCACTGACACGTACACCTCACATGGCAAAGCATATATACTTGCCCCACTTAATTAATCAGTTAGGATCAACAGTTAgggcactcacaatacagactctattatagagtctagagttatttattacatcgaacaatatggatttggagtcttattttttctacatcttttttcaataaatatgctgccacatcagcaaaataccataaataatatgtaattaagtgtcttagactctgtgatagagtcttgcattgtgagtgcccTTATATATTTATTAACGATCGCATGTTGGTCTGGTCGATATACACAAAGGATTCCGCCACCCTGGCCAGTCCACCGCCCAAAGCATTGTTTTGACCATTCCTTGCAAATAAAACtgattctaagtactagttctaattttttttagtttggaccgacaaatattgtctaattataaactaactaggcttaaaaattcatctcatgatttacatacaaactgtgtaattagtttttgttttttactatatttaatgcttcatgtatatatcgcaagattttttggtgaactaaacaagacctAATAGATTTTCCAGTAGTATTGGCTGGTGATGAGACCTAATAGATTTTTCAGTAGTATTGGCTGGTGATGATTCCTTGCACTGCGTATGCGGATGCTGCTATGCATCGGACCCCTGCATACATGTGTCTGCAGATCTCTCTGCATGTGGTAGATAGAACAGCCGTGAATGCGTCTGACGACGGTCTGAGGCTAGCTGAGCCCCCACCGACACAGCGGCAGAACGAACAGACTTTTGGTCACAGGCACAAACAACGTGCATCCTGCAGCCCGTTACAGTTGCAACATCTGGTGTCGTGTCGAAGTTCTCTTTTTTAGCTCCATCTCCAACACCAGCCTGCGTCCCTGTAGCTACTCTGCATACGTTCACACGCATTTATCTGCATATTAATAGTACGAATCAGCTTGATTAATTTGATCGGAGTAATCCATcgaccgaccgaccgaccgaccACAATTGACAACACATGCATGCAACAATGCAGGTCTTCTCCCGAACGGCAACTTCGAGGATGGCCCGCCCAAGTCGGCGCTGGTGAACGGCACGGTGGTGTCGGGCGCCAACGCCATCCCGCGCTGGGAGACCTCCGGCTTCGTGGAGTACATCGAGTCGGGCCACAAGCAGGGCGACATGCTGCTGGTGGTGCCGCAGGGCGCCCACGCCGTGCGCCTGGGCAACGAGGCCTCCATCCGGCAGCGCCTCGCCGTGGCGCGCGGCGCCTACTACGCCATCACCTTCAGCGCGGCGCGGACGTGCGCGCAGGCGGAGGCGCTCAACGTGTCGGTGAGCCCCGAGTGGGGTGTGCTCCCGATGCAGACCATCTACGGCAGCAACGGCTGGGACTCGTACGCCTGGGCCTTCAAGGCGAAGCTGAGCACCGTGACGCTCGTCATCCACAACCCCGGCGTGGAGGAGGACCCCGCCTGCGGCCCGCTCATCGACGGCGTCGCCATCCGGGCGCTGTACCCGCCGACGCTCGCCAGGGGGAACATGCTCAAGAACGGCGGGTTCGAGGAGGGCCCCTACTTCCTGCCCAACGCGTCGTGGGGCGTGCTGGTGCCGCCAAACATCGAGGACGACCACTCGCCGCTCCCCGGCTGGATGATCGCCTCCTCCAAGGCCGTCAAGTACGTGGACGCCGCGCACTTCGCCGTGCCCCAgggcgcgcgcgccgtcgagctggtgggcgggcgggagagcgcgctggTCCAGGAGGTGCGCACCGTGCCCGGGTGGAGCTACCGCCTCGCCTTCGCCGTGGGGGACTCCGGCGACGGCTGCACGGGGTCCATGGTCGCCGAGGCCTACGCGGCGCGCGCCACCGTCAAGGTGCCGTACGAGTCCAAGGGCACCGGAGGGTACAAGCGCGCCGTGCTCGACTTCACGGCCGTCGCCAACCGCACACGCGTCGTGTTCCAGAGCACCTTCTACCACATGAAGGCCGACGGCACGCTCTGCGGCccgctcgtcgacgacgcctccgtcgtcggcctgcgcaagaagcctgccgccgccggccgccgcctccTGCAGTTCCTGTAAGGTGCTTAACGCCGCGCTCGGTGGCGTGGCGCAGGCGCAGGCGCAGCGATGGTGTAATATTGGTAGGCGTTTTGGTTTGGTGTGTGCGTGGTATATGCGTGCCGTGCGCGCCCTGTGGCTGCAGCTGCAGTGGCGTCGCGTTGGGTGTTTTCTTGTTGTGACGAACAAAGGGGTCTTCTGGCGCACCGGGAGAGGTTAATCAACTTATGATAACCTGATGAGGTGCCAGACTGAAGATGACACGGGATTAATGGCAAATGCTGCTAGTACTATTTTTGTTCCAGACTTAGACTGAGCCTATTAAACTTTAACAACCTTAACCAAACACCCTGAAATGTGTGCGATTGAAGTGTGCTGCTTTTAGACGACATGTACCTCAAACGGAGCTCATGGTCTCTCCACGTTTGCATGATTTCAACCAATATATCTTGACCATCCATCATCGAAGCTCATAGTTTCACATGTGCCCcgacgccactaattgacgaacgatcactcaaactaaatcaaacgaacgatttccgaccatctaaacttttcattttagaaaaaaaaattccacctctttcccttttaggaaatacccatcccgtgcatccctattgcctctctcgcttcgttctttttctctggctatgatgtcagcactgacataacctacaaaagctaaatattttttaaaaatgctataacttaaaaacagtgtgtccattttaatttcatctgcaccaatgtgttctagacgatgcgacgaataagactagaccccacttagatatatttcaaagaattttgttctacgagtaacttatatgtactaacttaggatatatattttagaatatataacttagaacacaccatttacatataattgcttatgtgtaccaaataatcagatataacttagaatatataactttaaatacataacttataatgtataacttataacttatatacgaaaccttgaaagtgcaagagttatgaaacacaatttatttataagaagttattaaaaacaaaggaatgaactaagttatagcttatgacaaaacttgcaaacacaaaaattattaacacacaaaggaacgaattaacttataacttatatcaaaacttacaaacataaaaagtcatgaaagccaacttgtgtacataagttattccgtgcaacttgtgtatataagttaatcaatacaatttatgtacataagttgtaaagttaacacatataaatttctacgtgaaaaaaatcttcgaaatatatataagtgggatctagttttgttcgtctcgtcgcgaagaatacaatggtgcaaacggaatgaaaattggataaaccgtttggaagttatagcaatttaaaataaatgatttgcattttttaaatgacatcagtgggacgtcagtgactggatcgttcgctggattagtttttaatgaacgttcaatataatggaactggGCATGTGCCCCGAGATGAACGTACAGAAAGGGACATCAGACAATTTGGGCTGGGCGTCTGCCTGGGCCCTGGACTTTGGAGGCCACCGACGACACAAACAAACAAGCTAGCGCGGAAGATTTTCACTAGAATCGTGCGATCTTCAAGACTACACCTCGAGATCACAAACAACGCCAGATTTCTGACGATTGAAAAAAAAAAAACCAGCGAAGAACATGGAGACTTGGAGAGCCGAAGAAAGAGAAGAGGATCTTCGCGCTATCGACAGGGTGGATGGATTCTTGGGACCTGAATTTCCACCGTGCTACGAAAAATGCGAGCATAGTTCATTCTCGCGGTGGCTGTCTCGTGTGGTGGAAAAAATCGTTGATTCTCGCAAGATATTGGTGGAATTTTCAAAATGTTTATGGTGAGTTGGATATAAATGTAATGTTAATCGGAAACAACACGTCCATTTTTAGGCACGTGGTGCACCACCACTAGAGCAACTCTAAGAAAGTTGCTATTCTCCTAATTGTTGACGCCGAATAGTATCCGGATCACACACCATTAGGGTCTTGGATGTGCGAGCCATCACGGATCAAAGAACGCAGTGAGGATGCCACTTTTTCATGGTGAAGAACAgggcggatacaccgggtattcctggtattctcaggaatatccaacttttttatacaccaagtatatatttatatatatgtatatcaaatatattagcatttctatatttagcaaataaaatttctctcttattctttttattaatctaCTAGGTGAGTGCCCGTGCGTTGCGACGGGAAAACACTCATAGTTGATACCACACAAAATCAATTCAAACGAAGTATTCTATTAAACTTTATGGGGGTACTTTTGTTGTATAGTATCATACACATGTGTGTGTTCAAATAAAAATGTAGCATCACTTGCCCGATTCCATGAGATGATACTAATTGTACAACAGATTCAATGAACACTCTAAACATGTTCGGCTACATGAAACCAAACATAGCCCGTCTAATAATTATTACCTTAAAAAGTATACAGCTAATTACATGTATTTTAAGATGACTTGCaattacaattataatataactactggttatgatatactaataatCTTTTCTATAACAGGAGAGAAACGCTTCATCCATGATTAGCTAGTCGTGGCACCAGCAGGCTGCAGTAAATTGGAATAAGAAACTTTTTCTTTGATACCCGCATTGTCATCCAGGAATTGTATCATGTGTCCTTTGCTTTATTGCAAGTAACAAAATAAATTGATTCAAATCTAGCTAAATTGTTATGAATAAAAATAGGTGAAAAACCATGTTCGGAACTGAAGTAAATTCAGTGTAAAAAAATTGGATAGGCTGAGATGACATAGACATTGTTTGTCTGTGTTGCTGGACACCATGCCAATATGGTTGACAGTTAGTGGCTCTCAGGAGTAGTTGGATTGGATGCCACACAGTTCAATCATACCAAAATCCTAGCAAAACCGTATGCTAAAATAGAAGTGCATCCGACATGTGCATAATGCATGAAAATAGAAGATCATAAATCGACAAAATCAATCACAAGATCAAAAGAATTGGTGGAGTTCCCATACTTTGAATCCCGTAATAGATGCTCCTGGATGGTAGGATCGAAGCCACCTCCTGGATAATATGGGCTCTTGCATCACTTGCACATGTATGCTTCTACGGGTTTGCTAGGTCCATGGTACATCGTGGAGATATCAGTTATCAGCTACCATAAGCAAGCACCACTGCTTATGGTAGAAAGTCATGGTACTGTAGAGTTATTTACTCATCATCGCAGATTGACAAGAAAAGAAAATATGGATTAAGACTAATGTGTCGAACATATTTTGATTATATAATCTGCATTGGTGATGATATCATGAGAAATCTTAGTTTGTTTCGAAACACACAAAAAAGCTATCAAATCTATAGTTTGCTCCTAGCATGCCAGAATCAGAGTACAGTATTAGGGAAAAACCTATTTCCCACTCCATGGGGTGACCATTTAGGATTTGAAGCTACCACCATTATAATTTATATTTTCCAATTCATTCAGTAACCTTAACTTCTATCACACAACTAAGATATTAACTCATAAATATCCTACACCATAGGACGCACAAGCTCATCCAAGGCATCCCTGCACACTTGCCAATGCCTCATAACGAACTGCACAAAGTCGCCAATGAGACATGTCAGTGCCATTCCTGCGCTCACAGCTACAAATCTAGGCAGTATGCACATATGAGGAACATCACCTCACTGACTTATAAAGTATCGTTGAATCTGATATTGTAGGTTTTGCTTTTTAAAGTGCGACAAATTAGAAAGAAAAGCTGACAATTTAAAGATGCATGATTTCTGTATCAAAGTATCCTTCAACAGACTGACACTTTAGATGCGCTTACATCAAAAAGGGAGATAATTCATTAACACAGAGATGAAGAGGATCAAATCTAGTTATTGACAAAGCACAGAAGCAGGTCACTAAAAAGAGCACAACAACTCAAAACACTCTCTACAAGATTGGGAGAACACGTTACAAGATTAGGAGCAAGAGAGCGCTTACAGGAGGACCCTAGAGAGAAACCCGCCCATCATCTTGTTTGCCCACTCTGCACACGACCAGATCCGCCAAAGCGACGAACACAAATCAAAACACCATCACCGTACCAACACATTCCGAAAGGGAAGCCACAGAGAACCAAGTGTACCTTAGAGAAACCTTGCAAGAGAGGGATCTGGACAGGAGAGAAACGACCGTGGCGGTGGATGGACGGAACAGTCAGACGGAGCCGTACCTCTGGCATGCTAAGTAGGGCCTGTAGGGGAGGCGTTCAAGAATGGGCCGGTGCAAGGCGACTTTAGCGGAGGACGAGAATCAATGCCAGACCTTGACAAATCGACAGCCTATTAGCATGGTTCACTATCTGAAGAAAAAACAGCAAAAAACATCCATCAGATGGTGGAGGTATTGCAGTTAGCTATTTATTAAATGAAACCTCCATCTCTACTATCAAAACAAAAATGAAATTGAAAATACAAACAAATTCAAAGTGCAAAAAATATGTAGGTTGGAGATTGAATGGTACACATTTCTCTGATTCCACATATCTATGCACATATAAGTTAAACAGCTGAAAAAACTGATAATGAATTTAGAGTGGATAGATAACTCAGGACAAACAACAGTCTTAAAGGAAGCATATAATTTCAAGATGTGACTTGAGCAAATATAAATTCAGGAAGCAACCAGCATGATAGTGTGAATCATCCAATATCTCTTCTGTTCAGGTCAGATCAATAGATTGGAGATGACCTGAGCAGATGCTTTACATAATGAACTATCCATTTGCAACACATGTCATCAGTATTCCTAGTAAAGTTGAATAAATAAATATTTAAAATAATTCGTTCTCTATTGGACCATTTTAGTTCTACCACATTTGTATAAATCATGTTGATAGAGATGGTAATTTTTTCAAAAGCACGCTAACTTGCAAATCTTGCATCTTGATGACGGCAACATTAGTATATGACAGAAGTTTTTCTTCTGACAGCCATGGCCTCTGCTCAAGCATAACCTGCTTGACTGCAGTTCAATGTGTGTATGATATCAGAACAATGGGTAGAAGCACAAATAAATACCATGAGAACAAATCAGACATGGGAATATATTTTTCATGTATCAAGAAAATAAACATGATAAGACTGCACAATTAACTACCATTAGAGATTGTTACTCTAGTAACCGGTGTGTATTAAGATGCACAAACAAACAAAAAATTATGGACAAAAATTCAGAAAAGCATACATGTAGCTCTGTGTGTGAATGGGACAATTCGAACACATTGACCTTTCAATGAATCCTAAGGTACCCATATGTGAACGGGTAGTAAAAAAACTGCAATCTATGCGATTCAGGGAACCAAGTTGCAACTAAATATTAAATTACAATTTACAAGCGGCTTACCTATCCCTGAGCAGAATCCGTTGCTGCGCGTCGGCCCTGATTCGTCAACAGCAAGAGCCTTCACCGTTGCATCCCTTAGACCAGTGCACGTGATCTAGGTGGGGCGCAGATGATACAAGTGGGGCATTGGGGAAGGCGATCTGGAGACTTGACATGTGTGGGAGCGGATCTGGTTTGCAATGCGGAGGGTGAAGAACTGGGTCTGCTGGGGCTATTGTAGAGAAGGCCGGATCGTGGCGATTGGTCTGGATTGCAACATCGGGGTCTGGTCGAGCGTTACATCCGCCTCCACCCCGCTGACGCCGACGCCGGTCCTCGCCGTCCACCCCTGGAGCGGGACCTAGGGTTCCCGCCGAGGCTCGAGGTGGCCAGCCATGGTCCGCGTCCAGGCGGCGGCGTCAGGGTCTTTTAGTTGTAGAGGCCAACCCTGGTCTTCACTCCACAGTCCATGCACCCCCGAAAAAAGTAGTAGTGGAGTAGGGGTGTGCGCCCAGCCGCGGTGAGAAGGACCAAGCCGGGCGGCAGCGAGGACGGACGAGCGAGGCGCCTGGAGGCGGCGCTGTGTAGCAGAGTAGGCCCGCGTTCCTGTGGAAGGAGGCGTGATGGATGGCGGGCGGCGGGAAGGGCAAGGCGGGGGTAGGGCAAGGCGGCCAGGATGTGGAGTCATGCTGAGCACGGCAACACGCCGTCGGGGACGAGAGGAGGAAGAAGGTGTGCGAGGAGAGTGGATGTGGACGTTTTGGCTGGGGCGAGGGGAGGGGTGGAGGAGGCGTGTTTGGAAGAGATGATGGTGGCCCACATGTCGGCGCAAAAATGACCTTAGGATGATTGAAGCATCATGCGTCGGCTGGCTGGCTTCACCACGAGAAGGGTAGACGGGTCCGTTTCACGTTTTTAGGAGTAGAGatctttgtattcatttttgtacataggttctatgttagctcgattaccgaaattattctatttattgtttctggaaatgagaacctaattatttatcttcagactacatacatattgactcatgccaccaaatattagtataaattatatattatttctaaactattttccaagataaatcgaaatatgcatatggcagcatgtataatagaagtatttttcatgtgagtgaacgaggtatgagtgcgaggcaattccataatcctcattcctatgatatggtggcagcactgctggttcatagtgtcctaagctcttggcagcgcgggtacgacctctatctctatgctatgcctacatggcgactggcgagggcacacatcggtcatgaggttagaggcaacaattaagtgacgactcatcatacactagcaagggaatacccaagactcaaattctggctccgccactTTGATTTACAAACAAATCACCAAAGGATAACTAACGTActccctcgatatcagaaataaaagacgtttagaacatgagtgtgattaccaagatgtcattaattagagattagttttccctgtttacctctattaaatagcactgcgggtgcattatatgcatgaaactaactgtaagtgcatctagccctttagtgagttttggtgaattgaatgacaacacaattaagggtctaacaagtttgctaagtgtatccaagggtcaacaagaaagcaaacttgatggtatttcacacattgttcaaatgaagaccaaagttgtgtgttgatgtaaactgaagcttgattaatgttaacgctcatatcaagaagatattcaagcaagaatcacaatattgaagaaacaatttttcaatggatgcttaacatgatgtgacttgagtatggcttgattgagtgaagatagcaaggaaaaggcttcgagggactaagcgaaggtgaaggtcaagcaatggcttgtagaccgaggtaccatggctaaggtgaagaagagagtacttgcattgagtcgaggtactaattaagctatgaggagtcatattgtgttgaggatcaaaatctttaatggaagtgacttgaagtcatggattgaactcacatatgttgaaatgattcaagtcacatgctcaagctatatttactcaaagaagatgagacaaagttaattgcatccttgatgaagtgatattgagaagaagtggcatatgaagacattgaagactcaagtggttaaattggttatatacttttgaccttgagtttaggatttgccgcactataaagagggatgcaaatttagttggtttgaggaagatagagtgctcaagtattaaaactaatcaaaagagagacactctaacacttgcacgcacaaacatctagaaaatttcttctctgccagggtgacccggtagtaccaaccttcagggccggtggtaccggcagtgccagccctttctcctgagttttgcgagaaaatgaactaccggtagtaccgggctcgggccggtggtaccggccagcaccagtagtaccggtgtgaaacgccggtagtaccggcaggccaaatctgcgctgactttggttgcggagatttgaactgccggtggtaccggccttccaccggtggtaccggcaatggtcggtagtaccgacaaaagcccggtggtaccggtaggcttatttctcgcaaatcatagagacttcttaccgttagatctgaggtagccggtggtaccggtggttgccccggtagtaccggcagttgttctgaacacctgtataaatagctttcccctcattctaaccgttggctcactcttccactcgaccaaaccttcagccaaggcacctctctagctcccaaaagcccctctcgtgtatcccctttgctcctaacttcaaatcttgtaagggattgagtgagagaaggattcttggtgagagaaacatcaaagcaaagcttgagcacttgatttcttcgtcaagtcggttggatttgtgtttgttactcttggagcaaggctcctagccggctaggcgttgcccgtggagcttcctgctcatgtggtagcctcgggaggtttgtaatcactcaaatcacctagtgaaatcacccctcatctcaagggattgctctcttgacttgagaacgaggatagggttgaaagagacccgaaaagcctgtgtggcttcctcaacaacgtggacataggcaagccttggtggcgagctgaaccacgggataaatatcttgtcttgctgtggaggtagcttcgactacccttgttcttgtgttctttgtgttcttcctatctaccccgttcataggtgaacaagggccgatctaagttttggagaagaaccaagccaagagaacttcaacatcatcctctactacatctaggagagtggggtaactctcagatctggaatagaaactcaaaatactctgatttcgtagctctcttagggcgtcggtagtaccaacagttgcgtcggtagtactgactgtcttacaccagtagtaccggcccaaactgtcggtggtaccggcaggcatttaacttccacaacttgagttttgagtttcaggttttttagatacgcctattcactccccctctaggcgacatcaagatccttacaCTAACATAGTCCAACTAGCTAGCGCAGTATAGTAAAGGTCTTGAGGTACTAGGTTTAACCCCTGGCAACCACAATTTTTATTGTTGGCTGCGGCTCAGGAACCCATGAGCCAAGGACAACGGCGTCCAAAAGCCAGCTAAAACAAGTGGACGTTCTTCTTTTTAATAATTGAATTCAAACACACAACGTCTTTTATTTTTGATATGGAGGGAGTACTTACGTGACGACGAACCGGTTAGTTTTTAGCTAAACTAACAAATAAATCGTCTAAGTTGAGCTGCCGTATTTGATCTCGAACACGGTATAGTGAGTCCACGAAAAATTGGAGGTGATAAAAATTTTACCTCTTTATTATTAAGGGTATATCATATATATTGATATAGATACTTACTTTTTATGACGGATCGAGAGAGGACTTGGATTTTGAATTGGACAACCATCGCATGAGTTATGACTTATGACAAACATTGCGTGCAAGCTAAGCGGTTTCAGTTTTGCGGAAAAAATAACttgggccttgtttagttcccaaaaattttgcaaaatttttcagatttcccatcacatcgaatctttagtcgtatgcatggagtattaaatatagatgaaaataaaaactaattgcatagtttggccggaattgacgagacgaatcttttgagcctagttagtctataattggacaatatttgtcaaatacaaacgaaagtgctactattcatattttgcaaaaaaatttggaagtaaacaaggccggattaggaaagtaatatatatctatacctatCTATAAAGAGAGAAAATTTCAGTCTGCTCTCCAAATCTGTCTGCCAATATATCCGTCTCCGGGTCGCTTGAAACCTGGTGGACATGAAAAATAAGAATAATTTTTTTTTGTGTTCTGTCCGCCATGTCCGTTATCTTTACAATAGCTTATGCCATCGTATCCAGTCCGTATAGTGTCCATATAGGACTATGCCATCGTATCCAATCCAAATAGAAATCTATATACCAAATCAAGACCATCATATATATTTGAGATCAAGACTAAATACATAGCAATTCGGAGCGATCAACCATGTAGCCACTATATATACTCTAGATCAAGAACAAATACATAGCAAAACGAGGCCACCAACTATATAGCCAAAGAAATTTAAGCACAAACGACCAGGGCCCCACTCGCTGTTTGCCGCAGCACAAGTCCTGTGACGTTGCTACGTACGTCCTCAGGCTGCTGAACCAGATTGCCTCCTCAAAGTGGACCCCACTGCCCAACGAGACCATGTGAGGGCAGCCCACACTAGGCCCCTCGCGAGCCGTCCGGAACGCATCCTCACCAACTGCCGCCAGAGCCATGGCCCATGTGAGCTCCGCCGCCGTTACTCGAGCGTGGACCGCATGAGATCCGTCGCCGCCAGAGGTATCCCGGGCGCCTCGCGATCCGCATGGGACTGCGTGAAGAAGCTAGCCAGCTATACCCACTCTTCTGACATCTGGTCCTCTCCCATCTCCGGTGAGCAGTGGCTGAGGCAAGGAGCTATGGCTGCTTGAGTGTTGGTGCTAGCTGCTGGAAATTTGGGAGTGACGGCTGGGACTGGGAATAAAACAAAGCTAGGGTTACAAGTTGTATATATATGTACACAGACAATTGGGCCTTCAATCTGGCCGTGGGTCTTATATGCCTTTCACATTTGGTGCCGTGCTGCCTTCTGGCTCGCAAGCGAAGGCCAACAAGCACGCGCTACGCTTTGACCGCTCCAGCTCTATGAAAATCCACCGGTGATATATATAATATTAAATACTAAAGTATGGAGTGTTTTTGTCAATCTGTCATTCTCTTTCACGTCTCATGACTTAAAGTAGCACGTCTATACATAATGTGAAGTCCCAAAGACAAATTTCAACAACGTGCATCCATGAGCTATAATGAATTTCATTCTAAGACGAACTGAAATGCACGATGGAATCAGTAAATAATTTAATCCTGAAAGTAAAAGTTATTTAATGATCGTGCAAATAATCTTATATCCCGTTGCAATGTACGGGCATATTCGCTAGTCAAAATAAAATAACAAATAGAAAACGTAGCGTGTAAATGAAGCGGATACAAAAAATAGTGGAATCCCGAACTCTTTGAGGAGGGTTTACCGTCGCCCCTAAAACCCTCCATCGATCCAATCTATTATCCCTTCCATCTCGCCGCCTCGACTTGGAATTAGAAACCGACCTATACCTACGCCTCGTCTCCGCATCCCACGCGGAAGAAACTACCAATGGTGATCACGTGCTccgccgccgccgccgccgTATGGTTGCGATTTCCGATCTCCTTGCTCATATTCTGCTTCGTTGTATATTTTTTTCAGGCTCTCCCCAATCAGCAGACGGTGAACTACCCCAGCTTCAAACTCGTCATTGTAGGCGACGGTGGCACCGGTAAATCGCTGATCGAGTCGCACGATCTCTTTCTGAATGATGAAGTGATTTTTTTGTTAGTTTCAAGATTCTCTCCCGATTGggccatgttcgtttgatcccaggatcaaagggaattcaagaggtttgaaggggattgagggggattttgacttgtagtggatttaatccctctcaatcccctccaacccctttcttcttcatatcaaacgaacaagcccttagtgggtttctggtaattttgagttaactagtttacaatcgagggTTAGACATTGTTTTTTACTGCCAATGCGCGGGGAACAATAGGATAACTGTAAGTTTCTGCGCGGGGACAGTCGGGCAATTGTTTGTGAAGCTTTGGAATTGAGATTGCTGGGCTCCGCCCAATACATTTAGGCCACATTTGGATCTGATTGCGATTATGAGGATCCAGTATCGTATAGATATATAGATTTTTTTGTCAGATTCTTGTAATCTGCTTGGATCCAAACGTGGCCTTATTTTAGTTAGATTTACAGACTTGACAATTATGATAGATATCTTGTTTGGTTTCCTGTGTGGTTGTCTCTCTTCTGTTTACCCATCTGGTTTGTCGATTTCCATTATATATAGAAACATCCATCTTCGTGTATTGTAGGCAAGACCACCTTCGTGAAGAGGCATCTGACTGGAGAGTTTGAAAAGAAGTATGAACGTGAGTATCTATCTTCTTTTAGAGTGGATTATATATGTAGTTATATTTGATTGATCCTATGGTAGTTTGTTGTGGTGCTGTAACTAATTTGATTGTTGCTGCAGCCACCATTGGTGTTGAGGTCCATCCCTTGGATTTCCACACCAACTGCGGGATGATCCGCTTCTACTGTTGGGACACTGCAGGCCAGGAGAAGTTTGGTGGGCTCAGGGATGGATACTAGTAAGTATTTAAGAGCAGCGTCGATCAGAACTTATTGACACAAAAATATGAAATGATTGTTGTTGGTTTATCTTTATTTTACATGTAATTCTATGTGCTGTTACATGTTAGTAAAATAGTGTAATCTGGATGAAGTGGGTTCTCATGGTTACATGTGCTAAATAAATGGCATACTAGACCATTATGTAATTTTAAAATCTGACAGATTTTTATTTATATACATTGCATTGCAAGGCTTGATTTTTAAAATCTTTATTATACTACCTATTGATGCTTCCAAATTTCATATTAAAATCATGGAATTGTATTAAGAGTGATTCAGTAATTATGTTTTTTAGTTTGTTTTGACAACCTGTGGTATTTTTGAACTTTTGTTTAATTCAACTTTGTGTGCTTTTAATTACTTCCTACTATATAGGTCCTTGTTTTGTCAGATTCTATTTGCTCATGGTTCTGTTTCAATGGTACATTATACTTATTGGTTGGAGATATTTAAATTTAATTTGAAGTTTTGTGCTTGCTTATTTCTTTGTAGCTTTGCCATAATATAACTTGTGAATTGTTGTATACGAGCACTCGAACCTGTGCCCTGATATCTGCGTTTCTGAAAGCATGGATATGAGCACAAATGCTTTGAGGATTTTGACATGCTTCTCCTTATTTATCTTTTACTTTTCCATTAACGACCATACATATCTTTGATTTTTGACATATCTTGTTACTTGAGATCCTCTTGTTAACATTTGTCTGACTTATTTATATATTGTTGTATTATGTTGCTTTAGGCAACTATATAACTGTAATTTTATATCGTCTGCAGCATCCATGGCCAGTGTGGTATCATTATGTTTGATGTTACTTCACGGCTAACATACAAGAATGTTCCAACTTGGCACCGTGATTTATGCAGGTATACAAAGAACTGGACTTAATTAACAAATGGTTTGGACATCTAAGAAAATGGTTACATACTAAAAAACCAAGCATTCTTGATGCAGGGTCTGTGAAAACATCCCAATTGTGCTTTGTGGGAATAAGGTTGACGTGAAGAACAGGCAGGTAAAAGCTAAGCAGGTGACATTTCACAGGAAAAAAAGCCTGCAGTACTATGAGGTCTCAGCTAAGAGCAACTACAACTTTGAGAAACCTTTCTTGTACCTTGCCAGGAAGCTTGCTGGGTGAGTCTCAGTTAGTACCCCTGTTGTTTTTCAGCAATATATTTTATTGGACTAGGGCCAAACCATCGTATTTTTGTTGTTGTGTCAGTGATTGCAATCTTCGCTTTGTTGAAAGCCCTGCTCTCGCTCCTCCTGATGTCACAATTGACATGGCCGCCCAGCAGCAGTAAGTGTTCTACCATGGAAACCGTAATTTCTCGCCACCTCTTGTTGCTGAATCTTCATACTGCTTGGCTTTTTCAGGCATGAAGCCGAGCTGGCAGCTGCTGCAGCCCAACCATTGCCAGATGACGATGACGACCTGATCTAGTAGATGTTGCATTACGCTGCTTTATTTACATGTCGTCGCCCAATGAGTCTTGTTCTTAGATCTTGTGTCCTAAACTTTGGGAGGATGGAATTTTTGTAAGTATGCATGCTATTGAGACTAGTTAGGTTCCAGTAGATGGTGATGAACTTGCGTCATTGCAATGCTTATTTGCTTTGATTGCCAAATAAAATGCCTGTTTCCCCTAATTTTGATGTTTTCAATCGCCCATGTTTGTACATTGTTTTGGCTCTGGAATTTAGTTTGGTTGACTCACCCATAAAGTCACCCTGAGAAGCACGTTTGGGCCAGGCATCAACGCCTCGAACGCCTGTTGTTGCATTGGATGCTGCTGCTGCCTGACAGAGGTCCCAATCAAGGCCAGCGTCCGATTCAAACACCCCAAAGTCAGTATTCGTTGCCCATAAAACATGCATACTAGTTGAGCTCACCACACAGGATAGGTCAATAATGGTCAATCGCTTGAGCTATGTGCAACTTAGGAACTCAGGATTGTATCATTGTACTATGTGTTCATTGCAGCGTGGGATCATTGCCTTCATACATATCCTAAGACTAAGAGGGTGTGTGGGCCTTTGCAATGTAATGAAATAAAAAAAGTCTTGTCTGGTTTTGCTTTGGGTTGGAGAACATACCATGAGAACTCATCTAAGATCCTTTGCAATGTAATGAAAGCTTGTCAAAATGAGCAATCATCATGTACCTTAACTTCAACCAAAATCAGGGAAAAGTATACCGGTTTTGCAAGAAATCAGAAACTGCTAATTGGACCAAGCAAGATGTAACAGCAAAATGGATCAAGCAAGATATAACAATGATTGGATTACGCAAAGATGAAATATATGTCAAGACTTATCCAATTATAACAGTGCTAGACTAGACTAATTAAGATATATAACCCTCTGATGGTTCCATACTTCCATAGGTGTGGCGATCAACACTAGCAATTAGACAACGCTAGAGCTTTTGGTAAAAATGTTTTGCAAAGTTGTAAGGTTGTGTCAAGATTTAAGAACTTAAAaacaaagttttaggactctaaacagtttcaaataaaaaaacttatcaactacaaacttgtaggttgcgcccagatatacaattttggtgtgaaatttgttttctatgaaaaaaattgtgaattatttttttatgcgattgtttgtagaggctgtcctAAGTGCCACCTTTGTAAATCAATTTTCGCCTCTTTTGTGAGATGTCATGGTCAACAGAGGTGAGTGTTTGTATGAGATCCACTTGATTATTTACCTTCTATCTCCTAAGATCTTTTCTTTGTGGAGGTATTTCTAGTTCTGTATATACACTGAACCTTTTCAAGTGTGACGGAGCAGTTCTCAAGAAATTATTGTCATCACTTAAGATTCAAGAATATACTATGTGGTAATGTGTGGACACCAATCACTCACATTTCTATATGTGAGACCGACTACTTGATGCATTGCATTCGGTTTCTTGAGGTTCATAATTTGTTCCTGACACAAGATCGAAAAGGACCTGTCTTCAAAATACCTGACAAATGTTCACGTGGACTGAATGGCTGCTCTTTCTCTGCACTGCACCCGCGCATGCAAAGACATTATCCTCACGTGAAATATTATTTCTAGCCAACTTAATTTCTCTTCTCCTGTAAGAGTTTTGTTAGCAACTCTCTTCAACTGGTTCACAGAGTCACTCGATTTAGACATAAATCACAGTACACGATCACAGGGGACAAGGAGGTCTGAAGTTTAGCAACCAAATTTTTTTTTAATGTCAGGGGGGGGGGGGGGGGAGTTCCCCATCTGTATTATATTTGGCCCTTTTCAGCAAGCAATTGGGGATAAGGATGTAAAGAAGAACACCTAGAAGGATCTAGAAGTACAACAGAGCAGGAGCTCGAGGTAGAAGAAGAAGAATAGAGGTGTCCACGAAGATGAACAGTAGACTCAGGAAGGCAGAGGTTCTCTGATAATTGTTCGATGCCATATAGTATCTTCCACTAGTCGATCCCCTTATGTACCACTGTCCTGTTGTCCCTGACACTTTGGCCCAGCTTTACACATACACATGTATGACAAGTTCTTGATCCATAATTAGAATCAGGAGACCATGGTTCATGGAGACGGAACACACCGACCGCCGCTTTCCTTTTTTGGTCTCATCATCCGGAGAGTGAGTAAGGTTGTATACCTTCAAGGGCATGTGTCCTCAGAACCGTTGGACTCACACTGGATGCACAACAAGAGATGTGAGGGCACATGTCGTCAAGGATAGAAAAACtgcgttatcatctcaggccttgtttagttattttgtgaaaacttttcagactactgtagcactttcgtttgtatatgataattattgtctaattataaactaactaggctcaaaagGGGGCTGGGTGGGCTCCAACCCTCTCTATGAATATGATTTATTCATTACATTAGTGTTAATTAGTCATAAATCCTTATTAATCTCTAGTTGTAACCTTAAATGTTCACTATTTAGCTCTCTCTTTATCCTCATTCTGGATCCGCCACTGCAAGCatacatatatatatatataCTCGTATAATACTCCGATTAATTTGGCACCTTGCATCAGCGCTTTTTTTTTTCTCTAAAACTTACTCCTAGCTACTGTACTACGGTACTATGCCCTGCTGGCTGCACGGCAAGGTAGCTGACAGTGCATCACAACAAATTTAGCAATACATCCCATATATCCATGACTTGTACATCGTTATTTAGTGTTCGAATCAACGGTTAAGATCACTTCTTTAGATGGATGGACTTGCAAGCACAAAGACCCAAGTCTCATTTGCCTTAGCTACTACTCTTaggccctgtttaaattggagacgaaaattgtttggatgtcacatcggatgtgtcgaaaggatgtcgggaggggtttttagaaactaataaaaaacaaattagatagctcgtcaggaaactgcaagacaaatctattaagtataattaatctgtcattatcacatgtgggttactgtagcacttaaggctaatcatggagtaactagacttaaaagattcgtctcacgatttccaactaaactgtgtaattaatttattttttatatatatttaatgttccatgcatatgtccaaagattcgatgggatgaatgaaaaaattttgagtgggaaactaaatagggcttTAGTTGGTTTGAGTAGACATCAGATTTGAGAGGGATTTTTTTTCCTTTCTGGAAGCAGCGTAATTCAAGAACTTTCAGGGAAAGGACAAGTCGCCGCAAGCGCTGTTCTGGGAAATCACTGACGAGTGCTCCATGTGGAGATCGGCGGGTGCGGTAGTCTTAGGcttgtttagttcaccctgaaattcaaaaagttttcaagatttcccgtcacatcgaatcttgtggtacatgcatgaaacattaaatataagcgaaaataaaaattaattacacagtgtaactgtaaatcacgagacggatcttttaatcctagttagttcataattagataatatttgtcacaaacaaacgaaagtgctacggtaccgaaaacttttcacttttcggaactaaacaaggccttaagccccttaatgttgtcccagcacttAGTGAGTAATTACCTTTTGGAACTTCTAACCCTCCAGGACTCCACAGCAGTCTGTGAGAGGCAGCGCTTCTCGCGCTTGTATGTgggcactcacaatgcaagactctatcacagagtcctagacactttattacatattatttatggtattttgctgatgtggcaacatatttattgaagaaagaggtagaaaaaataagactccaagtcttatttagactccaagtccccattgttcgaggtaataaataactttagactctatgatagagtctgcattgtgagtgcccTAACTCCCATTTCTTATTAATATTAATCCAGGCAACCAGATCTTTCGAAAAAAAAGATGGATTATTGTTTTTCGCATTTTAGGTTAGTGCAGTTTCAGCACAAAACAATGGTGATATATAGATGATCAGTTTAGGTGTGAAACGTTGTCCAAGGTTCAGATCAATAGTCCGTCTAAATTAttttttaaaaaaataaaggatagtttatatttggcttcatctattaacagatagaatcagaccaattattacaaaatttacctataggccaacacagagactaacgaaagctcgaaaattaaaaccaaaacagccagaagaagacaacggaaaagcgagctgactaagaagaagcaataaatctaattgacagccacctattagaaccaaagaattgtaaagctgacgtctcaagatactgcctagctaaaactagctcatTTTGTATAGCTTCTATTCTCATATAGGGTCCACCTTAAACATAAATCCACCCAAAATCATTTTCTCTGAATAGGTTCCCCTAAATATCAATCCCTTATTTTTAAGCTTTACCTATTTTTAAACATACTTAGGCATGTGTTTCTCTAATCTCTATTGAGCTAGCCTTTGCTTTTTCTATCTActcttttcattttaaattataagtcattttggctttactagtcacatagcttttattctgtatctagatatatatatagagtaatatctaggtgcataaaaaaagttatgtatctagaaaaaacaaaataacttataatttaaaatagtgagagTAATAATTAAGATATCGACTGCCACTTGTATGCATGTCTTCCACCTCAGTGCATCCAACCACTATAGGGGTGATTAGAAGTAGGATGTTCCTAGTAGTTAGGTGGCTTACCAACAACAGGACTGGTAGAGAAAGCAATGTGCTCTTCTCATATGCCAGAGTAGgaaaactcgaagcttgttagctcgctaaggctagacgaaaaactagaagcttgttagctcgctcggctcgtggctggtttggagccgagattttagctcattagctataacaagccaattcaagccaactcagagccgctcacgagccaaacgagctacagtttcaagaaaaaaaaaagttatcatagcttatattagttttgtattacttcatgtattatactttacaaatagttgatatgttagctcatataaatattttgtttaacttaagactattggatatatatttttttttgacaagaaaccattggatatattattcttgtattattatgattaagctttagataaatacaaatattatattttgtgtactttttatacatggctcgcgagcttaatgagccgagccgagccaagctggctttctggcccgttaagataatgagcgctcgttatcTAGCCTTATGCCCAGCTACATAGGTGGTAGGTTGCAGCATTGCTCTTAGCTTGGTTGTAGACCTTTTATGTAATATTGAAGCCAAAAATTGTTTACTAGGACGGTCCAGCTTTTGGCTGTAAGACCTTCTAGGACGCTCATAAAAAACTATCATTTATATAGTTAAACTCTTCTTCTTAATACAACGATACACAAATATTTTGCATATTTCAGAAAAAAAAGTAGGCAGGTGACTTGTGGATCGCCTACTAAATTTCATGCATTGTGGACTTGTGGTTTTTGAGCTATGAACTAATTGAGGATGatatatatatatatatatatatatatatatatatatatatatatatatatatatatatatatatatatatatatatatatatatatatatatataATGTGACTCATGTATTTCAGGGGGACATAATGTGCCTTCTCTGTTTGCCTGTGTTCATACATTTTATTATTTGGTTGTGATTGTTGTAATTGATGTCAAGTTTGTAACTTGATGAAAATATTGTTACTGTTGCAATCCTCCAGGCCGTGGAGAAGACTTTGTCTAGACCTTGTTTGGATCTCCTAAGAAAAATAAGAATGAGGTAGAAAAATAAGAACATGATGCAAACTCTTGGATTCTAGAATTAAGATCATAGAATCCAACTATCTACTTGAAACCTACTATTTGGGAGATTTTCACTGCACAAGGACAATAATTACTATGAGAATGAGATCCAAACATTGCTTATTTTTCAAACCCAAATTCAGATTCTACCTTCACTATCTACTCGAAATTCCTCACTCTGAAATCCGATCCAAACATGCCCATGATTCATTGGAAGATAACAGCCTAATGGATACATCCATTGGGCACACAGCTCTAGCAAAGTGCGGTGCTGGGTAATCCAACAGATTACCCAACAAACTAAAATTGATCGATACCTAAACCTAATAGAAGATCAGAACATGCAAATTATTTCAAATCCTCGTATAATAGATATATTTCTAATCCTCGTATAATAGATCGAGACATAGCTAGTAGGAAATGTGGAGGAAATCCTTGATGTCCCGTTCGAGCTGCTCCATGACGGCCTCCCAGCCTGCCTGCGTCGGGTGCACGTCGTCCCAGAAGAAGTGCTTCTCCGGGTTGGAGCAGACGCTGTACTGCGCGCCGCCATCCTTGTCCACCTGCCCGCAGTAGCCATTGGGATCGCAGCTCTCGCAGCACGGCCTCAGCTTCTCCTTGAACTGCTTCGCCACCTGCGGGACTGCATATATATATATGTAATGCAACCAGAATCGTGTAAGAACGAATCGATCGATAATTACAAACATATGCAAATCGATCTATATCTACCGGTGTCAGTATCGGATGGACTGATGATGGTGGTGAAGGCCCGGTTGAGGTCGAGGAGGTAGACGCTGTCGCTGGCGGTAGCGTTCCGCAGCTTGTCCCGGAGGTGGTCGTTGTGCAAGTCGGCGGCCATGTTGCCGCGGCCGACGCACTTGGTGTAGTTGGACGGCCTGGACTGCCACGGCGTGCAGGCGAGCGGGTGCAGGGTGTTGACGAGGACCTTGGTGACCCCGAGCTTCCGCAGCCGGTCCACGCCCCTGGCGATCTCGTCCGTCACGTTCCCGACGAATCCGGTGATGTCGGCGCCGTCGCTGCTCGTGTTGGCGGCGACGCGCGCGTAGTCGTTGCCGGAGATGGCGACCAGCGCGACGGACTGCCTGAGCTGCCATTTCCCGATGGTCCTGTCGTCGTCGAGCATCTTCTCGAAGTCGTCGATCTGTCTGGCGAGCGTCGGCGCCTCGCGCGGCACCTCGAAGACGCCGGCGCCGCCCACGGCGAAGTTGACGCCGAACTTGTCCGGGTAGCCGGCCTTCGTGCGCCTGTAGGTCAGAGGAGCTTCGGAGCGCCCAAGAATCTTTGCTGCAACAGATGCACAACAATATATATGCATATGTATGGGAAGGAAGAAAGATGAATGCGTGTTACTACTTTATCATAGGTAAATTAGTTTACCGATGAAATCAGACTGAACCAAGCTGTTGGAGAAGCGGCCGGTTGGATCACGGAGAAAACCATGGGAGGAGCCATAGGGTTTGTACCATTGGCGAGTCACTTCACTCAGATCCGACTTGGGGGAGTTCCCTGTGTCGGCGAATGAATCTCCGAACACGAAGAGGCCATTGTACCAGTGCAATGCGCGCGCCATCGCGCGCATCGGTTGACGCACATGGTTAACACTTAGCAAAGTATATGTGCTATAAATAAATAGAAAACATGTCTTGTAATGTTTACAACCGTGGTCTGCTCCTTTGCATACAATGACCTGAAAGAGCAGTTGAATCACATTAATATTGCACAATTCATTCAAGTTTAGCTACATTTTGGAAAAAAGCAACATAGATGAGCTCATCATCTCTTCTATCTAATTTAAAGAAATATAATCATCCTGTAAGTGTATCGTAGCCCAACATTTATTAGTAACATGTAAACACAACTATGTATTAAGGTTTGCACAACATTCTCTATTAGATAATATAGTTCATTAGATATTACATGTAGGCGTCTTAGGTAATTTCAAAGTTACACATTCATGTACAACTATCAAGCGGTAGAATCATGAGTGGAATCTACAGAAATCCAACCCATTGGTACTTGGTTAAACACCTTGGACACAGTAATGATGAGATCCATGAACTGCACACCACACCGGTAGGTTGCTGATAGGAACTGTTCACTTCCAGGAACACCTATTCTGGTAGGAAACAGAAGCAAAGAACAAAGAATTGTCTTTTGGCTATCTCAAAAGCTGAAGAGACTATCTGTATATAAATTCATGGCCTATAGATTGAAGTTGCTCTTAAGCATTGTCCGTTGGCTATCTCCAAAGCAGCAAACATAAGCAATCATCATCTGGTAACCTACACCACACTCCCTTGAATAAAAGGATTGTTTGGAATTGCACTGTAAAAATAATAATTTTACACGCGTCGTCAAGTAGAAATGATATGGCAATTAAAAAGGTTGGTAGATCTATGTAAAGAAAACGAAAAAGAAGTGATGTAAGGTGAACCTAATAAGATGGGAAACTAAGTATTTACTCATTCCAGCAACGGCCATACTTATCAATGTCAGGAAGTTTAAGAGGAGGGCGATGATTTTGCCATTTTCTTTCAACAACCTCACAATCACTTTTGTACTTAGGTTGTGCCATAGAGAATAGAAAGGATGTAATGTAAGAGTTAAACCTTGTTGGAGCAATGTTGGAGTCTGCTACTACAATAGCAAAAGATAAACACAGAGTGCTAACTTATTGGGGAGTGTATCCAAATGCTAAAAAAGCATATAACATAAGAGGTAAACCCTGCTGGATAAATACGAAAATGGCACTAATAAAGCAGATAATTATGTCTGACCATATCATGCCCTAAGCTGCCGAAAGTGAAAATGGTAAGCTTCTAGGTAATATTAGGCGCCTCCCCGTGAGTTTGTATGGGGTGAACATAGCATTAATTAGGCCAGATGAATGCATGGCCATCTGATGTCTTTATTTCCCAAAAATGAAAATGTCACTAATGGGCCAGATAAATATCTGTGGATCTATATTTGTAGCAGCTGTGAAACCACCAAACAGGATATGAAATGCATAAATCATAGAGGGAGCAATTGGGCAGTAGCAACCTTTGTACAACCAGAAGAGCTTGTCATCCACGTTACTGCTAGCTAGGAGGCCCTTTGTACAAGCAGTAAAGCATGGCATCCAAGTTACTGCTATCTGGGAGGCAAGTTTCTGTCCTAGCATTCTTGTACAATCAGAATCCATGTGCACCCAAATAAAGCCAAGAAAGGAAGCAAATTAAACACTTGACTGGAATCTCTCATCCACCTCTGGTTCAGTACCTCAGAACAACAACCTCACACATGATTCAAGGTCATAATTTTGTAAGCAAGGGAAAATATAAATAACCTTACATCTTATAAAAGTAATAAAAATGGCTAGGCTGTTGTACGGGTACGACGATAAAAAAATAAAAAGAATCTACGAAAATAAGAGTATCCTAAGAAATAAGCACACAGGCATTTCAGTGTTGGGTGCACTAACCATTTCAGTGTTTTGAATTGAATGGTAATATAAAAAGCTAGACCAACCCCTAAAAGCAGCAACTAATTATGTAGAAGCTATATTTTGTAGTCTAAAAGAAGTAGTTGTAGATCACAGAACAAACCAAGATAATTTCTAGCTGTTTATGACAAAACTTTTTTGGTGGGTTACTGGGGGGAGTTAGCTAGGGGGATTGCCTAAGAACTGAGCTCAGAACTCGGAAGCATTAAAGAGTTTGAAAAGAACCACAACAATGGTGTTCCTTGAATTACCTTATGGTGTTCCTTGAATTCTTGTGTTAACCTCTCATCTGGAGGAAATGAAAATGTAGCCAATGATACATGAACGTTAGGTTAGTAACAATATAAATGTGCAATTCAGAGGAAGAGAATAAACGGCACAAGATGACTACCATATAGTGGGATAATAGAGCAGAGGCCTACAGAGAAGGGATTCAGAAAGCACTGTTTTTAATGTATCATACACTACTGATATTTAAGAACTAACATTTTAGAAAATAGGCAGAATTTTAGTAGCAGCTTTGTTTAATTAGGCGCCTGGTCCTAAACCGGTCTAATACGTAGCATGCAATTGCAACACTCTGTTCTGTTACCATTAGATTAGAGTTTTAGTACTTTCATTTGTCCAGCATGAAATTTAGAAGCATAGGCTATCAGCTCAAGCAAACTTCAGGTGGCGTTTCATGTGATGAGACATATCTCGTACATTGCCCAGTACAATATATATGTTCTACCAATCATTTAACTTGAAAATAAATTTGTCATAATAACGAGATTAATAAACTGACTTTTCAGTAGACATAGATACAAATCCCGCATCTATGTATTTGAGTCCTATCATCGCCTAACAAAAAGGTTTGCCTCAAAACATGAAAAGGAAGCTACAAAATGACAGAACCCACTAAAGCAGCACAACAAATCCTGTTTGGAGGTAGCCTAAATATATTATGTGGCAAGCCATTGAGCCATACCCCCAAAGAATAATATAGTAAACAAAAATAGAACTCTTTTTAGAATTATAGTAAGGTAATAACAGTAATCAAGTTGAGTATAGGTAAGCAAAAGTACCAGGACTCTTATGTTTTTATTCCCAGCCAGCAAGCAATGAATTAACGGCAGTTCTTGGTGCCTAAGAAACAAAGGATAAGGTCGCATTGAACTGTAATACAGAAAATTAGAGCAGTCCTGAAGGAAGGTAGAAAAAATGTAGTATTCATGCACACTGATGCTTGGCATCTACAAAATTAGCACGGAAGGCATTGGTACTCATTGCAGAGTTCGTTAGTGCACAGAACATTTTCTTCCAGGAATGAAAAAAATCGGCATTAGCTAGTATCAGTGAAGAAACTATATTTTTGAACTCCAATAATTATAACAAAAACACAATGTAAGCTGCAAGGAAGAAAGGGCACACACATCAAACACTCCATATAAACTGGGGTGAAGTTAGCCTCATTCGCCTTGATCCAGTAGACCAAATCCAGTTGCTCAGATAGGATCAGTATCAGCCAAATTAGGATAACCCTCCAACATAGGAAAAAGAGGTGTGGCTTTGTGCATGAATCAATGAATCAGATAATATTGGGATGATCAACTTGCCTGAAAAGAGGTGTGGAAGGTAAAGGGTAGGTATATATCTCTGTTTGTGCTTGCAATCAGGTAGCTTCAAGAGTGCACTCAACAATGATAACCTTAGGAAAGATCCATAGAAATGTGGAATACCTTAACATGTAGATTTCATGCTTAAATTCATTGCATGCATTTTGGTTCATATTCTCATGATTAAAAACTTTAACAGCAACCTCGTGACCACTGTAGGTCCCAAAGAAACCTTGACATAAGAACACATGCATTATTATGTGAACAAAACACTACTTAGATATAAGCAATCTGCTACTAAACTCAAATATGTAGCAGTGACTCACATATCCCCACAAGATCCACAAGCAACCTTCGTTACAATCTTCAGAAGTCTCGCATCAATATCTGAATCATAATCCTGTGCTAGAAATGGCAGTGATCTTTCTGAAGTTGGGAATTCAGAGGCAGACCATGAACCACTATTTATTTGACAGAGGCACTAAAATGATGTTAGCTTGAGGATTTTAGATCGTAGGATCAGTACATATTTTAATATACACAATCTAAATTGAACAGGTATGAAATAAAACCTAAACCCACTAAAACAAAATACAAATTCACAGATCAAACCAAACTAACCAAATCGCAGGATCATTACATACTGAATACATCCAGTCACAACTGCACAGGTATGAAATGGAATCTGAACCCACTAAAACAAAACACAAATTCACAAATAACCAAAGTATATAAACATGTTAGTATTCAGTAAAGAACATGAGCAGGCAAGCAACAAAAGTTTTAGATAGATAGATAGATAGGTGGACTAAAACAACATGAAGGCAAAATGAAAGCATGTTATCAAACTGAAAGCTATACGAAATAATTGTAATTTAACAATACCTTAGAATTGAAACACCATTCAGTACAGATGCAGACTGCACCCCTGCACATTCCCTTGGCCTAACTGGTCACTGATTCCTACTGCAAATCAGTTACCTGTGTAGATGACAGGGCTATGGAAATCAACTCTATGGATAGCGAAGACTGAAGAGTAAAGAATAAGCTCATGTGGAATCTTCGAAGTACAAAAACAAATAATGAATTGCAACAAATGTAAACTGGAACCTGACCGCGCGCACCGGCAAGGGAGAGGGATTTGGGGGAGGAGCCATGGGAGGAAGTAGGAGATGAAGAGGGTGACATACCGCACGTAGCAGCCGCGGAGCTTCGCCGCCGCCACCAGCAGCGATGAAGATGCAGATAGGGTTTCGTCGAGCGCATGCCCACCGGAAAAAGGAGGCAGCACCGGGAGCCAAGCCGGCGGCGACCAGCAGGGCCCGGTCGCGCCGCTCCGTGGTGGCCGGGGATGGCTACCGTGGGGGTGCGTGCCGCAAGGGTGTTGTCGCCGCTGCCCATAATCGGGAGGGAGAGGGAGACCGTGCGAGCGAGGAGGAGAAGGGTCGAGACACAGAAGGCTCGGGAAGTTGGAGCGGAAGCTGTTGTATATATTTGCTTATTGGGATTCTAACGAGAAGTTAGAGAAGCGGAGGATAAGCTGGAGAAGCCAGAAGAAGCTGTTTTCGGTAAAATCCGCTTCGATCAATCTGGACCGTCCATCGAGAGATCGTACGGCTGTGTGAATTTTGGGTGACGTGGACCCTGCTTCTTCTCATGGAAACTGTCGGATGGTTTAGGAGAGAAAATGAATGTTGACAGTTCTTATATTCTTTTCAGCATTTTCTAAAGATTTTCTCTCAGTTTTCAAATACTTTGCATGTGACCTTCAGGTGTATAAGCGGTACCATGTGGAACATGATGGAATTGAGGGATCCCATGATCACCCGTCTACCTAATCCTCCTGCTGATCAACCAAAGCTTCAGGCCTCCTACCTTTGTGGTGTCCTCTCTCTTGGACACAGACACTCTGCATCTGTATGGATATTCCAATATGTTTATGTTAAGTTTTTCCTCTGACCGGAGATGTCTATGTTAAAGTCGTGGAGAGCAATATATAGCGCTTTTGCGTGTCTACATATTAGTTGCAATACATAGCGCTTTTGCCTTCCGAGTCATTTTTATGTATTGAATTTGTGAACTTAGAATAATGTGTACTTTTCGACGTGTGGTTTGTAATATATCGTGGATATTTCGTACAAATTTGGTTGTTTGTGATATATTACTGTTAGTTTGTGTTGATTTGTGGTTTGTGATATATATATGCTTTTTGCTTACGTGGAAAAGCAAAAAAAAATTCAAAGTGGCTTCCCCGAGTGCCTTGGCTGCGGCTCTCGGGGAAGAGGATGTCTTCCCCTAATGCCTGGGCTGCGGCTCTCGGGGAAGAGGATGTCTTCCCCGAGTGCCTGAGCTGCGGCTCTCGGGGAAGAGGGTGTCTTCCCCGAGTGTTGCACTCGGGGAAGATTTTTTTTAAAAAGAAGGaaatgacgtcggctgccaccaacggcgtcaactcttcccctagtgcctggacggctctcggggaagccttccccgagtacacgatttttggctctcggggaagacgtctttcccgtaaagagatacctcgagagctctttcccgagtgttgcactcggggaaggcttccccgagtgcaactgggccttccccgagtgcttttgacactaggggaagccgctgcttcttgtagtgGCAGGTCCATCGCCGTCGCGCACCCGGACCACGTGGTGCCCGTGCCATGGCCCAGGCCCGACCGCGCGTTCCTCCTCCTCAACACGCAGAACCGGATCAACGACCACCTCAAGTAGGCCATCAACGGCATCTCCCTCAGGTTCCCGGCGACGCCGTACCTCGTCTCCATGAAGCACGGCCTGCGGGGCACGTACGAGGTACGACACGACGACCAGCGTCGACCCCCGCCGGAGACGTACGACTAGAGGAGCTACGACATCgcgtcgccgccggcggcggcggcggcgaacgtgacggTGGCCAGCGCGGTGTACCGGCTGGCGCTGGGGTCCGTGTGGTGGACGTGGTGCTGCAGAACACGGTGGCGCTCAACAACAAGAGTGAGATGCACCCGTGGCACCTCCATGGGCACGACTTCTGGGCCGGTGCTCGCCTACGGCGACGGCAAGTTCGACCCGGAGAGGGACACGGCCAAGCCAAGTTCAACCTTGAGAGACCCCGTCATGAAGAACACGGTGGCGCTGCACCCAGAGGGAGCTAAACAAAAGTTCTACGTCAACTTAGCTCTACTATTATTCCTCTTAAATATACATTAGTGATGAAGTTCACAAAATATATCTAAAAAATAAAGTTCTCATCGCATCCTATCTTATAAATTTATGTTTAAAATTAAAAGGAGGACACTAGAAATTTCTAATGGACCAGCAGCGGTAAGGGGGCTAGAACCCCTAGTCCCACTACTGGAACCCCTAGTCCCACTACTGGGCTTCGTCGCTGGCCTGCACCCGCTGGATCACCCGCTGGATTTGGTGGACGACGGCGGTGAGGTTCGTGGCGGACAACGCCGGGGTGTGGCTGTTCCACTGCCACATCGAGGCGCACGTGTACATGGGCATGGGAGTGTTCGAGGAGGGTGTTGACAGGATCGGCCGCCTGCCCCAAGTCCATCATCGGGGGTCCTCAGGTCGGAGCAATCGGACCAGAAGCCTGCGCCGATGATTTCCCGGCCACCAGTGTGTCTATCCGATTCTCCTATGGTCTCGCATAAAATTTTGCAGagagcagaggcatataacgtcacatatgtaaataacctttttctaatttaaaaaagtcataattcttaaaccaaacattcaaactaaaatccgattacaccatcacgttaattacaattaatccttcaaaataatatctcacatggatatatttaaataaaattttattaatatctatttatcttatataaaatactatttttaggcctggtttagttcctaaaaatttttaagattcactgtcacatagaatcttcgaatacatacatgaagcattagatatagataaaaaactaattatatagtttgtctatattttgtgaaataaattttttgaacatagttagtccatgattggacaataatcatcaaatacaaGGTAACAAGGCGCCGTCACGACGTCATCACACCACGTCATTAATTAATTTCTTCATGAATCATGATAGTATACAAATTCTTTACTTGTGCACAATTTGTAATAAATCCAATCGAATTGTTTGATAGTTGTCAAGACTGTATTTTTACTACTCGTACTACTTACTGAGTGATGATAAATAAATCTCTTTGATTTCTTTTAATTTCTATACACATATCTATATCGACTACTAGAGACAAAAAAATCCATTTTTTGTCTTTCCTAACTAACTCGATGAATACAGATATTGTCTCTCTTCACTCCATGAATGTAGAGGTTGTCTCTCTTCACATATATTTACAACTCTCTTATATATGCAAGTCTTCTTGAGAAAACTTGAATAGTTAGGAATTAATCTTTATCTTTAATTAACAAGACGAAAGCTGCACCATGAACTCTAGCCTCTCATCCAGCCACGTGTCCCGAATTTTCAGCCATCGGATTCTTTGCAAGGTTTTTACGAGCCGTTAGATTAGAGATATATGGTTCCAGATCTCTCCCGTCATCTCTCATACTACACCGCACCCTATAGCCGCCGCCTCCCCCGCCGTCCGTGGTTTGCGAACGTGCTAACAATGTGCGGCCATAATAGGACACCTCGCGTGGCCGTAACTTGTTCGATGAAATGTTGCACTGCAACGCCATGGACTAGTGAGCAAACAATAACGTGCCACATGGTGGCCTTAACTATTTACGAGTGCTTCAAATATTTTTTTTTGTCCTATGCCATCCATTGCAGACAACTTTACATTTATCTTGTGCTGAAAATGCATTCCAGTTTCAAAGAAACCCCCTTTAGTTGGACACCTAGCTTTTTAAGTCCAAGGATAGGCACCGTAAAAATACATAAATATTTTACGTATTTAAGAAAAAATATTGACAAACATGATCAGCCGAATCACTATATTGCGCTCTAGACTAAATTTTCTAATATCACAACTCTAAGAATTATGGTGGCCCACTCAAATGCATGGCGCGGCAAGGCCGCGCCAGTGTTTCTAGTACTAATCCTAATCCAAATTGACCTCTCTGACCCCATTTGATCTAAGTACGAATCTAATCTAAATAGTTTTACTTTTTCCATATTCGtttcatttttcatttgtttttttcccttgttcacatttcTGTTCAATAATATATAAACAAAAAAGATGCACACGAACGGATCAAAGAGGAACAGGAGCCTGCTTTTTCCCGAATTGCATGATTAAAGAGGTTTCCACGCTTCAATAACTAGAACTCTTTTATTTTTGTTAAACAAAAGAAACCTAGGGGGTCCAACAACAATAAATTTTATTTTCGATCAAAACTGCACGAATAATTTGATGGTGAATTTTTTTAGAAAAGAGTCAATGGGTAAAAGGCCCataatgatatatttattatttttatgtttatttactatgattatgaAAAAAAATACCCGAGTGTATAAAGAGGCGCACATGAACAGAAAAAATGGAAACATGCATACTATTTTCTTGCCATTGTTTTCTATAAATATTTGATAGGTTTTTTTTTCTCACGAGCATGTTAGTACGTAATTAATActctctccgtcccaaattataagtcagtccaagaaccttggagagtaaaaatttttcaagtttgaccaaatttatatagtaaaataataacattttttgtaccaaccaagtatcattagattctttgtaagttatattttcatagcgtacctattttatgacataaatctttatattttttttatatttttggttaaacttgaaaatgctttcactctccaagatttttgggataacttataatttggaactgatggagTATTAAAGAGACAAATTTCATCCTATTTTTCTGCTAGTACATATAAATAATAATATTAAAGAGCTAAAATTTCATCTTATTTTTTGTCCATCTTTCCAAACTACTCGGATGGATAGTTTCTTATATCCTTTTTCTTGACATGGACTTTAGACTTATGCCCCATATAGATATATTTCTGTGCATTACACCGGAGTCACAATTTTTAGTGAACCTGGACGTGAACGCTTGACTGAACCAGGACGCAAACACTTTGAGCTTCGAGGACTTTGTATCAGATGTGGACGTGTGAGCTTCAAGAGAAGGATTTATATCTAATGTGGATGAATAATCAAGGATCGAGATTTGGTATCACCGAGTAGATGATGTCGAGATTTGGTATCACCAAGAGTAGATGTTGAGATTTAGTATCACGAGTAGATGATGATTTTACCGTCGTTTTGGGTGTAGAGTAGAGAAGAGAGGCGGTTTGTTCATCGTCATGGAGTGAACATAGTAGTCGGACACATGCACGTGGGCTCCAAAGACCTCGTATAGGAGGCGAACACATGGATGTGGTCTTGGTATCGGAACCAGGTAAGATACCAAGGCATGGACTCTAAATAAAGAATGATTTGTATCAGATACGTGAGCAAGGATCCAGACTTAgagggtatttggttgtgttgttgaagtttaacaggtactgtagcattttcgttttatttgataattagtgtctaatcgtggactaattaggtttaaagatttgtgtcgcaaattactctctaattgtgtttctagttttgtaaatagtttatatttagtactttatgtatgtgtccaaacatttgatgtgatagacggtaaattttaccgggtgcaaccaaacgaggccTAGTATATCAAGTAGACGACGTTATAGTCTTTTTAGATGTAAGAAGAACAAATCTATAATATATAGAGATATCTATCTCTAAGGAGCAGAGTGGCAATGGATAACGGCCAGAGAGGAGCCTTAACGACTTAGCACTTGGGATGCCGATGCGATAAATGCATCCCAGTActcttttcatcttcaaataaaatcaaatttagaatctgtgcaagttaaactctcttaaatttgactaactttatataaaaaataacaacatctataacacaaaatgagcacattatgaaaacatattctattgtatatctaatgctactaatttaatgtcataaattttgatgagtctttctagaaagctagttaaaatttaaaaatgttaactccagacaattctagaaatctatttatttaagtacagagtgaCGAGTACAACCAAACATGAATAAAGTGATAGTAATAGAGATACCCCTGTGAATTGATTATTATTACGAGCCTAAAACGTTGAACCAAATACTCTCTCCATATCTATTTTACTTGGTTTTGGGCTACTCGAAAGATTCTGTAACACTCCCTCCATCctccctccgtccccgaaagaatcaattcctaggatccgtgccagtcaaaccttttaaagtttgactaactttatagaaaagagtaacaacatctataatataaaatacacattatatgaaaatatattctatgatgaatctaataatactaatttgatactataaatcttagcattttttttctagaaatttggtcaaagtttaaaaagtttgacttaggacaactctagaaattgactttttcgtggacggagggagtactgttatttctaggagaaaattttatccacaaatactgttattcctactagcatacttggtccactaacccatttaatttttcctcggaagttcaatggtccaccagcccatttaatttcttctagggagtagtactttggcgcaaggtaattgtttgattttgtttaattggcactaaatgcagctcgttggaaccagagaactatggcttaacgtgcgtgattaaatggtggaaccaaattaattgagggtagactggtcttttgtttgccacactaatctatctgaaatctgctaaaaatagcaatatttggagatggagagagtaCTTGACTTCGCGCGGCCGCATAGTCAATTGCGGATGCAACTGCTCTGAATGCGCACAACAATCAAAAATACCGTGGCTAAGAGGAGTCAAACCGGCAACCAGTAGCCTCGGGACACAAAGGTACCCGTAGCCTCAGAACACAAAGGTCTCACCAATTGAGCTATATCAGACTGTTGCATAAGACCTGTCTCAATACATAGTTTCATGATACAATTGAGCTATATCAGACTGTTGCATAAggccagtctcaatacatagtttcatgatacagttacgttccatgaggataaaactcctctctcacatgatgaaactccttcatttaatgactctgccaaatcagcaattttgcttatatggcaccctatttaatgtgcatgacactctcataaaacacccgcaacgctatttagggacaaagcaggaaaactaaccactaattaatcactctttagttatcacaattttattctaaacgtcaactaattcgggtatggagggagTAGCGTTTTAGAGTTTAGGAGGAAAACACAAAAATAGTCTACAAAGAGATAAAAAATGACCTTTTCTCTCATTATAATCAGTTTAGACCATTCAACGGGCCTGTTTAAAGAATGCCGGCCCAAAATCCACGGTGATACTCGGGGGGTCTACCAGACAGTTACTCTACGCCACGACTACAACAGCCACAAATGGTGGCACAAGGATGTGACTGAAGATGCATACTGATCCTAGTACAGGGTGTGCTTATTCAGAATCAGTGAGGCCCTCTGGTTCTGCTCTTGCGGTTCAAGATCACATTGAGCACCTGCAGGTGCTCGTCGTTGGAGATATGGAGGTGCACGCGAAGGTCACTGAGCAGCCCCTCCTTCTCCCAGCTCAGCGCGTCGCCGCACGCATGGAACGCCTTCATCAGAGCAGCGTAGGCCTCCAGCTCCAGACTGTGGATGTGTTCCCGCACCGTCGTCGCCCCCATCTGAATCTGATCCTTCAGGGGCTCGCTTTTCATCTCACGTGATTCAGCTATGTCGTCACAATGTTGTTCTTTCTTGACGGATTGTCGTTCTTCCTTGACCTTGATGATGGGTTGCTCTTTCTTGACGGGTTGCAGCAGCTGATCGGCCTCCTGAACGTTACAAGGCCTGGTGGTGGGAGTTGCAGGGCAATCCTTGCCGGCGTCGATGCTCCTGGTTCTGCTGTCACTGTCACTTCCACTGCTGCTGTCTTCTGAAGACGAGTCAGAATCACTgtcgtcgtcgtcgtcttcttcctcctccttgtcgtcCTTGCGCTCGTGCTGCTGGTGCTGTTTCTGCCGATGGTCATCATCATCATCGGGATTAATGCCTATTCCAGCGTCGTCGTCACAATCTTCGCCGCTCATCTCGTCCTGCCTGTTGTTCACGCACACGTTTGGGACTGGCGCTTGGACTCCACATCTGGGTTCTTGCTTAAGCCTCTTCTTGGTGTCGTCCTCAAATCTCTTGCCATGGGAGCTTGTGTCAGAAGTAGAACCCAACATGCCGAAGCTCCTCTTCTGCAAGAACGGCGTGAAGCCTGGCGCCATGGGCTTGTAGCCGCCTTTGCCTCTGCCGACGCCCATGCCGACGATGGCACGATGCGGCGGCATCGCGCTCTGGACGGCGACATGGTTATCCTGATGGAAAAAAAGAACCATGGCGAGATGTCAGGAAACGTGCGTGCTCAGCAGATGTAACAGAATCGATCTACTGCGCGCGCATGGGAGAGACGGCGATGGCGGGCCTTACCTTGTGGAGCGCGACCCAGACGTCGTCGTCCCTGAGCATCTGGCGGACGCGGAGCCTTTGCGGCGGGACCGTGAGGACCTTGGCGGCGCCGACGATCTTGACGTCCAAGTGGCGGTCGTTGGCGGCGTTAGCACCCTGGACCTCGGCGCACTTCCACAGGCAGTCGTCGTCGTCGAACGCCTCGACCATGTCCCCGGCGCCCAggtcgcgcggcaccggcgcgggcggcgggcgcggccgGACCGACTTCCTCGAGATGCGCCCGGACACCTCGCCGTCGCCGTCGTGCCACCGTATGGTGTACGAGTGGCCGTTGCCCCACGTGACCTCCCCGCCGCGCCACGCGCCCACCGGCGACCCGGCCTCCTGCGTCCACACCTCCACCGGATTCCCTTTCTTGATCCTCATCGCGCAACGCCGCCGCCGCCCGCTCTTGCCCTCCTCTCCTCTCCTTTGTACTGCTACTACTTGGCAAGTTCTTGGAGTCGATCGTATCCCCAACAATCCGCGAGAAATCTCCAAGGAGCCGAACCGCCTGGATTGGGTGGAGATATATAGATCGCCGAGTCGGCGGCCTCCAATTCCGCTTCCGCCTCGGTTGCCGAGTTGTAAGCCGGGGCGGACATGTACGCCGATTTTTTTTTATTTTTTTTAAACTTTCGAAAAAAAAAGAAATCAGAAAAAAGTTTTGCAGGCACTAGTaatcgaatcgaatcgaatcgaatcaaaGATCCGAATACAAATAGGTTGGGTTAGGAAAGAAAGAAAAGGCGCGCGGAAGCGTAACCGGTGGGTGTGCGTCGCCGGCGAAGGTCATGAAGACGGAGGGGACTGGCCGGGCACGTTGTGTAGAACGCCGGCGGCCGCCTAATGGTCGCCACATAGAGCCGCACTGGAGAGTCACGGGAGAACTGCGAGGCGGCGAAGGGGCCGGACTATATACAGTGCTAAATAGATGGACCGGCCCAACAGGCCGACACGGCAGAGGATCAGTGAGGCACGACTAGTCTAAATCCAAGCTAGTTTTTTTTTTTTTTAAAAAAAAAAACTTCTTATTAGAAACGTCTAATGAGACTCTTAAAGGTTTGTTTGGAGGTGCTCCGTATGGCTCTGGGCTCTGGCTCCGGCTTGAGTACTGTAGCTGCACTGTGGAGGAATCACTGGAACCTCAAATCATAGCTTCTCTGGCTCCATCAGAAAGTCGGAGCACTATggccttgtttagttgaggaggtgaaaagtttttagatattatagcaattttatttttatttgacaattattgtccaaactaactagacacaaaagattcgtctcgcaaattacagacaaactgtacaatcaattatttcttttatctatatttaatgtttcatgcatgtgtcgcaaaatttaatgtaacgtgaaacttaaaaagtttttgggttttggagcgaactaaacaagccctGCATTACCGGGGCAAGAGGAGCCAGAGCAGCTAGGAGCTACGCCACCAAAAAAAAGGTATAATGAATTTTGATAATGTAGCAGAGATTTCTTAGCACAAGTGTCAAATTATTTTATATCAAATTCTACATTGGTATATGTATAATAGCACAAGTGTCAAATTATCTTATACCAAATTCTCTGCCAACTAAAATATTTGCAACATTTGTCTATTTATATTTCAAGAAAGAAAACATGTACCTTTACCTATGAGCATCTTGACTCTATCCTTTGTTTTTCGTTTCATCTTTATTTAATAAGCTCGATTGAGAAGACGAAAAGGAAGGATAATGAAGACTCGCCTGGCTTGCTAATTTGCTGAAAGGGCGGATGACAGCATTGTAGCGGGTAAGTGATATGCCAGCCCAAAGCAGCAAACCCACGACCCTCGGCCCATAAGGAAAGGTCCAAGTAACGGTCGGTACTTAGATGTTCATCTTCCTCTTCAAAGCTTAGCGCTGTCTTTGGGGGTGGGTCaagatggcaacggctacccaaaaacctgagtacccgacgggttttacccgataaagagacgagtatggaataaattttctacccgtagttatgattgggtaaaatcctatacccatcgggtatggcgggtacgggtgtgggtgtttactacccatacccgcctacccgcggatAAAAAATACCCGTCAAAATAATAACTAGCCACCCTTGTCATTTTAGCCTATATAGCACATGAATTTGGTCTAAATCCAACTAAACTCCCCTAATATatatgtatatgaatttgatgttgtcatatgaatatTAGTTTGTAACTCGTTGGAGGCTTAGTATGATTTTCTTTGTGTAAATATATGATATTTATATGTAATTTTCGGGTATACTGCGGGTGCGGGTTACCCGTCGGGTAGAAATTACCCGCGGGTGCGGGTATGGAATCATTTTACTACCCGTGTGCGGGTACGGGTAACCCGACGAGTAAAATTTAGACTTCGCTGGTGCGGGTACGGGTGGCTACTACCCGTCGGGTACGTACCTGTTGCCATCTCTAGGGGTGGGGATCCACGACAGAGTCAAGGTATGGCAAGCAAGCGCCTTACTTTGCCCATGGGTTATTAATTGGACCAAACTATGCTAGCCCATGGGCGGACATGACATTAGGTAGGCAAGTTTCATACCATCCAACTACCCTCAATCTATATCTATATTTATATAAAAGAAACTTTAAGAGTCTCTTTACATCATTCTGAATTGATAGGATTTGATTTTTTTAAAAAAAAACTCCAAAACTTCTTTATTTAGACCTTGAAAACATTGACATCCTCTATTTTGGATTTCTCACTAGCCAAAAATAAGGGCTAGCATTTTACTGTGCGTATGAGATATAGAAAAGTTGTTGAATGATGAAAAGATATAAACACATTCTTTCAAAAAACGATTCTCCAAACGATAATTTGGAGAGTGAGTTTAAAAAAGACACAGATGATTTTAATATTAAAGAGCGAAAGGAGTTCCTCCAACCCGTTTTTACTTCTCAAAGTGCCCTCGCGTCCTTCATATCCTATATGTATGGGTACAGATGGATTCATATGTTAAAATATCCTAAAGATCTGATACCCGTATTCATTTTAACGTTAatatggatattcatattcgattcgattctaatatggataatgtatctatatTCGCTCCGTATGATTTTTGTATTAAAAAAATGTTAAATATTCAACAGTATTCGTATTCATGAACAACAAAATGTACTGTAAAAGCCTCCAGAACTTATATCTATGACTAGTAATTAATGTAAATGATATCAATTTAATATAGCAAATGGTATGCAGTGTGTGTCAACTATCTAAAACTTATCTATATGGCTAATAACATTATATCAATTGTATTATTATTAATGATATGTAAAGGTTAATTTTAATATGGCTAATCATATTAATTTTAAGTACTCTAGTTATTGAGGTATTGATGAAATTATTTTTATATAGTTTAAACTACTTGTTGTTAAATGTTTCTTTCAAGTTTATTGATTTTTGACATATTTAATTGTTGAAATTGAAATATTCATTACATATGTATTTTATGAGTTGTCGTTATCTCTGGGTGTCATATAATTATATTCTGTAAATGCAAAATAGTTTTGTTCTACTAAATCATCTACAAGCAAATAGATTTATGTTATCTTCAAAATCTACTAGATATCAGAAAGTGAATCTGAATTTGAGACATCTAATTTGCATTCATATTTGATAATGTCATGGACCCATGGTCATATGAGTTGAAACAACTCACGTGTAGTGACAATATATTACAGCTTAAAAATGTATTGAGTCATATTATAACATACGGGCACCCTCCTATCAACATCCACGCAGCTTATGCGTTCCTGCCATGCAAAACCTCTCGTCACCCTCGCTATCTTTTTTTCACCCACCCACAAGTACCCACCTATCTACCTCAATACATAAGTGTTAGAGTGAATTGGGATAGTATATAGTTTTAGTTCCACTCTAATCCATCTCAACACATGTTGATTCAAATCCGATTACATTCAAAAACAAGGCCAGTGAGTTCCTTCTCCACGCGCTTCCGTAGATGGTTTTCCATATCTAATCGAATGCATGGAGATCATTTCCATATCACGGTGGAATCCAATAATTAATGTATCTAGATTGCTTGGCTAGTTTCTAGTATAGATAGATAAACAACATTATTCTCTTTTAGTGATAGATGGTGTATCGATCGACAATGAGTAAGCTCATCCCATGTACTAGTTGTACAAATTTTCACTTCATCATCTATTTAAACCCTGACGTTGCTAAGCCTGTTTGGCAGAGCTATTGTTGTTCTAATCTGAATTTAAATGATATTTTTCTCTGATAGAGCAATAGAAATAATAGAAACAAAAAACCAAATGGGGATAAATAAAATTTTCTAAATTACAAACTGGCTAACACGCTATGGCATATTATATTGGCCTCTTCTTATTTATTGACCCTGAAGTGCATGAGTGGTTTAGATTGTTTGCCACGCTCCATTTCGGTTCTCAACAACAGCCTTCTCTTTGTTCCATTTCCATGAGCCTTGTCTATGGGATCTGAATCCTTCGTCGCGCTCGTCGTAACTGATCCGCCTTTCCAGCTCGATGCAGATCCACTGTTTTGTGGCATTATCATGACACGGGCAACCGTCGTCGTGCGGCCGTCTCCTTTCTCTGTCAGGACACCAAACTCTAGTAGCAGGTATAGATAAGTGAGACAACATACATAATTGTTAGGCAAAATGGTTGATTAACTTCAAAAAATGGACTTGAAAATTTAGAACTACTCTTTGCGGAAGATATTAGCCCGTTTAGAATGGAGAACGAAAGATATGGCCCGTTTAGAATGGACAAATTATAATTAACCTTTGTTTAGAAAAACGGAGGCATCCACACACAAAAATACACGGACGACTACTACTATCTATCAATATTGGCGCATCCTAGCATAGTATTTTTTTTCCTCAGAGTTTGTTGTCGCCCCATCTGCCATCTAGGAAGTTCACCAAATTGGATCTCCAGACACTTTCAGTACTGGGAGGTAAACAAAGCAATAGGGATTCAGTTTAAAGGTTTTAGTGTAATCTAATGTGTCGGGTTGCTCAACGAAGAATGTGTTCGATGAAGCTTGTGGAGCACATGGACCTGATGGGGAGACATGAACTTGTGGGCTTGTTTTTTTAAGTAAATTATTATAAATAGTTGGACAATGGCAACAATTTGCTCTATACTTTTTTTGCCACATGGAATACTTGTTTTTTAGAACTATTGTGAAGATGCTCGAAGTAGAGCCGGCCCTAGAGGGGTACCACGGGTGAGATAGCTAGGGTCCATACCAAGTTGTTATGTAATACTCCTATAGTCCATTAGCCAATATAGAATTGTCAACATCTATGCCACCCACCCTTGTCTTCCTCCACAAGTAGATCGACTCTTGGGTCCATGCATGACCTTGGATCTTTGGTGGTGGTTGTGGTTGTGGCATCCAACAACAACAAGGGCGATCTAGAGTCTCTATAGCTAGATCCAATCCTTCTGACTGATTGTATCTAGATTTGACATCTTTGTGTATGGCATAATGTTTATATAACATGAATGTGTTGCTAGGAAGGTTCTGCATGAGTCTCGAGGAGGCGTAGGTCCTGCAAATAACTGTCCAAATTGCTCTTGATGGCAACCCTTTTCTCCATAGTGGCAAGCTATGAGTGGTGGAGGACGACTAGAGATGCAGGTGGATTTATCTGCAAACTCTTAATTTTTACGGGTTGAGTTCGTAGACACGCACATATATACTGTACAACGATAAAAGGGAAGCAAGAGACTGGAGAGATACGATAAAAGAAGCCTTTAACCATAAGCTGACTCTTTTGTATTCTTAAGAATTTTATTTAGTATTTTTATGCAATTCAAGGTGCATTCTTGATTAAAGTGTCTAAAGTATGTATAGTGTGCTAGAATATTGTATCCTTGTGGATGGAGGAAGAGCTCTAGCTAGCTAGTCTAAACAAAGCCTTAATTAGACGACATGTAGCTGGCCGTGCGCATCCGATCGTTTAGATCATATTTGATTCGAACGCAGAAAATTCACATAATTTACGCATAAGTTTTATAGAAATCAGTTTAGTTTTATAATAAGAAAAACAAAGAATGAAAAAAAAACCGTATTCCTTCTTGCATTGTGATGCATTAATACCTGGGACATGGGTGTTGGAAAGCGACCAgaggagaaggccgcagaggagcacgacgacggggatgaggtggacgaggGCGCGAGCGAGGTCGGCGCGCGAGGCATCCAGGGCCTCCTTCTTGGCCACGTCCGACCGCGGGTCATACGTCGGCAGCTGGTCCACGTCCATCGCGCCCGCCGTCGAGCTCGGCCCCGGCGCCGCCGCCCCGGTcgacgacgacgacgacgacgacgacgacgacTGCAGGTAGTAGCTCGCCGACCGGTGCATCCTCTCCTCCCTCGATCACTCGATGATCTATCTCCTTGACCGTACGTCGTAGGAGTAGCTAGCTAGGTTGGTTTCGTGGATGAGAACTCGTCTCGTGTGCGGCCGGTGTGGTGGCGTGCTATGGAGTCTTACAAGCCTCTTGTGCTGCGTCGCCTGCAGCTGGCTGGCTTCGCGCAGGTCTCGCGAGCATCTTCCCGCCGTGCCCGCGCCATTGCCACACACCATGCATGTGGGTCCTTAATGTTAGTGATGCTGTGGACACACTGGGAAGTCGTACTCTATTCTACATATAGAAAAATGGTAGGCCATCCCATCTGGCATTTTGAATCTTTCTAACAAACGACGCTTCGCTTCGCCAATGACCAGAGCAGGCTAGTCAGATATTAAAATTCTTCGGTTGTTTAATTAGCTTGACAAATTGTTGAAAGTCGCATGCAGAGAAGAGAGAACAAGTTTGTCCTTCATTCTTCGAAGTACTTAGATGTGGACCATCTTCATTTTAATTTAGTGGACCACGGATTTGAGGTCGATTTGACTAGCTGAAGTGGTCATCTTCATTTCATTTAGTGCTACCCAATTACACAATATCAAATGCGACAATTTGACTAGCAAGAAGAAACATATGTGATAATACATTATTAATTCAGATACTTATTATGAAGTCATCATTTCTCATGATGAATCTAGTAAAATATGCTTTTTAAACTTGTAGTACACATATTAATTAATAAAAAAAAGAAAGGAAGAAGGAGCCTTAAAAGTAGCTTAATCCAAGCAGGCGCGTAAGAAGACAATCAGCTACAGGGTGTACTACTGGAACAACGAGTCGTTCCGCTCCTTATAGAGGTTTCAAGTGACCAACACAACTAAGGTGTCAAACCCCTTTCTAATAAATAAGTTGCCTAGACACTTGTGACTATCAACTCATCAACGTGTCACCAATACTCATTAGAACGATAAGCTGCAAGCTGAAGTGGCCTAGtccatccatcctaaaatagtatcattctcgtttttttaaggagtcaaacacacttaactttaactctctctctctctctctatatatatatatatatatatatatatatatatatagagggagtaaaaaagaattaccctatatatatataagaaaatattaatatttataatatctaattactataattagatagatcaatgaatataatttcataataaccttatttaaaaatatcaatgtgactaatattttttataaacttagttgaacttcaaaagtttgaTTTGGGACGGAGGGAGTAGGGAGCAAAACCATATCTATATATTGGGAGTTATTAAAAACCAGTCGAGTCTCATTCCACTAGAGCATTCCAAGCATTGGTGGCGTATTCATGGAGCGACACGCATCTTTGCATGTTTTAAAAAAAAATCCTCATATTTAGAAAATCAACCCGTGTCTATCCTATCCTCTCTATGGCAGTTTTGCAGAAAGCCACCCACAGAGCGCAATGCTCTATCCTCATCTCTTCTCAGGTTTTCTCCCCTCTCTTCATACCGACACTGTCGCCGCCGCCGCCTCCTCACCGCGATGCTGCCCCACGGACCTCCCCGCTCGCCGTCGTACTGCGATGCTCCCCCGCTCGCCACCGTCTCTGGAATGCAGACAGACGCACGAGCTTGACTGTGTTCTACCTGCGTACACAAGTACACAACAACTAGGAGGGGCGTCGAAGCCGCGTGAAATTTGTTGTGGGAATTAGGtgaaagccctagtttggttttggataattgatgaaaccctaagtactaacctctatactaagtgtgtgtagacttaataaggttggtacatgccaagtgatggagcaagtgatgatcatggtgatgatggtgatgaccacaagatgatcaagtgctcaacttagaaaagaagaaagagaaaaacaaaccctatggagattaaggcaaaggtattgcttagggttttggttttagtgatcaagacaccatagagggtgtgatcacatttaggatagatagccgtactataaagaggggaattctttggctaaacggttatcaagtgccactaggtgtcattgttcatgtgcatgcatttaaaacctagtgagctaacttaactccttcgaagaaaatgatcgtgaaaatgctaacactcgtgcacatgttggtttacacattgtggtgttggcacactttgagaagggtgttgaagtttgaagggttaagagaggatgggttcctctctccctcccgccgagcttgcgaggcgggattcggcgctttttgagaaaatgaagtgcatattttctattgcgccggagagaaatttggtgaagtcgcgggagtgtttctcgctgagaaaacactcaccggacgctggctcagaggcaccggacgctgtgtatgagcgtccggtgtgcagacagtgcctggtccagctagggtaaggcaccggacgataggcaccggacgctggcttgagcgtccggtggtgtgcgtccggtgtgcgtgcgttttgcgaccctctctgcgcatgggtccggtgagcaccggacgctgagggtgcgtccggtgaacctgcgagtttgcggaactctctgcgcatgggtccggtgagcaccggacgctgagggtgcgtccggtggcttgcgtccggtgctctgcaggttaccgttaggctctgacacgcggctgttgttggagcaccggacgctggtgttgagcgtccggtgcccctttaagagcgtccggtgaccccgagttttgcccattgaaagagccaacggctctatttgtttgaggggctataaatacgtgtttggccggcttggggctcatactcttggcattctaacatacttgacatccttgtgagcctaagcaaactcctcccactcatctccttcatagattaaacatctttgtgagattgggagtgattccaagtgcatttgcttgagtgattgcatctagtggcacttggggatcgatttggctgcggttttcttgttactcttggtggttgccgccacctagacggcttggagcagcggaggaggattggcacgagttggtgattgttcgtggccatctcccggtgattgtgagaggtttgtgcctacctcggcggagagccaaaggcaacattagtggattgctcgtgtcattgagctacctcacttgtgggtaggttcttgtggtgtcctagtgagtacgaggttcgtgctacacctcttagccaccgaaccaccaagtgttggtcgacacaacagggacgtagcgtgccggcaagtacgtgaacctcgggagaaaaatcggtgtctcaattgtgtttgattggcattctcccggtgcttgattgtttatattggtgattggttcatcccctacacggcggtataaatatctcatcttatctttacttaccacaaactagtgtaattagtttagttgcttactttgacttgtgtagcttagttctctagtgtaacttgtaaagtcttagttcttgtgtgcatagagatcttagcaacttgaattgttgggtaggtggcttgcaaacacccctttagagctagagcaaaaagcttcgctttgttatttactaaccttttgctctagtgaatttgtagaattttttaaataggctattcaccccccctctagccatattaggacctttcaTTAGGTGAACTCGTCGCGTCGGCATGAGCCCTAGCTTGACCATGTGTGTGATCTAGCGAGCTGAGCTCCTACGTCTCCAGATCTGGTGAGGCGGCCTCGAATCCTGTCTCCCcatcgatctgttaaagaaggcgcagtgtggtgcggcggtccacgagccctgtaacacccggcccagggcttaataggattaataggagactcataccaacaagttacaacttcttttccggaagcctatctcgaaagaactctaaagttaagcgtgcttggcctagagcaatttagggatgagtgaccgaccgggaagtacttcccgggtgcgcacttttgaggacaaagtgtgcagaaaagactagtgttggtttgtgggggctcactatgtcctagaaaagctgccagatgtaagcgggtccagcctcgtggaggcgggacgttacaAGCCCTCAACCACCGCCCCATGGGTTTGGATATCCGAGTACTTGAGGAGTAGCAGCAACATTGCTTCCACCAAATCTGCAAGTTAGCCGTCGTGTGGGAGCGTTCCTCCTCAGGCTTCACTGGATCTGGAAGTAACAAAATGAGGCATGCTTCTACCACACGCGGACGTCAGCTATATCGCTGAGTTGCCCCTTTTGAAGGAGGTGGCGTTGACGGTTCACATCACCTGCGATCCAGGAATGGGGCATTACATCTTTGGTAGGAAGATGCCGCTTTCCTGGTCGATCAGTTAATTTTCTTGCTATGGGATTAACATGTGTTTCCGATGTACATGGTTCATGTCTTGTTTGCTCATGGAAATGTTGGCTTGTCAACTTTCATGTGCAGAGATTGACACCAGGATTCCTTTTCTTTGGGAGGAACATCAGGACCAGAGCCACCAACATCCCTGTCTTCAGGtgatgttgatttaaacttcgttttgatttgatgattttcatgttgCCCTTTAGTCATGGTTGGGTTGATTAGAGGCGACGACGCCTCTGTCTTTCTTTTTCTAAAATCTGCAAGTGTCTGTTTTGGGTATCCTTCTTATCAGTGGAAGAGGGAAATAAGATGTGTTGATTGGGTAGTTTAATAGGTGGACTGCCTGAACAAACTAATTGTAGAGTTCCCTTGTTGGGTCCAACTATGGATCGAGGGTCTTCTGTGTTGTCTTGATAAAATAAAATGTTGTGGTTACGCAAAATGCGGAAGAATTTAACACGCTTGTAAGATGAGGCGTCACACAATTTTACCTTTTTCCTTAACATAAATGAGGGCTTTTTAGTTATTTGCCACCAACATGCCATCCTTATGGTGGGTTCTTGCACATTTGCCATTTCAGGCCCACATGTCAGTGACTCATATGGTCCCACATGTCATTGACACACACAGAGTTGGCACACTTAAGGGTGGCAAATAAATAAAAAATCCCATAAATGATGATCTCAAAAGCTATATATCCATTCCCTGCAACTGATCAGTGAAAGTTTGAAACATATTGCCCTATTGCTGTTGGTGATCCATTTGTCGTGGGCTTTAATTTGCTGCTGTGCATACTCCTACCTCATTACCAATGTTGTTTAGTTCATTCAGCTTGGAAACAGTGTTCCTAATAAGGATCTATAACTGTGTCTGTTTGACTAAGACACTAGATAGAATTTTAGCACCCAGAAATATGGCATTCTTATGTTACTATAAAAAACAGTTATACTTCACTGTACTATTTGTTGGAATATGGGGACATATTTTTTCTCATTATTTGTTTGGAGATGGTGCAGTGTATTTGTGTTTGCAGATAGTCGCCTTTTCTTAGCCATAGGGTCAtttgtttttttttccttgatttgtttgtttcttttgtttAGGCCTTTAAAGATCTGGACGCCATATATGTTGCTGGCGTTTAGGGTCTGAAAAGTTTGTGCTGCAGCCCACCGCTGTTTGTTTTGTAGTCTTCTTGGATATGAGCTGGTGTTGATGATTTTTAAAATAGCACTACTGTTACTTTGTATGTATACTTTACAAGTATCTTGTTCCGGTACTACTGATAATGCTTTGATCTTCGTGAGATCTCTTTCTTGTGCGATGCTTTGTGGCCTGAAATATAATATATTACAATTTCTCttattcctctaaacataataactcttgacctttcttgttcacagtgcattcaaatataactaatcagcaaaagaaaggccatggtgcttttgcctcaaccggttgcagtggagtgatgatttacatatatgaaacctcatttgcaactgaagttcactaccttaatgatagttgtatatttggatcgacattctaacctactggctatggagcggtagttctgatttctgattgtgaactgtaattgacgggtatgtaatgtatgaccataatagaaccataatggctaccgtggccttgcatgtagttaagatcgtgtaactatggctgaacagaaccataatggctatgatggccttacaacttgtgttgtttgcagatggttcatagtttgtgctaggtattgggtgatatggtatctttgttcttgtagtatgtaatattagttatacttgtgcttagtatcttagacgtatctattggccatatattgtttttcctcgaataattatagggcggccgaagggtgcctgatgttctagtATATGTAGAAGCATCCCTCGAGCAGGCGGTGCTCCAACTCCTATACACAGATGGTACAAATATTATCTTCTGCTCCATGCCTGGCATCCACAACAATGGCATAtccctccgtctcaaaataaatgtttttctagttttctgagaaatcaaacacttttaattttaaccaaatacatacaaaattattaattttcatagcacataattagtatcattagatatattattaaattatttttataataaatttatttagagatataaatattgttaatattttctataaatctaatcaaacttaagaaaatttgatcgatataaataccaatagcgacacttattttgggaAAAGAGTAGGAGTAGGCCTGATGAAGAAATGAGATTTATGTTGATGTCCATGTTTTCCAAAAATTCAGACGCCTGAATCAACTAGGAGAAAACAAAACACAAAGTACCAGTCCAGTTATTTGAGTGCAAACCGGGCTCAAAAACCACACTAGGGATTTTTTATAATAAAAAAACTCTTTAACAAAAACATATACTCAAAAGGAAAATTACAGCTTACGTAAGACAAAGTaatggatgggatgggatcaaatggaatggaaAATACAATAAAGGAGCAACAGTCAAATAGTAAAAACATCAGATTGGTTAGTATTCATGTCCCAGTTGCCTTTGTTTCTATCTGACAATGTTATAAGTTCACTTCATTTACAGTGCAAGTTTCCTAAATTTCAATCTGCTGAAGTCACAGCTCAAGGTTCTTCATCTTAACTGACAGAATTTGAAACAGGATTTTTAGCATCTGCAGGACTTGCTTCCAGAAGTTTCAAACTAACTGGTACTCCCTCGAGTCGGAAATACATGATGTTTCTGACTGTAGGATTGAACAAGCAGCAAGCAATCCTGGCTGTTGGAACATCAACTATTACAGGTCAGAGGGAATATGTTATATGTAGTATCATCAGGCACGACTCCGCTGCTGAGCATCTTATCATGCAATTGGAATGCCTCTTGCAGCTTACCATCACGGATGTGTGCATTTATCAGCATGTTATAAGTAACAGTATTTGGACACACATCTAATCTTGTCATATCGTCCAATAACCTCTTAGCACCATCAATGTCTCCACTTCGGCAAAGACCGTGGGTTAGCGCTGTGAAAGTTTTATCATCAGGAATATTGTGATTGGCCAACATCTCTGAGTACAGTTCCAAAGCAAAGGCTACATTGCCAACTTTTGAGAACCCATCAATTAAGGTTGTATAGATTTCTGTATCAGCAGCAATTCTTTGTTTGATCATGCTATAATAGAACTTCGAAGCTTCTGCCATCATTTTCAAATTCTTGTACCCTGTAACAAAACTATTGTAGACAGTGACATTTGGTGTTAAACCATCTTTCAACAGAAGAACCAAAAAATGTAGTGCATGAGACATATTCCCCTGTTTGCAAAACATATTTATGAAAGCATTGTATGCAGCAATGTCAGGATGAATGCCATTGCACCTCATGTAAATGAGCAGCTTCACTGCGAGATCACAGCAGTTGGTCCTACAGTAACCATCTATAAAACTGGTATATGTCACTATATTGGGGGTTATACCTTTCTCACACATCTGCCGGTACATAGCCAATGCAGAGCCCATCATACCAGCTTTCACAAATCCATTAATGATACTATTGTATGTCATTGTGGTTGGAACAAAACCTTCACTTACAAATCTCTTCAACATTTCATCAACTTCACAAACACGATCGACCATGCAAAGTCCATTTATTAAAATGTTATACGTATACTCACCACAAGAAACTCCATTCTGATGCATTTCATTAAGAAGGGCATAGGCCTTGTCAAAAGCTTTCTTCTTGATGTACCCTTTCATCAGAGTTGTGTAAGTGACCTCATTAGGTGGGAATCCTTTACCAGGCATCTCAGAGTATAACTTAAGTGCTTCATCCATGCACCCTTTCTCACAGTACCCCAGCAGCAGGCTGTGGCATGTCACAATAGAAGGTTTGACTCCTGCTTCCTTCATCTTATCCCATAAGTTGACTGCCTCGTGGACTTTGTGATGCTTACTGAGCCAATGAATTAGACAACCATATGTGAAGACATCTGGTACCCCAGTATCAACCACAAGATCAAACAAGGCAATGGCATCCTCCCACTGTTTGTTTCTTAAGAGGCCTTTGATCACCAAATTGAACTCATATGTGCTCGGCAACAATCCCTGCTCTATCATCTGGCGGCATAGCTTATATGTCTCATCTGTCATCCCCTCTGCATCACAACCTTTGATCAGGACCGTATATGTCACATTGGTCGGTGTCACACCATCCCTGACAGCCTCATCAAACAAATCTAATGCTTTCCCAATTTCTCCATGCAAGCAATATCCCTGCATCAACGTCGTCGCGAGAAACACATCCATCTTCTTCCCCGTGGCCAGCAGCATCTGATCCTTCAGCCGCAATGCCTCATCCATCCTCCCCACCTTCACAAGCACATCCACCACAGAATTGTAGGTAAAATCCCGTGGCTTCAACCCTGCCTCCCTCATCTTCCCCAGCACCTGGACTGCCCGGTCTGCATCGCGTAGCTTGCACAAACCTGTGATTGTGATGGCATAAACGCGCTCGTCAGGCTTGACTCCGGCACCGGCCATTTCGTCGAACAGCCTGACGGCGTCACCGTGCATCCGTCCCACGACGCAGGCCCGCATCACGACGTCGTACATCTTAGCATCCGCGTAGTACCCCTTGCACCGCATCTCGTCGAACAGCGTGAGCGCATCCGCAGCCGATGCGCCCCGTGCCGTGGCGACGAGCAGGTCGGTGCGAGATTTGGCGTCCGGGACAACGCCCCTCGTGACCATGCGAGAGTATGCGGCCACGGCGGCCGCGCAGTCGCGGGCGGCGCTGGAGAGGCAGGTGAGGACGTGACTGAGGAGCGTGGCCGCGGCCGGCGAGCCAGCGTCTGCGACGGAGAGGACGGCGTCGACGAGCTCGTTCGGCGGGAGGCGCGTATCCAGCGCAGCGGAACGTAGCAGGTGGAAGGCGTGCGGGCCGTCGGGCGAGGATGCGAGGAGTGCGCGGAGGGAGGAAGCGAGGTCATCGGCGACGCCGTGAACACGGGCGGCGGATGGTCTGGAGAATTGGGTGGAGAGGGGCTGggcggcgctctgcggcggcggggccggagaggaaggtgccgcggtggaggtggaggtggcggcggcggcggTGTTAAGGCTGCGCCGTGGGAACAGTGAGGAGGCGGCGGCTAGGAGCCGTGGCGGGCGCATGGTGGCGCCGGCGCCGAAGGGGTTCAGCCGTTCAGGACTTTAGGCCGTTTAGGGTTCTTCAGAATTCTCAATTTCTGATGGAATAGCGGTTGCATTTCTTCATTCTGGTTCAATTTCATCAGAACCCCAACACTTTTTAGAAATTGATACAAAAATTGAACTGGTGATCACTAATAATGCATACTGATTGGTGAAAGACAGCACTAACAGAAACTTCAGGGTTTGTGTGTAGACAAAATTCCCACGAAATGCATTTCATCTGACGTAACTTTCATTGTCTCTCTTTATCAATACCTATAAAACTCCCGTAAAACCCCATTAAACTGGCCTTAAGTATTGGTTGCAAGTATTTCCTCTCTCCAAAAACAAAATActccctccattccaaattataagtcatttcaagaatcttagagagtcaaagcatttttaagtttgaccaaaattctagagagaaatactaaaagagtaaagtccatcacctgtccctaaacttgttcggatgtgtcatctcggtccttaaactcgcaaaacgaccatttaggtacctaaacttgttaggttgtgtcatattggtccctaaacttaaaaatctctcatataggtcctcaaacttgttccgtcgtgtcatcccggtccctaaacttgtttttaagtctcatctaggtcaaaacaggacgaatctaaaaactttatattgaaaaataactcataacttttttatatgaactcaaatgaagataaattttatatcaaaattataggcaacaacgtgatatataactttgcagttgaaaagtttttaaattaaaatagttttggggtcccaaaatattttttataagtttatagattttaaaatttaaaattaaattttataacactaaacgacttcaaataaaaaacttttcaactacaaaattgtagattgtgctgaggactataactttggtataaagtttatcttcattcgagtttatatgaaaaagttatgaattattttttgatatatagttttttagatcgctttgttttgacccagatgagattcaaaccaagtttagggaccgaaataacacagctgaacaaatttaaggacctaaacggatgatttctaagtttagaaaccgggataacacaactgaacacgtttagggaccgagatgacacagacgaacaagttcgaggacctaaacgatcgatttgtgattttagggaccgggatgacacgacaacgcaagtttagggaccagtggtggactttactcATACTAAAATTTGTAATACTAAAATTTGTAAtataaagtgataacactaaaatttgtaatataaagtgagtatactattaaaatataattaagaaagaatccaatgatacttagttggtattgtgataataattattttatcatataaatttgatcaaacttaggatagtttaactctccaagatttttggaatgacttacaatttaggataaagATAGTACAATTCAAGCATAATACCAAGTCAACTCCCTCTCTCCAGAATCAAAATACAATTCAAGCATAATACTAAGTCAAAGAATCTTGAGTTTGACGATGTTTATGATATACAGTACTAGATTCTTCATTGAGTATATTTTTATACTTGCTATACATATCTTATATCATAAATATTGTCAAACTTTAAATAATTTAAGTAAGAATAGAACTATAATTGCATCGGAGGAAGTAGGTTCCAAGTTCCTTAAAGCTCAGATCAACAATTATTACAACAGCCTCATCCCGCATCAATGGGTCACATGTCACAATTCCAAAATTCATTCACCATGACAATATAAGCATGTGAGGGAGGGAGGGAAGTCTGCGCAGAAACAGCTTCTCTATTGAATGGTACACCTTTGTTGATACATAAATTGTGCGCTTGTGCCTACACGGTGTCCTCACCAAATGGCCAAACCGTAGTCCCCAAAACCTACAAAGTGGGTTGCAATGTGAGAATCATCTTTCGAATGAGTGCTACCATACCAAAGCAATAAGGTTCAAAAAAGTGAGCTGGAGATCAACACATGTAAACCCAGATAAGTGCAGAAGAACATATATATCGTACTTAAATACCAACCTTGCTTAAATCAAAGTATGGAAAAGTTCCGGCAGATTGCGGCTAGTGTTTGTGCCAGGTTAATGTCACCAAGGCTGACTGGACTTCTCTATGCCTCAGGCCTCAGCAAAGAGATAACATAGCAAAGGACCCACAACTGCTATACTCAGACTATTACCCAGCATAGCATACCTGCAACAAGATGATTTCAAAAGCTATATGGCAACCTGTAACTATAAACACTATTTTGATAGAATGATAGTGACCCCATTATTCGTTAAAAAACAAATAGCTTTATCTCTCATGCTTCTTATATGTACTGCAATTCAAATGCTCTTGTAGTTTACTGAAGCAAATCAGAAGTGTATATTAATGGAACTTAAACTCACTGTTGCTTGAGGCTTATGTGATCTGGGAAGTAGAAACTTGAAGGGAAGGAATGGAAATTGGCAACCTGAAAAGTTATTTGAACAACATCAAGAGCCAGGGGAAGCCTATCTTGATGCAATGATACGCAGCCCTCCTGCGTATTCCATAAAAAACAAGAGCCAGGGGAAGGATTTAAACACATGAAGTGTAAACAGGCAGCTACCTCTCGAGGGGTGAAATATCGTAGGCCCAACTCCTTCAGGGAAGAAACTTGAAGCTTCTCTTCAGGAACCCATTTGATGTTCTAGTATTTGAAGTAAGGTTATTATTAGGCAAAAACAGATAACGTATAAATGAGTGAAACTTAGACAAAATGAGAAGAACCTTACTTCAGATGTAGCCAACAAGGAGCCTGTCCCCTTCACATAACGATAGTAGCTTTTAGTGAAACAGCAGCACCGCTTAGATTCAGGGTATACAATATCTTGCAAGTAGTCAAAGGAGTAACCACAATACCAAAATCAAAGATTACTAGAAGTTAATAAAATTAATAAATGTAACATACCAAACAAACCACATTAAGAAACGATAAAAAATGATAAGGGTAACTCAATACAAGAAAGAATCAAGGATACCCATAGCGTTCCCCCACCGCTCAATCAAGTTTACTGGAACCATGTAAGCTTGCAAAACTGACTCATTTCGAGTGCCTCCATCAGCCTCCTTGACTACATAAGATACAGTGTCATTACAACTACAAATCAGCTTCTTCAAATAAAATCATGTAACCTTAACAATGATAGACCTTATTATAAAGGCTAGCAGGCAAGCCATCCTACTTACCAAGAAAATCTTTTATTGGCTTACAAACTGGCTCGAGCTCTTCTTCAGTTTGGTGGTCACTACCTTGTGATGTACTGTTCAGTGTCATGCTTAGGCACATAGGTGTCTGGAGCAACTTATTGTTGACCGATGCATTTCGAAACCGCATAGGTTCTCGTTTTGCCTGTTGATAAAAAATCAGCTGTAGTTACATAATTGATCCACACAAACACCATCCAGTGGATTCATCACTTATCAGAAAATGCCCCACACAGACACAGTTTCTCATTTCTGAAGGAGTGCCTTTTTCAACACACTAAGAAGTAAGAAAAGTACCATATTTTTATCATAAGCAACAGATTTCCTGGAGACCTGGACATCCCTCAGGTAACAGGCAACTAAGAAGTGACGAGCAAATAAAAATGAAAATAAAGGCTGTGAAATGCTATGACAGTGTACTTAAACCTGTTTTTAATAAAATCCAGTAGGGGATCAAACCCCTCCTGTTTCCTCAAAAAAACGCTATGACAGTATAACTTGTCAAGACACTAAAAGGTTCTTACCAAACAGAAGTAGCGAGGTCTAGAATATGGGACACCAAACTGTAAAGGGCTCAGGATGAATTCTTGTGTGTTAAAATTGAGACTTGAAAGGACCTCCAGCAATTGATCATGTGTATCAGACACCTGGCATAAATGAACAAGATATCCACTGTTGAGAAGTTCAAGTATTAAAAAAAATTGAAATAGTGTTTATAACCAACCTCGAATCCAACTACATTTTCCACAAATAACATTTGTGGAGGATAGCTCATGTCTTGCATGAGGTTGAGAATCTTGATGAATGAAAATGCACGAGCATCAGCTGAGTGCTTCTGAAGTCCTACACAATGGTTAATCCATGAACCAAAATTGAAAAAGAGAATATAGTGCTCGAATAGATATTATTGAGAGGGAAACCTTGCCGTGTGTATGGCTGGCATGGAGGAGAAAGAAGCCATGCATGTGCCTTGTATTTGTCTAAGTCACTAGCAGTGAGCGTTTGAATGTTCCCCTGTAGTACAAGAATGATGCATGCACATACAGTTAATAGTTAATAAAACTATAACAGCATAGTTCAGTTCATTCTTCTCAAGTCAAACTAAAACATAATAACCAGTGTGTAGGTAGAATGATAATATGAATATCCTGTGGAGGTGAGGTACATGACCCAGGTGCATAACTCTACACAAAATGAGAAATACAAGTGGCCATTGCCCCCTCTATTCCCTTGTGAGTTGCAACTTCAAAGTTAATGAAAACTCTAATTTATCAAGCTATGGGCAAGCAATGAAGAAGGCATCCTCAACTAAAGTAGAGTTAGCAATCGATACTTACTAAAATTGTAAAATGCAAATACAAGAGCAACACTATGCCTGCAGTACCAAGAAAACAGGGCTAAAAAGTGTGGCGTTATCTGAACATCAGGCAGCATAGCCAAGGTTCTGGCCGAATCTTCAGGTGATCATCACAGCTGCATTTCTTTGCCTTGCGCCTAGGTTCACACTATCGGTTGCACTAGACACATTCTATCTCGGCTTCAGAAGAGCGTAAGATTTTGGGGTCAAAGCGGAGCGCACCTGGCAGGGGCGGTGGCCGAAGTTGTGCTCATAGACGTCATTTGCGACGTCGTTGATGTCGAAGGCTTCCACCACCTCCGCCCGCACGCCCGACGCCATCAGCGAGTACCTCTGCAAGCAAAAGGGGAAAGGCGCAGAAACCCTAGCCGCCGTTAGATTAGATAGATGACGGGGCGAATGGGAGGAGAGAGCAGGGTATTCGATAGTACCATGCCGCCGATGCCGCTGTAGAACTCGAGCACTCTCCATGGTGCCGGCGCCTCCATCGCCTCCGGCAGTCGCGCGGCGCGTGCTAGGCTGCAGCAACTGTTTGGAACCCCCGGTTCCCTGACGTTGGCTGAGAGTCAAACTACGGTCACGGACTCAGACGGTCTCCAACAGCTGATGTATCACGCCAAAATGCCTACTTGATATCACTTTATTGGAAGAAAATGAGGTCCAACGGAAGACCTAAAGAACAAACCTATTTTGGGtaaggccttgtttagttcgcaaaaattttcaagatttttcgtcacatcgaatttttggtcgtatgcatggagcattaaatatatacaaaaataaaaactaactgcacaatttacctgtaatttatgagatgaatcttttgagtctagttactccgtgattggacaatgtttgtcaaataaaaacgaaatgctacagtacccaaaaataaaaaattttacgaactaaacaaggcctaagttgtagtggggaacacaaatatgggtcacgctgcatgataccgctcgaaactacttttgtcatgcttttgcgtttgctgttggaaaagagaacttttagatttgtaactctttgccataacgtgacccaaaacatcaaatgggtcttctatttaggttcatgctgttggagatagtctcactgtgcagtccgccgttccgtggcatccaacgatgctgctggtttctgtaaaaaaaaaaaaaaaaaacgatgatgctgttttttaccttctccctgaacaaatcaacgcaaattttgctgcagatatccgacttcaatgaaattagccgattcaaacgtctagtactattataaaaaaaagtgtgtaaaaataaaaaagtgtgtatggagtgttggcttcacgcatgcctacagttttaatctggccttgtttagttccaaaaaaatttatgaaatcgacattgtagcactttcgtttgtatttgacaaatattgtccaatcatggactaactagacttaaaagatctgtctcgtcaattccgactaaattgtgcaattatatttttttttcgtccatatttaatactccatgtatgtgtctaaaaattcgatgtgacggggaatctaaaaaaatttataaaattttttggaagctaaacaaggcGTGAGACGAACACATAATTTTAAAAGGCGTAGTGGTCGTGCTTAGTGTTTTTTTATTTCTCAAAATTTAAGAGATAAGCTGAAACAAAATATTTTTCTATCCTCCAACCTTTGGTTGTTACTGATTATTTGCCATAACACACTGTAATCAAGCAGAATATCATATAAAGAATTATGGCAACAATAATATTATGAAACCTATTACTCATTAATTTCAGCTCAAATAAAGGCACCGTTCACAGATGGAATTTCTTTCTCAGAGTTTGATATGGTGGATGATGGTATTTTCTCTTTTATGACAAAgaggtgtttggtggggttgttaaagtttaacgagtattgtagtattttcgtcttatttgacaattagagcatatccaaaagactagataaagttatattttaaactataagatttagtcattgtgtaaaataaaaaactcactcaaagcatagagtttcacaacagcttttgtatagaatagctagtgaggacgacatgctatatatgacaagcgaaagtttagaaatagcaaacttactattttagcaaattagatagcacatttgttggactttaatttttactttaaaatataaaatagcttaaataacatagatagtatatctgttggagttgctcttagtgtccaatcatggactaattaagtttaaaagattcgtttgataaattactctttaactatatttttatttttataaataatctatatatagtacttcatatatatatatatgtttaaatattcgatgtgacgaacCTTTATTTGAAGTGAACACAAATTTGCAACGGAAATTTTCTCTCACACGTGCCACCTCACGCGCGCGCGTCTCCTCGCCACACTCCCCCCTTCCGGCCTGTGGCGGCCTCCGCACGGGCGGCTCACCGCTCACGCGCACTCGCCCAGACCCGATCTCCTCCGTCCATCAAACCCTTTGCACGAACCCCGACGCGCATCACAACCACCCACCCAGTCACCCACTCCCCGGCCCCCGCCGCCCGAACAGCCACTTCCCCAGTTCCCCTGCCCGGCTGCCCTTATTATTTCCTCTCCGCCGCCGTCTTCGTCCCCGGGTCAAATCGAATCGAGCCCATCCATCTCCATTTCCGCCGCCGCCGCCGAGAGAGAGATCCCGACCCCGCCCATCTACCACCATGTGGCGCCGCCTGCACACCCTAGCCCCCGCCTTGCGCAGGGCAAccgccgccgctgccggggcccccgcggcgcccgcctcctctgcagcccgcgccgcgccgctctcctcggcggccgccgccttccgccgcACCAGCCCGCTCCTCTCAGGTAAGGATCTCGTATCCCCGGATCTCGATTCCCTGGCGGTGGTCCAGCGCTGATAGGGGCGGTCGGTGGCTGCGTGGGTGTGCTGCAGAGGACAAGCCGGCGAAGGTGGAGGACGTCATGCCCATCGCCACGGGGCTCGAGCGGGAGGAGCTGGAGGCCGAGCTCCAGGTGAGATGATCCGGCCCTTGTTCGAGAGGGAGGAGCTGGAATGCACGTCCGATTTGGGTCTGGGAAATAAATGGCTTCTGATTCCTCGATCTGGCATGGGTTTTGCAGGGGAAGAAGCGGTTTGACATGGATCCACCGGTCGGTCCCTTCGGTACCAAGGTTAGTTGGCCGTCGTAGATTTGACCGTTGTTTCTGTTGTTCCTGGATCGGATTATACATCGAGGCTTTCTATGTCTGGGATGTATAGTTCTGATAATAATCTTCGTTGATTGGTGTTATAATGAAATGTCTGGGATGTATAGTTCTGATAATAATTGATAACATCTGGGTTATTGGGTAAACTAAACGAGAGTGGTCAGATTTGTATTGTGCTGCAAACTATTTGTATTGTTATTAGGGAAAATGCACTATGTCGGTATGTCGGGACGTCTTGGTGCCTCATCTATCAGTATCCATGCTTTGTTGTGTTACTATTATGCTCGGATAATGAACATCAATCCTGTTTATCATACATTGTTCTGAAAATTTGGCATCATGTGTCTGGCTGGTGTTTTAAAAATCTTTTTTATCTTTTCTCTACCATGCCATGTTTTCTGCTGAATGTTGTTACTAGGGTTTTGTGCAATTTCAAACCATTCACATTTCCATAGCTAGTTTTATGAATAGAGCTGTGAAGCTTTGAGCCTGTTTGGCTGCTTCTCAGCAAGTTGCTTTGCACATGCTAGACATACTATTGCTGTTTTAAAACTGCCATGCATTAGACACCGTATTATTATTGTTGCAGCCTGCCTTATATCTATTGGGCTACCAATACAGTTCAATTTTGAAAGTACACACAATATCTGTGTTTATAATTGTAACAACTGAAATTGTTGATCTATATTCATACTTATGTTCCTTTTCCATTTGAATGTACTTTCGGAATAGCCATTGAGCTATGCTCTTTGCCTACTCATGCTGAGATGCCGATGCGAAAGGCGATGATGACAAATTAATAAAATTGTGACATGCACACCAACACTTAAAACCAATTTTCCATTTATGGCAGATGTCTATCTTGGCAGTGTTGTTGTTATTCTACTTGGTTCTATAGAGCTGTTGGTCACACTGATAGTCTGATACAACTAATTCTTGGCTTGATAAGTACCATATGGTCGTAAGAGTATGCTATTTGGAATGCATTCTGTTTAACAATGCTATATGGACTAAAAGCTTGATAATTCAGTGGTGCAATGGGAAAAATTTAACCATCAGCACATCAACACAAGTTTCAAAACCCCTCATCTTTTAAGTAATTTCGCATCATGTTGCATATATGTAACTCTGCCTTGATATCAAGTTTCTCATATTGTGTAACTCATGAGTCTTGACATAAAGTTGGATTTAGCTCCTTCATTTTTGTGAGCTAAGGTTGTAACCTGTCATGCCAATGTTAGTTTCGTACCTGGGGTAAACACTATCAGTCTGGTTGCGGTAGTATGAAGAACAAGAATCAATGAACCAGGGTATTAGGTTATTTCTGTAACTTGGCTTGAGCTCGATTTACCTTTTCTTTTTACGATGATCAGTTTGTTTTTGTTATTGAGTTTTGACATATCCATTCTATGAAAAAAAATGTTCATAGGCCTGGAGACATTGTTATTTCACCATTTAAGCTATCACCTTGCAGTGTTGCCATGTCTTCTTGTCTTGCTGTGTACCTGCCCTCTTCTTTTTCTTTGTGCAAATATTGGTCCACAGTTTTAGGTGTTAGTTTCCTTTGAGACAGTTAATGGGTATAATGTGCTTTGCTCTGTAAACCAAGTTTGGATGTTAGCAGTGTTTTTAAGGCATTGCCATCGCCTTGGCGATGAGGAGCCTGCAGGGAGCAAGGCGTCGACACCTAGCCAAAAGTAGTGAGAGGTCCAAGGAGACTGGAGGCAAAACAGAAGGAAAAAAAAGATAGGAAATCAACCAGAAAGGCCATGCAGCTGTTCCCATCTCATCTCCACCAAATCCGGCACTGCTTGGGACATCTATGGTGACAGCATCACCTGATCCATAAGGGACCATGACAGAGATCGATCTGAGGGAGCAGCAGCAAGATGGAGGGCAGGCTGCGCACGCAAGCAAGAGCAGCATGAGGGAGGGAGATGTGGCCGCGCTCTGCACCTGCGTGAGGGAGGGAGATGCGGCGGTGCTGCACCTGCGTGAGAGAAGCAGGGAGCTGGGCGCAGGTGGCATGTGTGGGCATGGAAGTGTGTATCGGTGGCCCTGTTAGACCGTGACCTGAGAATGGACCGTGACCTGAGAATGGACATGTACAGGAGGGCACTCGTGGGCTGGGCCAACCACttctcttttcttttgcccttttctgttttttcttttattctccttgctgctattttcCTATTGAGTAAAGTGTGATTCAAccccccacccccccaccccactccccccAGAATCTGAAAGACTGCCTCAAACTTCAATACCACAGAACATACGCACCTCGCCTTATGAACGAAAATTTAAGGTGTTGTTTGAAAAAGTTAAGGTGTAGTTTGAAAAGTTAAGGTGTGTATGTTGTCCGGTATTGAAGTTCGAGGGGGTCTTTCAAATTCAGTGAGTTGTTCAGGGGGTGAATCGGACTTCACTCTTTCCTATTTCTTAGAATGGTAAGGCGTCACTTCACCTCGCCTTATGAACAACTAGGTGTTGTGAAGGGGGTAGGTCTCCATGCCTTGCTTACTGCCTTAAAAACCATGGATGTAAGCATTCAGAGTTTCGCTGTTCTACCTTCTTCCTTACCTTCAGAAGTTTCAGATTAAACCTGGAGAGCCTGCTACGTTTTTTTTCTTGTGTACTCTGCATTATTCATTGCTTCTTTTGTTGCTGTTCCTGCAGGAGGCACCAGCTGTCATCGAGTCCTACTATAACAAGCGGATAGTCGGTTGCCCTGGTGGTGAGGGAGGTAAGTCAGTGTTGTCCTCGGCTCCTCACCCTTTTATTTTTCTGAAGTTAGCTGCTCGTGTGGTGTGAAGCATTTGTGTAACAAATTGCTTGGTTTTTGCCTTTCCTTGCCTGCTTTTTTTTGCAGAGGATGAACATGATGTTGTATGGTTCTGGTTGAAAAAAGATGAGCCTCATGAGTGTCCAGTCTGCTCGCAATACTTTGTGGTAATTTAAATCGCTAAATTGCTGTTTGCTATGCTATACTATAAGTTATTGCTACACAAGAACACTGCTGTGCTGATGTCAGTGTTAATTAATATAATTATTTGGTTGGTTGATTTGTGCAGCTTAAGGTCATCGGTGATGGTGGAGATCCTGATGGTCATGACGATGAAGATGATGGACATCACTAAGGATGCCTTATGGTTCTGAAAATAAGAATTTGATGAGGCAGATGAATCCATTATACTTCTTTTCTAGAACCAGACTGCTCCACGGCATCCTTGTTTATGAATAGACATTTGGCCATCAAGCAGGTGGTAGTTTTCACCTAGGGATTTTGTCCAAACAAAAGCTATTTGAGATTTGACCCATGCATTTCTTTAAGAGCATCATCGAATAAAAGATGACTGCATCAGATTGCTTTCTTTTGTTACCCTATGGCCATCGGGTGTGATGGACATGTAATATTCAGTCATAAACAGTCCCGTTTCTTTGTTTAGTGTGCTGAGAAATTTGCAAAAGGCCTCCTATATCTTTGACAATGACAATTGAAGCCAGAGTTTGATGATCCATCATCTTATGACTATTGCCCTAATAATTATGATGTTCTGTGACTATCCCCATGATGCCATTTTCCTAGTGCTAGCTTGTGGAGAGTATGCTGTGAAGACTGAAGAGTACTAAATAGCTCCTAGTCTGGTTACAGAAGGTGCTGTCACTCGTTGTATTGTATAATCCTGCTATGTTTGGTATGCTGTGCGATGGCACTTGTCACCTGTGGCAGCTCTTTGCGTTACAAATCATCTGCACAAAATGAAGTGACACAGGTTAAATTGATTATCGGTTGTTCTGGAATGTTTATGTTCTTGATTGATTATTGGTTGTTCTGGAACGTTTGCGTTCTTGATTGTGTTTGATCTTGGATTTATGGACATCTTGTTAACAGTGGGCTAGACATCGTTGATCTCTTCAAGACCTGTATTTCAGCCAAGGCAGCAGATGTCTTACACCCTACAATGTACGAACACCCGCCCGTAACATGAATTTTTCAGAGCTAGCCAAATGACTTCACACTCAGCATAGATTGGACGAACAGAACTCGGCCTTGGTGTATACTGGAATAAGATAGCAGGGGTCCAGGGCCTTTGAGACATTGACTATTGAGCACAAGAGAGACTGTTGTTGACAGCATTCATTCAGAAAAAAAAAGAAGATGTTCTGCACCTCTGCATCACTTTTCCGCGTCGACCACCTGTCGGGCCAGCGCGAGTTGCACACCCAAATTCCGGTTTGGACGAATGGGAGGGCTTGCAAATACAAAAGTCAGCAGAAAAGGGAGGGCAATCTGCTTATCTTTGTTCCATTCTTCCCCATGGCCTTTTCCAGTCCTAGCAAAAAAGGTGTCCTTTATCATGTGTGATCTCAACGACAATGCAACATCGCAACAATGTTTTTTTCCCCTAGCCGATTTGAGTTGCTAATTGGCCTGTCTGCTCAGATCAACTGGTTACAGCACCCCCTCAGCCGTTGAAAAAAAAAAGAGGGGAGATTAAAGGTGAGAGCAATCTCTTCTCTGCATTTCATACTACCAATCACAATTCACACTACATCATCTCATGCACTGTCACCTACTCTATGCTGCAAATGACAGATTTCGACTGGGCAAATTATACCGCAATATTCCATGCTCTAGGGAAAATCTCAGAAAGGGCAGCCTCCAGCCAGAGCTTCTTGTACGCCGGTGCATGACGGTGAGGTGACTGGCCTGGGGATGCCAACCAAGTGCTGTTCTGGGACTGGGACGTGTGAGTGTGACAAGACAAGGACGCGGGGATTTGGAAGCTGCCACTGCCCACTGCCAGCCTCTGAAGCCTCTTTTGCTGGCTGTGGCTGCTGCCCGTTAACTGAAAAAATATGCTCTAGGTGAATGGGTGGGTGACGACGTGGAGTGGAGGATCGGAGGCAAGGAATGCAAATATTCCGCCCATGCTCCGCCGCTGGTGGCAGATCACCACACCATTCACCGGCGGCGAACGAACTGAAGGCGACACCAGGGCGCAGAAGGAAGTTTCGGTATGGTATGAAGGAGATCAGATTCTTTTACTAGGTTTGGCGACTTCTCAAGCCTCAAGTGTTTTGCAGCCTTGCATTGCAGGTAGGGATCGTCCTTTATTTTGCAGACAGAATTGATAGGCAATAGTGCTGTCTAGCTGTTGGATTGATAGATGTTCTCCCTTCCTTCTGTTCTGCCTAGCTACTCCATCActttctttctttctttctttctttttttTCAGCAGCTGCAGCTCTCTACACTGATCACGGAGCTTTCCTGTGATGTAAGGGGGGTATATGAAATCAACATCTTATTATGCTAGATGGGATACGGTATTCTCCGAGTTTTCGATAGAAAGGAAAAAAATAAAAAAGGGGTGCCTGTGCTGTGCCTGCATTATTCTCTCCCCTATTCCATAAGCTTCACAATAGTGGCAAAGAGGAACCAAAAGAAGGGCGCCAAGGACAACAAGAGGAAATTCCCGCGGCGGTGCTGAATCGGATGATGGTGATGGTGACAATGCCGTCCCCTCTCGTTTCATGCCGCGCGCGTTACTTTCAAGGCATTAGTTCGCAGAGATGAGGTTTACCTATGCTTTGGATGCCTCAGATGTGTATATTTATTTATTTACAAAGGAAATGATGCATTTTGTTGTCACTAATTCAGAAACTTGAGGCTCATGCTTCTTATTATTTTTCACCTTGTTCAGACTTCAGAGGCTTTTAATTAAGAAGTGGTAAATGAGATAAAATTCCTTTTCCCTTTGATATCGATGGTATTGTTGTTAATGGAAATGTGCACCGTGCAAAGTTCCTTTCATGTGAAAAAAAAGTGTGAAGCGATGGTTTCATACACGTCGTCGTCATTTTATTCTGTTGAAATCTTTTTTCTTCACCTTTTCTTTTGGCCAGTTCAGTGCATCCAGAATTCCCAGATGGAGTTACTGCAAGGAGAAGTGAAACCTATAACCATGGGTTCTCTGCGGCTGAATGCTGCTCACTAAAAAACTCATAGAACAACGACAAAACTACATACAGAATGCATGGTTCCACCCAAGGATGGAATCAAATCCGATATTTCAAACTATATAAATATATGTGTGTGTTCATGTGAAAAGCTGGATTTTATGACATAATATTTTTTTTATTAGCTTTTGATGATGTGTTCTTTTTCCCACCACATGAAAGAACATTTATCACACAGCTCACAACAAGCCAGATAAACGGAACAAACTTTTGCTCTGGATTATTCAAGGTTGATCAGATTACTTGTTCGGCACTAAACCCACTTTAATTTCCTCTTTTCCTTCTTAAAACACTTTCAAATGCCTCAAAGCGTAAGCACGGAATAAAAAGGACAAAAATCAAACACATAAAAGAAATGGCCACAGAATTAACAAGCGAAAAAAGTACGGAACGGGTGTTTGATCGAGAAATTTCAGGTGAGATCGTGTAAAATGCATGCAACCGGCAGGAGGATTTGGAGACTTTTTCATATGGCATTATTCTTTCTTTCTTTCACAATGGTGTGGTGTCCCCAAATACCTCTCTTTATTTTTGCATCATTCTTTGTGGCAATTTGGTCGTTGACCTTTTTTTGATTAGGCCTTGATGTCGACCCAATTCATACAGTAGCTCATCGGTCCGCTGTTTTATTCGGTGGAAGATGATGAACATACCTAACGGTGCGCGCAATCAGAAGCATGCTTGAAACATACTAAGTCAGCAGTATGCTCTGACCTCTGTCTCTGTGAGAGAGTTTTTGTATAGAATGGAACTGTGTTCTGGACAGCTGGGGTTCTGAATTAACTAAAGTGCATTTTTAAGTCTTTGTCGATTTTCTTATGAACAGCTGGGGTTCTGAATTAATAACTAGTATATTTACTATAGAGACGCAATAAACACGAGAGGATGAAGGGATAAATTTTAAGAAAGTTGCTGCAAAATATATCCACATACATAGGCCGACAAACTGTGTGAGCTTTTCAGTAATGGCAATTGTTCATATCTCACTAGCTCGTGCGACCTTTTCAGAAGAAATATTTTTCTTTACCAAAACTTTATGGATGCTTCATATTTCCTAGGAACACATATGCAACTAAGAGAAACCTATGCTATATAAGGAAAAGATATGAATATGCAGCCTCCAAGAAGCCCTAGGGCAGAAAACACAATCATAGCCTATAACCTCTAATCAAAGGAGCAACGGTTGGGTAGTTAACATCCTGTCTCTCTGAGAAACCTCAGCTAGAAACCTGCTGTCTCAAGCAAACATAGGGACAAAAACCAGGCATAGCTCACATAATCTAGCTCAAGCTGCCCCCACTCTGGTTACCCCAGCTCATAAAAAAAAACTTGCAGAGGTGGGCTGCATTTTTGCATACGATTCCTCCTGCCACACCCACACTACCAAGTAGTGGAGCTGTCACATTTGCAAGATGAATTCCTTTGCATTATTCCACTGCCATATATATATGCGTTTGGCGCTCTCCTACTAGTTTAGATTTGACTTAGGCCCTTGTTTAATCGGTTTTAAATTTGGATCGTCAAGAAGGGATCTGAGCCTACCTCTGCCCTGGAGCAGTGGAGCGTTTCTGCAAAAGGCGCGTCGCTTTGCTTTACTTTCAGGCTAGGCAGCAGCAGGAACCTCAGAACAGCAGTTTAGTTTGTTATGCATGCATGTTCCTGATCGGAATATTTTTTCTGCCCAACCAAACGTGACGAGATTTTACTACTAGTATATTGTGGAGATATGTCAGTAGGAGTACGGGAAGCTGCGCGAAAATTCTTCAGTACATACCCGTCTGGTTACTGTCAATGCTCAATTCTTCAGTTAAGTGTTGTTGTCTGTCGGTTCATTAGCTAGCTCCCTATACATTCATTCTTGTGGCTGAGGAGTTCAGTTCGTTGTCCTTCCCACGATATATAGAGTGACTACTACAAAATTCTTGGAATGCGATGTTTGAAATTAGATAGGTATGGTTTACCAAATAATAGAACGTCTTCCTATCACAACAAATCATCCAACAGTACTTTCTGTCATGGCTTATCAGCCAAACGAACAAGGCAAGTTTGCAGTGCCACTGGACCTGCAATTGTACCAGCAAGTTGGCTTAGATGTCTGTTTCTTGTGGATGCCCAAGATACCTTCAAGATATTTCTGGAATCTTCCACTGTGCATACATAATACATATGGAGCAGTACCCATATGCAGGGCTATCAGGAATTTCACCAGATGGGCATCTCTCAACTGATAAACACTGATCATATACACTACTCCCCCGTCCTAGACAGATTAGCGGTGACAAAAAAAAAATAACCCTGGTGGTGCTGATCATATATACTTTATTGTTACAGATAAAAAAATCTGCATATGGATCCGTCCATTTACATCAATTGTAACTTTTGATCATAGTAGGACAATAGGGTAAAAAACAAGCCTCTTGCGAACTTCCTAGAGGGGCAAAAAAAGACGCGAAATATTCTGCCTTTTTCCTGCTAAATATACTCTTGTCCATAAGAACATTTCCTCACCACCCAGACAGTGAGGCATTCACTGCCTTTATTTTATTTTACTTCATTTCACACAGGGAATTAGTAGGAGAAATGGATGTATAAATTATATGCTTATTCCTTGTCAATTCGGTTAATAAGGTTATATATATACAATATTCATCAGGAATTGTGCCGGATTAGTGGGCATTAGTTCCTGATCAAGATCAAAGAGGGAAAATTGGGTGGTTTATAGCTAGGCGCGGCTGAAAGGGGTTCCTAAGCAATAtttttatattttcttttcttttctttGGAAAGTAATATTTTTATATTTCCGATTCTCTCTCCACTGCCGAGGCTGCATCGATTCGAATTCCCTACGCGGCCATGTAACACAAAAAATGCATCCATCCATGTCTCCTTGATCCTCCATGGACAGGGCATAGCCTGGTATAGGAATTGGCATAGAGAGCTAGGAGGCCCTTGCTGGGACCTGATGTGTGTGTGCTCTGTCTCTGTGTGCCACCTTGCTCCTCCATAATCCTTGTCTCACACTGTCGTCACGCGCACGCACACTACGGCCTTCCTGCAACTGATCACCAGGAATGTAGTGAAGGCCACACAAATTAATAGTGCACCGAAAACTATTCAGAGCAAGGCACATATTCGGTGGAATTGTGAAAACTCTCTAAAAAAACATGTTTAATTATGAGTTTTCTTTAAAGGCAACGGATCTAGTGCAAACTCATCTTCCGtgcacatccatccatattgcatctctagatttatgttaccataaaagttgagattcgaattcagtctagaaaggtttcgtacagaaataacaaatcttaggtgcatatatgtgcactagaagacaaaatccttctatacatatgcaacgaaatttattattttaggaatgttttttttacgacacacattcataataggtgtacattgtcacaaagtttgtataacaacttttgtgacaatgtacacctattatgaatatgtgtcgttttaagatttttgaaatatcctaaagtatatttttcaagagggttttcacggttccaccaaagatgtgattctttggactgaatattttgccATATATGAAAAAAGGGACTATTTATATGTTGACAAATTATCACCCATAAAATGAAACCTGTCACTTTTCTAACCATCAAATGGAAGATAAAATTGTACCTGATCTTCAAGAATATTTTATCTATGTACCTATTTTAATTTGCTGTCGAGCTCTTTTTCTTAGACAGGAACACATGCAAACAATCTGATAATTTTTTTCTTGGATTAAATCCTTTTATTTCACTAAAAAACATTATTTCACTGCAATAATATTTTATCTTAGACCTTCTATTTCTCTACCTAAATTCACTGCACCAATATATTTTTTTCCCTTGGACTAGTCACTAGAGCACACTGCAAAAATCTGAAAGTCAATTCACACAGGAACAGAACAAGGGGCGCGCTGCATGCAAGCTGCCACTACTACTAGGTGAGTCGTGAGACGGTGAGAGTGAGTTTCTTCTTCATTCCCCTCAACCaaaaaaaagaagaagcaaagaataaaaaagaaaaacaaaGGATCCCTACCTTTTTATCCTGCTGCGCTCCTACCTCCTAAACGGCTGAGAGGCTAAGCTTAATTAGGAGTAGGCCCCTTGGCTAGCTAGCTGTAACAAACTAGCTAGCAATCCCGGCCGTGTTCCCGGCCGGCTCTCGCTTTCCAACTCCATGCGACGCGCGCCTGGATTCGCTTCGCACGACGCCTCGCAGCGACGCATGGCGGGCGCCGAGCAGCAGCAGCCTGAACCCTGAAGGCTGGTGCTGGTGCTGGTGCTGGCGGCTGGCTGTTCATATTATTCCATGGCCTCGCCGTCCCTGTCGAGCTCCCACTATAAATACAGGTCAATTGGGCCTGTGCACTTCGTACTTGCAACAGCAACCACCAATTTAGAGAGCCAAAGCAAACGAGCTTTCACTTGAGCCTCGTACTCGTACTTGCAGTAGCATCATCTCCATTCGCCCGCCGGTGGCTCGGTCGATCGATCTTGTAGCTAGCGGTGGTGGTGCTCTCGAGCTAGGCAGCGGCGGCGGCGGAGAGCCGGAGATCGATCGACACCATGAGCTATGGGGGCAGCTCTTCTGGTCTGTGTGCATGTGTCCATTGCTAGCTGTTCTTGCTCTTTCTTGTGCCTGCACACAGGCTGTTGTTAGCTAGCTAGCTCCATGGCCTGATCTCTGCATGCATGGATCCAACTTGGCAAGCTAGATGTAACTAACCTAGTCCGGCGGCGGCATGATATGGATGCAGGCGGGCGAGGGGGGAGGCGTGTGGAGTACGGGCGGACGTACGTGGTGAGGCCCAAGGGGAGGCACCTGGCCACCATTGTGTGGCTCCATGGCCTCGGCGACAATGGCTCCAGGTATGTAATTGTAAAAACACCAAACCATATTAACCATATATAACCATGCATGGTTACTTGTTTACAAGGGTTTGTGTGCTCACTGTTTTATCTATTTATTATTCACCCTAATATAATATAAGATGATTTCCAGATGAGTAGTAAGATATCGATCGATCAGACAGGTACAGTAGTGCTAGCTAGTCTGAATGCAACAAAGACATGTGAATTGATGTGGAGGATGCGATTTATTGGTGAGATGAAATGCACGCGAAAACACATGTCGATGGCGATGCATATGATCGATGATACACACTAGCAAGCAAGCTACTTTATTCCCTCCCCATTGCTACAAAGAGTTGGTTGATATAGCCAGCTAGGGCCACACTGCACCGTACCATATTTGTGTCCATGCATTGCATATATTCCTAGGATTGTTCTACTATATATATATGCTGCCTCTTCCAATAGCTTGCTACCTAACAAACAACAATGAACCATGCTCCATGCATGGGACTAGATGAGGGATGGGATAAGGAAGCAGGATCGAGCTGCTAGCTGACGTCGTTAGTTGCGCCGCTCTTTTTCTTTCCAAAAAGACAAAAGCACGACTTCATGCATGTCCGATCCCATACGACGTGTGACAGGGACGTTGTTCATCATGTTTTTGATCAAGATATATTTAGGTTTTTATTTATACGTTTTTTTCTTTTCTTGAAAAGGAAAAGAATAAACTCATCATCGCACGCTGGAAGGTCGTGAAATTGAAGCTCCACTATTAATAGTTCTTTTATGGAATGGATTAATTCTTTTAAATATATTGCTCATGCAAGCTAATAAGGTTCTGTCTGCCAACCAGAATGCATCGAGCACCTTAGGTTTTTGTGATTGATGTGTGGCATTAAATTAATAATTATTACCCGGAATTTCCTGGTGTATGTCTTGTCATGCTCTATCTTGATCGCTCTGATGAGTTTCGGGAGCAAAGCAAGCTAGGAATATGCCTGGCATGATATTTTGCTTTATTTCCCTCAATATGCATGTGCAAACTGTTCAAAGAAAGTGTCATCAGCGTCCTTCAAATGTTCTTTCTCCACTTCTGAGCACTCCTTTCAAATCGACACTGACTAATATTGAAAAATAAACAGTTGTTTCAACAAAATATTAATATAAACAGCGTGTTAATTTCACGAGTAAGAATACTATTCCATTGCCAGATGATGTTAGGCCGGCTATATATAAGATACAGTAAAGGCAAAGAGATTGAATCATATGTATGTGTTTGTTCTCCTAGAGCCCCTCAATATGTAATGTAACAAACTGTCATTTCACACAAGCTACTGCTAAAATATCAGCACCAGTTAGTTGCTCACTTGTTGCAACACTTCAGACACTGTCCTAATATGTTTTCCTTATCCTTTTCATTTTTGCTCCCATTTGCAGCTGGTCCCAGCTCCTGGATTCTCTTCCACTGCCCAATGTAAGAAATCATGCTACACTTTCACTTTTGCAATTGAGTTATATATTCTTAGTTCATGCACACACACCTAATGCCTATTCCTCTATCTACATACATACATATATATAATTGCTGTCATCTGCAGATTAATAAAACTTATCCACTTCACTAGATAGGAATAGGATAGCCATAGAATTGCCCCTGCATTATAAGTTCACTGACTCTAAAACCCACTTCATCCTTGTGCAGGTTAAATGGATTTGCCCTACTGCACCAACACGGCCTGTCGCGGCTTTCGGTGGATTCCCTTGCACTGCATGTGGGTTTCTCAACTCTATATCTGACTTATCGGCTGGGCTCACAAGCCTGCGACTTTGCTTTCCGGATCGAGCTTCTAGGGTATTTTTATGTGAGCAAGAAATTGATTCTCTGTTTCTTCTCTGAAACTATACAAAACAGGGTTTGATGTGGACGAAACTTCATTGGATGGCCATGCTGATGTCGAAGGCCTGGATGCTTCTGCTGCGCATGTGGCAAACCTACTGTCCTCAGAGCCATCTGATGGTAATAGCTAACTTCAGGATTACACAATATATATGTAGCAGTAAAACAAAGGAAAACACGTAAACAGTCCAATAGAAACTAAGCTGACAGCATACTACTTGTTTCTACTTTCTTTTCCCTCAGAATTTTATGAAATTTGATTTTTAGTTGAGTACGTCAAACATCACAAAGAATACAAATATCAATCGTTAATGTTGATGAAAACTGCAATGTCAGTGAGCCTTGGGATAGGAGGGTTCAGCATGGGTGCTGCCGCTGCCCTCCACTCTGCTGCATGCTACGCTTATGGGAGATTCACAAATAACATTGCCTATCCGATAAACCTCCGCGTCGTCGTTGGTTTAAGTGGCTGGCTTCCTTGCTCAAGGTATGATTTCTGGAAAATCTGGTTATGTTATTAATACAGTTTCTTAAAATGCATCCTCAATCGACTGCTCTTATGTCTACTTGTTCAGGACCCTAAGGAGCAAGATTGAGAGCTCACAGCTTGCTCTTAGAAAAGCTTCTAGCTTGCCAATCCTGCTCAACCATGGAATAGGTTAGCATTGATGTGTTTAAATTTGTTATTAATCTACTCCAAGCTATAATGATCTAAAAAATGATTTATTTCTTTGTGCTTTTGCAGCCGATGAGGTTGTCACCTACAGGAACGGTGAAAGGTCAGCTGAGATTCTACGGAACTCGGGATTCCAGTATACCTATTTCAAACCCTACAATGGGTACTGATATTCTCCAATTTTGTCATGAATGCTTTAACATCAGTTTTTCCCCAGAGATTAAGAAGTCACAAAATGTTCTCTTTTTTTTATGCAGACTTGGTCACTATACTATCCCAGAAGAGATGGACGACGTCAGCAAGTGGCTGAGGTCAACGTTGGGACTTTGAGCACCCACGTGGCTAATCTGAAAATTAAATATGTTGGCAGTGCGATGGCTTTAATAGTGATACATAGAGAGAGGTATTGACAATATGCAGAAAAGGTTGATAGGCTATGTGAATTGTGAGTTGACTGTCATGGCTTGGTAGGCTGTAACCCCATGTCCTTTCCTCACTGATACATACCATGTTAGTTTACCGGTAATGTACCTTGTTACTACCACTAAAGAGGATGCCTGTAATGTAGTATTGTATTGCTTGTTTAGTTACTTCAGTAGTAATTCTGTTTACAGTTGTGCTCCAGATCAGCTTACTGCGTGTTCAGTTATATACATACATGTGAGTTTGCAACATAAGCAACATATATTTCCACAATCATTAAAAGACAAGATCAGAGTTTGCAGCTTCAATGTTCAAGTATTACAGTATTACAATGAGCAAAGTTCAACAAAATTTATCGCTAAGTACCACATTAAGTCAAGAAATAGAGCAACCCTCAAAGTTGTGATTGGTAGAAGGGGGATATCTAATGCCAGGCGCAATCATACCTATTACCATTGTATATTCTGCAGTTGATCAGCTTCATCAATCTCAACTTGCATGGGAATCCTTGTGGCTGTTGTTGTTCCTCAAGTGTAAAGGCCTGAGAGGGACTGCGTGCAATCATGTCAACATGAATACAAACATCAGAATAGTGACATGGCACCTAATGTGCAGCAGTTTATCGTTTACTATTCATTTGATGACTGAATTTGTGCTATTCCAATGAAATATACTATCGCAGGAACAGCTACTACATGTGCATCTGCAAGTTCACCTTTTTTGTATTGGGAACAGAGCAGGACTGCAAATCACCTTTGAAAAATGACAACAATGTCAAGGTCAAGAGCTTACCGGTTCCCTAATTCATGAACATGTGTGGCAGAATCCTAAGGATCGGCAATTGCTGTGACGTTTCCAGTCAAACCTTCTGTTGGACGTAATGACTCGTTATCTGTAAGTACCGTGGATCTATTAGAACCCCCCAAATGATCCATCACCTCCATCAGATGTTATGTTAAGACTTTTCAGATGATCCATCCGAAGCTCTCTCCTGCCTGTTCCTTGACTGTTCTTCTGAAGCCCTCTCCTGCCTGTTCCTTGACTGTTCTCACAGCCTTGGCACTTGCAGCTCACAGTGCACGCAACTTGGTTCTTCAGAATCACAGTTAAGCAAAAAGATTTGAGTAACATAATCAGAATCACAGTTAATACACGATCATCATAATCAAGTAAGGAATGGACATCAGAGACCAATGATTGCCATATATACCTTGAAAAACTCGCAGTAGTCTTTCTTGCATCCGGACTTCTTGCAGGTGCAACCTTGACATGCCTACTCTGCTATTCCTCAAAAGGAAAAGGAAAAAAAAAAACATGCCTACTCTGCTCTTCCATCAGGGTGAAGTCAATATCTTATTTTCATTAAAAAGAAAGAGAAAGATACTGTCGTTTTTTTTTTGAGAAATAATCAAAAGAAGAAGAAAAAGAAAGATACTGTTGCACTGATACAGTGGTTGAGTCTCCATGGATGGATGGAGATCTTGGACTGCGACACGCCGGGCTTTGTGTTGAGTCTCAACTCGGCGTGCTCCTCCACTAATATTCTCCGGTCCACCCTGTTCCAGCAGCCCTCGCACTTGCAGTCGTCAGAGCAGAACCACTCGCAGAAGAAGCACTGGCACTAGCTATAGTTGCAAGGACGAGGAGAAAATTTAGAGAGCTAGGCAGAGAAGAGCGAGAAGTTCACTGATTTTTAACACTTGAGGCACTCGTTCTTGCAAAAGCTGCTTGGCCTCGTCTCTTCATCTTCATCCATGGCCGAGCAGCAGCTACAAGAAACAGATGCTAGTACAGCTATCAAACCTGCATGCATTTTACTTACAGAGAGAGTTGCTCCTCTTATACAAGAGTCGCAAGAAACTACAGCTGGCGAGAGTTAGTTCTGGCACGTCCTCTGTATATATTATAGAGAAGAAAAAGAATAGGACTAAGTCCACACGAGCGATCGCTTCAGCAGCAGTATGGTCAATCTTAGACGCCATACAAAGAATATATTATGCAGTGCAAATTCGGCTGAATCTATTTCATGATAATATATAAGAGAGAATTACAACGCAGGGAAAAGGAAATCCATTCAGATAAGATAGATACAACCACCCAATTGTTTTTTCCCCCCTCCATTGCTACAGAGAACCAGCAGATACATTAGAAAGGGCACCAGAGACCCGACTACCGATCCACCACGTTCTTCAACCCTTCCCACGATGCTGATTCCCCTCGATTCTTCTTCCGCGTAGACAGATTGTCCTGACTACACCTTGATGGCACCTGCATCCATGTTTTTCTTCCCCAGCACACAGCATCACATACCATGCTGGTCGGGATCTTCAGGCCAAGAAGATGCCATGGCACACCTCCTGCCAGCTGACTTCTGTCATTGCGCGGGGTCACCGTCAGCCTCCTCTTCTTCAGAAGCATGCTGTGAACCAGCAGATGCCTCGGCCGATGGCATAGGGTCATCACCTTCCTCGCCATCTGGTGCTGTGGCTTCAGCGTCACCACTGCCACTGCTTGCTCGCCTCCGACTGACCAGAATGATCGCCCTACTGCGTTCTGTTAAGTACTGCATGATCGAGCCTCTAGATGGCATGATGAAGACCATTGTTATGGCGGTTGGAGTCCTTTCAGCTTCCTCTTCCCCTTCTTCAATAGCCCCAAGTCCAGCACCGTCTTCCTCAATATTGCTGCTGAACCCTGAACGCAGCATGCTCATCAAGTCCCCAAGGTCCCGCTGCTGCTCCATCCGGCGCCAATCCCGCTGCCGTTCAGGGTCTACCTCCATTGGCCTCGCTGCTGGATGCTCCACCCTAGCATGCTTCCTCAGCTCCTGGTAGGCGCCCCTGAACTCACACGACTCCATGGTGCACGATCGGACCTTGGTGTTCATGTACTTTCGCGCATCATAGTCCTTGATGCAATCGCTGACTGGCCCACGGCACAGTGGGCAGGAGAGCTGAACCTGCTGCTGGCACTCACTGCACTCTGTCCCTGAATCCTTGGAGGAATCCTTGGAGGCCTTTCGGTACTGGTCGTAGCAATTGGAGTGCCGCGAGCTGGTGTCACACATGAAGGGGCGGCAGCCCTTCTCATGCGACGAGCAGACCAGCAGGACAGCATTGTGCGGGTGATCCATGCAGACTGGGCACCGAACATCCTCCCACTctgcagcttgcttcgctgctgccgctgctgcagccgcAGGAGACTCTTCGGACCGGCGAGAAGAACTGCTCTGTCCATGAGACGCTGAGAAGTATGGGGAGGCACGAGCCCGACGGCTCTCATAAGAGGAAACGCGGGAGCTCCTGTCCTTCGGCATAGTTATCTCAAGTCAGTGAGATGTGCAAGGCTTATTCGAATTTTTTTTCTGGAATCCAAAGCAAAGCAGCACAGACAGAACACAGATGCAAGGTTGATTTCTTTACTCCAACAAACTCTGAAAAAGAAATCAGAATAGCAAAGCAAAAAAAGCCTTAATCAGATCGCAAGCAACAGCGTCCCGTATCCTCCATACATAAACATACATATACATATATGAACACGGATTAAACAGCCCTGACCTAAACCGACTTCATCTTCTGCAGAAAAGGAAATTCACTCCTAGTTCAACACGAAAGCAAACTCTGGTTTAAACAGGAAGGCTCTGATTTCAGAATCATGCCTCTAGAAGGCGCACACCTAATAATCCAATCCAAGCCCTTAGCCAGTCCAGATTCCGAAAAGAATCAGGACTCCTCAAACAGTATGTGGTAGACTCTGGAGGTAGAGGACTCCACATCTGAGAAGAGCCCTCGAAAAATCCAGGAAAGCTCTACGATTCGCTTCTCCCGACCAAAAGCATGGTGCTGAAGTCGATGTGCTCAGCTGATCCGCTCGAGGATCCCACAGGCGAGTAGAAATCCCCAGTAATCGGTCACGGAGGCGCCGGTCGCGGAGCCCAGCATCAGCCCGGGGCGAATCGGGCGGGGTCAACGCCGGCGACGCCCAGATCGGCGCCGCCGGCGACACCACGCGGCCCCTTGGACCCCGACCCCGACCCCGGCGACATGGACGAAGAGGAATGAGATTTACCGTGTCCAACAGGAGCcggcggcggggggcgggcagcgagcaccgacgacggcggcggcggccgtcggcCTTAGGAGGAGGATTCGGTCCGCGTCGCGCCTGGTAGACGCCAAGCCAGGTAGGGGGCCCGAAGCGAAGGGGAAAAgaggaggaggaggaggaggaAACGATACGGGACGAAGAAGGGTCAGGTTGGGTGGTGGCTCGCTCCACTTTATAGGTGGCCGTGACGTGGACGGTGACGTGGTTGGCTAGGGTTCCCTCTAGGcggctccggctcggccgctcggctccgcGCACGTCCCTGTCGGCCACCGCGCCGCCTCGCGTGAACCGACCTCACCGTGGGCCGGTGgtccagggccccgcctgtcggcgtcctcgtcctcgccccgtcGGGTGGTGAGGCGGGGCCCGCGTCCGCGGTGGCTGTGAGGATGACGTGTGGGCCCCGgaacgaacgaatgaatgaatgaatgaatcatgaaGCGTGATGGAGGTGACCGACCGACGAGGGTGGTACTGGAGGACGGGATGTGCCACATCAGCGGCCTGGGTGTGAGTGCGACCTGCCTGGCTGCCTCCCCTGCTCTTGCTGCGAACTGCTCTAATggcctgtttagattggaaacgaaaattttttgggtgtcacatcgaatatgtcgggaggggtttttagaaactaataaaaaaacaaattacatagctcgtcagaaaactgcaagacaaatttattaagcataattaatctgtcattagcatacgtgggttactgtagcacttaaggctaatcatggagtaactaggcttaaaagattcgtctcgcgattctcaactaaactgtgtaattattttatttttttatctacatttaatgttccatgcatgtgtctaaagattcgattggatggataaaaaaattttaggtgggaaactaaacagggcctAAAGCTGGGGGGGCATGCGCTGGCTACGCGTCCCAAGCGGCAGGACCAGAAAGTATGAAACTGGGAATGACAGGTGGGTCCCTGAAGTTCTTATTAGTGGGCCCGTCGTGTTTTTATGCAGGCTCGGAAATGCATACAGTACCGTGGACAAAAGGCTGTGGGTGGACCGCGCGGCGTGTACAGTACGCGCCGGCGTGGGTGAATGCGCGTTGGAAATGGGTGCGCGGCGAATAATTTCTCGTGGGCCCGGGGAACCAGTGGCAGTACTGTACGGGTTGGAGTACTCGTAATAGGTGCTTTCTCGGACTCGAGGTGCACATTTTTTAAAAAAATTAAACGAGCGTTGCGTCTGAgccttgtttacttttaaatattttataaaactttttaaatttctctatcacatcaaatcttacggtaaatacattaaacattaaatataaataaaaaataattaattatccagtttatttctaatttgcaagataaattttttgaacctaataaatctatgattaaataatatttattaaataaaacgaaagtggtataatattctttttgtaaaagtttttgtaaataaacaaggGTGGGACTCCCGTGGGTGCACGGCTCTAGTGGGCATTCGGATGCTCTTGTTTGAACTTTTGTGCCTCGTCCTCGTCCTGCGCGCCGGAAACTCCACCTGCGATACTGCCGCCGTGCCGCTAGTACTCGTACCTTTGAGTTGAGCCTTCAAATTTCGAACTCTCGGTTGCTCGATACCACAATGGCATGGAGGCAATAGGTTCTTCAAAACATGCGTAACTTTCATTTGCTTTCTCCTTTTTTTTACAGTGCATATTCATGACCTCGTAGTGCCCGTTTCACACTCATCATAGTATAAGTATAAAAGTTTAACTTATGACAACTTTAAAAATTATAGTTTAAGAACAAAGCAGGCGTTTTTAGATCAAAGATGGGTAAGGGCAATTTTAGTTAGGACTCATATTAGAAAACTCCTACTAAAATTGTGTTCTTACTATATATAAATGTCTGTGTATTACGTTGGTATCGTAATTTTTTGAACTGAATCTCATAAATCAGATGTAGAATTATGGGCTCTGAGGATTTCGTATTGGACGCTAGCATGTtgaagcgcccctggtaaaccaggaactcaaatgtgatacaatactagtcccaggaggctagtaacacatttattacatcagataagtttcagcgcagtagtctcggtaagcgcggacaaggaaggcacgctataataataagacaccaaaatacaacataggtccaaaggacccagaaacaaacgatatcacaatcgaacatctgacgagtcccaatgccacaggcttagttgggtgcagacacgaccttactcgaacgccacttcgggatcgaagtccggatcttcctctgtttaataaagcaagggtgagtacaaagtactcagcaaatccaaccttaccctatggaagggataacaatatatatatatatatatatgcatatggataaatcaaggatgaagcttagttttatttgcataaagttatcattttacacatgcaaggtttcatttcacaaatactgttgtaaaagaactctttttccacatataatagtatttctgaaaatggaggtttgatcacaattttaagtgttgttgaacccttgttcccataacacaatggcagtcaaccatttatttccaaaatcacactcactctcatgttttcactcatcccaactcatctagttgttgaaaccaaaccataccccgtccgagaccgcggacacggctatccagatagatttacactctgcagaggtagtacacttttttcacaagtaggataccataacttacaccgtcgtgcaagcacagatccatcaaagtcattaccctccatagctaagtaatggcgctcaccacgagaacactaaggccacccctcatggtgccataataattcacaaagctcttttcatatattttcacaatttcacatacatcacttagtgtcccgttgcacacctgcctccaggtgattgccatactaactagagggatttagactaagcctttcccatgcaaggcgagtggttgtacgataaatgagttaggcaagatgaatcatcaactcagtccttaatcaagacaaggcggatatcttcacgcttaaccccgcaaggtataagccacaacaccaggacatccccaaaagagatctcatccgccccatctccatagtaatcacatctataacttgttcattaaccctttcacaatacccacaatttattttcaccactcacaccttttacttttaaaatcattatatttgagaaaatatagcgatgagtatccaggatgagtaacaagttctaagcatactaaataataatatttctgttataatatattatttgttactaggttcgaacaagacaattaccgggtaatatcaattcaaggatggttattcaacaggttttatctaagcagcgaaaatacttcgtacatatatcgtacatgcaatatttaaaacggcttctacgggttgtgtttaaaaataggatcaacatgtatcaaaggagatcggttggacttgcctccgtcgacgtcctcggcaaactcctgctgacagtccgggtcctcggcgtcaaactcgcggtactcgtctccaacgtccgcgttttccggctcgttcactccgtcagctaaaatacgcgacgagcgacacagacaataagcacagataaataatcatataaattcaaataagctctaaaaatcatgaaattaatatgagaggtagatcatgattttagatgagtttaggaaaaagaatcgttagaattagagttcggatggaggagatattaattttacaagattgctgtctactaaaataaacaaggtgttttggaggaagagcatgtgcacgatagctggtagggtgctcagtgcttgctgatttaatgcgggcttcagctcttggctatggacccactgaaatttgatagagggagaggggtacgggacacagagtaagggaacagcagagtgtcgtcgtgctcctcgggtatgcctcccatggacgaagcttcgcccgagaataattccggcagccatttctgagtctaagggtatggggagagagagtagagtgaggggaagctcatagatgtgctaccttgatcgattacagcttggagaaggagatcgaatggacagccgtcctctgcgtaagaacagagaaggtttggtgctagataaaaaaaagatgagcgacaacacggtgagtttagcgtgggagagaagagcagctctgcatcgggctttataggcagcacaagaggagccatggcaccggtaatgacagctctaccacttgcggagcaaggacgatggacggtgcctaacttgctgctgtatgatggtcggcacgcacggaagtacgagttgctgaggctttgccatatttgcatgcatgagctatgcgtgtgtgggtgtactgctagcttttttttttgcatgcaagcttgctagtacttactgttatttgtgcgcgataaatataaatggtgcctagttgtgcgttgcgacttgctatctttttatacagcaaaagaggagcagggaaaagacaagaggtggggcccgcatgtcgtggtgcgcgcgcgagcgagtgcgctcggcgagggggccgggcgcgagggcgctgcggcgctgatggtggtggggtcggcgcacgcgccgttgccgggtatcgggcagagcgagagagcgagagggatgagtagcggacatgcgatgctgatgccatgttgtgcaggttatatttaaagatgaataattaagatggatggaaaaagaattagatggagatactatagagctcaaatgatttatagtatttaaaatatattttgaaaataatttttttaatgcgagtgattttttgaacgtgaatttttggatgttacaaacctaccccacttaaaaggaatctcgtcctcgagattcggctgggttctaaacaggtgaggaaactcttttctcagggcatcttctctttcccatgttgcttctgcttcagtgtgtctactccactgaacacgacaaattcggactgttgtcgttcgagtttgcttggtgactgtatctaagatttttattggcacttcttgatatcttaggtcgtcttgtaaatcaactgtgtctggcgatatttgttcctctggtactctaagacatttcttcaattgggagacatgaaacacattgtgtatatctgacatttcttcagatagccgaacacgataggctacaactccaatcctctgtaatacttgatatggtccaatataccgatgtgctagcttgcctctgacttggaaccttcgagttcctcgaatagaagagactttgacatacacaaaatctccaactgcaaaacttaactcctgcattcttttatcagaatagctcttttgacgtgattgtgcctctttcaatttttctctgatttcagctacacgatcttctgcttcttttataagggctggtccaagcaaggttcgttctccaacttctgaccacatcaatggggttctatattttcttccatacagggcctcaaaaggtgacatgcccaaactagcttggtaactgttattataggagaactctacataagttaggcttttctcccaatctttaccatatgtgagcacacatgctcttagcatatcttccataatctgatttattctttcagtcggaccatctgtttgaggatgataagctgagctaaaatctagcttggtttccatagcttcatgcaaacttttccagaacttagaggtaaattgggtacctcggtcagatacaatcctacttggcacaccatgcaatttgactatattatccacatataactgggctaacttgtctccactatatttggtgcgcacaggtatgaagtgagcaaccttggtaaggcggtccactattacccatattgaatcatttccttttagagttttgggtaatccattcacaaaatccatacctatctcatcccatttccaaacaggaataggcaatggctggagcaagcctgctggtttctgatgctccgctttaaccctttggcaaacatcacattgtacaacaaatcgtgccacatcagctttcatgccattccaccaatatctttcttttaggtccatgtacatcttggtggcaccagggtggatagaataagctgagttatgggcttcatcaaggattaattcttgaaactttccctccttgggcacacaaatcctgtttttataccacaatactcctttgttatccactctaaagtatggagctttattttctccagtttgctcacgaatcttcatcagatccttatccttatgttgtgtctgtttgatttcttccacaagagttggctgcaccatcagactgccattttgaggttggcgtactatatgcatgttcaagtgtgctatctcttcttgtaggtgagtgttcttaggcaccaactgctgaccatatgaccttctgcttagggcatctgctaccacgttggcctttcctgggtggtaatgaatctcaaggttgtagtccttgattaactccaaccatcttctttgccttaggttcaagtctgactgtgtgaagatgtacttcaaattcttgtgatcagtgtagatttcacacttgtttccaatgagatagtgtctctaaatcttgagagcatgtactatagctgctaactccaaatcatgggtagggtaattttgctcatgaggtctaagctgacgggatgcataagcaaccacttttcctccttgcatgagaacacatcctaaaccatgtcttgaggcatcacagtatatgatgaaatcttggtgaatgtttggcaaagttaacactggtgctgttgtcagtctcttcttcaactcttgaaaactcttctcacatgattctgtccaagtgaatttcttatccttcctaagaagctctgtcatgggtctggctatcttggaaaatccttctataaaccttcgataatatccagctaatccaagaaaacttctaacctcactcacattggtgggttgctgccaatgggagacaacttctactttctcagggtcaactgcaactccttcagctgtcaagatgtggcctagaaattgaaagccctaatttggttttggataattgatgaaatcctagtactaacctctatactaagtgtgtgtagacttaatgaggttggtacatgccaagtgatggagcaagagatgatcatggtgatgatggtgatgaccacaagatgatcaagtgctcaacttgaaaaagtagaaagagaaaaacaaaaccctatggagatcaaggcaaaggtattgcttagggttttggttttggtgatcaagacaccatagaggatgtgatcacatttaggatagatagtcgtactaaaaagaggggaattctttggctaagcggttatcaagtgccactaggtgtcattgttcatgtgcatgcatttagaacctagtgagctaacttaactccttcaaaaaaaatgattgtaaaaatgctaacacacgtgcagttgttggtacacacgttgtcgtgttggcacactttaagaaggaggtggagtttcaaggatagagagaggatgggttcctcaagctcggcgggattcggcgcttttcgagaaaatgaactgcatattttctattgcgccggtaggaaatttggagtagtcgcgggagtgtttctcgctgagaaaacactcaccggacgctggcttctggagcaccggacgctgcgtctgagcgtccggtgcagacagtgcctggcccagctagggtaaggcaccggacgataggcaccggacgcagcttagagcgtccggtggtgtgcgtccggtgtgaggaggttttgcaaacctctctgcgcatgagtccggtgagcaccggacgctcagggtgcgtccggtggctcgcgtccggtgaccttgcgagtttgcgaagctctctgcgcatgagtccggtgtgcaccggacgcaccttgctcagcgtccggtgctctgcaggttacccttagactctgacactcggctgacgttggagcaccggacgctggtattgagcgtccggtgcccctttaagagcgcccggtgaccccgtgttttgcccagtgaaaagagccaacggctctatttgtttgaggggctataaatttgtgtttggccggcttggggctcactctcttggcattctaacatacttgacatacttgtgagcctaagcaaacacctcccactcgtctccttcatagattatacatctttgtgagattgggagtgattccaagtgcatttgcttgagtgattgcatctagtggcacttggggatcgttctagctgcggttttcttgttactcttggtggttgccgccacctagacggcttggagcagcggaggaggattggcacgagttggtgattgttcgtggccatctcccggtgattgtgaggggtcttgtaccttccccggcggagagccgaaaggtaactctagtggattgctcgtgtcattgagttacctcacttgtgggtgggttcttgtggtgtcctagtgaggacgaggttcgtgctacacctcttagccaccgaaccactaagtgttggtcgacacaacggggacgtagagtgccggcaagcacgtgaacctcgggagaaaatcgtgtgtctccaatgtgattgtactttggatttctcccggtgattggacttcatattattgattggttcatcccttctacgcggtggtataaagatcaaaccttctctcttactttcttgcaaactagagtagcttacttacttgtgtagaaactttaggtagctctctagtgtaagtagagacatagctgttgtgtgcctagtgataatatcaactagaattgttgggtaggtggcttgcaaacaccccattagagctagagtaaaaagcttcgctttgttatttactaacctcttgctctagtgagtttgtagaatttttaaatagcctattcacccccctctagccatattaggacttttcagaaatgcaaccttctcaagccaaaattcacatttgttgaatttagcatacaaattgtgtcttcttagcttttccaacactactctcaagtgttgcccatgttcctccgcactcttagagtagataagtatgtcatcaatgaagactacaacaaacttatctaactcttccataaataccttattcatgaggttcatgaaataggcaggggcattggttaacccaaaagacatcactgtaaactcatattgtctatatctggttacaaaggctgtcttggggacatcactattcttgatcttgagctggtgataacctgatctcaaatcaatcttggagaaatacttggctcctttaagctgatcaaaaaggtcatctatccttggcaggggatacttattcttgatggtgacttcatttagggacctataatccacacacatcctcatacttccatctttcttcttcacaaacaagactggggctccccatggtgaagaactaggtctaatataacctttctgctgtaattctcttagctgctcttttagtttagctaactctgccggagccattctgtaaggtctcttggctatgggggcagtcccggggataagatcaatgatgaactctatatcactgtctggtggcattccaggtagttcctcagggaatacatcagggtattcttgcactattggtacttcctctatggtccttgcatccaagttgaagaccattggattaactttagaccctcgggttttgcatttcactttaatcccttcatggttaactaatgatacttccttggttgcacaactaataattctattgtgtctggttaaccaatccattccaaggataacatctattcctttggacttgagcactactaagtccgctaagaaaactaccccacttagaatgatccttacatttgaacaacctagatgacatttgatgtcagacccaggtgttcgagttattaggggtaacttttgtagtactgtgggtatttgatgcttcccaacaaaactttatgatatgaatgaatgtgatgctccagaatcaaataatactgttgcaagtactgaatcgactaagaactcaccaagtaccactcttgaagcagtctgagcatcctgagcatgaatatggttgacacgggctctaccataggattgttgaggttgcttcatcatctggctattattgttggtgttgctattgttgcgagggaaaccacggttgactccagacactgcaggtcttggtccattaacagtgtgggactgagtggatactgctggtgggttgttcttgtagggacagttggcaatgtagtgtccagtctcatggcaattaaagcaagtcctaacattgtttgtgacttgaccagtgccgttctgttgagtcttgccataagtttgattctgataggttgtcttgggctgatatgatgactgcatttggttattggagacactagcaggagagtgaaactgcattggggcttgagttcgctggcttggttggctaaaggttttcagcctctgggatctagcaccatcttgaaccttgcgctccagaaatttgcgcttgttttctttcctttcttcagtcttggccacatcagtcagaatggtcctattcattaatgtgttgaaatctggatagatctgtggggtcatgagggttctgagctcacgggtcaatccttctatgaactttgtctgtttcttggcatcagtgttgaccaactctggggcatagcgagacaactcagtgaattggaagatgtattcactcagagttttatttccttgcttcaagttgcgaaattcatcagccttcagtttcatgatcccatctggaatgtggtactggcgaaattcatccacaaattcctcccatgtgatcgtgttggcattgtccacagctccattataggcttcccaccaagaaagggcaattcctgtcagctgatgagatgctagcagaactctatcccttccatcgcagtgattgtgtccaacttcctttcaatcaccttaagccaatcatctgcttccatggggttgtcagatccagtaaaggtgggtggcttaagcctcatgaactcagtcatcttgtcttggactctggctccacggttgttcctagggcggttcatgccttgagccaaggtctctagaaggcgagtctgagttgccatgacttgtgctaagtcaattactggaggagggggcaagtcatctccttcattatggttcctagtctgactcacttcatctttatgaataccatcaacatttgcattggcttgacttccatttggattttggctttgtctactagctgcacgaccacttggttgagagcgggtagctggtttgggaggcatctgttggttaagatgagaaagcattagataagggttagatctattgagtgatgttctttttttttgttaaagcgttatattttaaaaaggtgcaagttttaagacttgctatcccgtaagggaacaacatagagcactcaattatttagcacaaccaacaagcacaaatatatatattttgaataagagggcggtttataacatagtaatggaggaaataagcgtactacaatacggttcatctacttgggaggggttgaacaaaagtgaagtaaacttcacttccccaagacataaggaggaactaggtgctacttcttcaacttcttcggacagaacgacttcattcccttggtgttgaggtggatcatgcttctggcatctgtggttcttcctttggactaagaggtgggtcaccgtcttcttttggtggtggctgggtgaggaggggaaatcctccttccttagtggactccaactctaaggcttcatgagaggcttctgtgggtgggggagctgatggcccttctatgtccatctttcttttggtttttagggacattattgggattccttttaggattatgggctcttggtcttcctctgctaacatccttcttttgatcctggtgataaggtaggcatccttcaactcctgagcatggcggtcttcagctgccttcaagacttcagcaatggcagtttcacgactctcggctgcagctgcttgggcctgagcttccgcgagctgcacatggagctttctaactatgatctcggcttcctccgcacgatggatgcacttccttaactctgaggcctgctcatcatattgcttatctagagcaagtaggtatgtggtcatgaataccatagttgggtcatcttcaagtgagtaacgtccttgcaagagctccatgcgggtcctccaaactggtcggtctttttcgtcgggtggaaagaacctcatgggtgtacgggtgatgggcttctcgtagatctggcataggtacctcaagactttgcgggcgacgacttgatatgtatctgcaaaccgaaatccggtcgcagtcatactccaagcttcggctatgttaaggaagtcctcacttttcccaatatagacggtaacttcacaccactcggtctcatgctcttcatattctctgccttcatattctgggcgatccttgattccaagtttctgcatggtaacatacaagagcttgggaaagccttctacacttagacagtaactgctggtccaaactccttctgccatctgagagacatagatgagagtaaatatttttttcaaatagagggaagagggtaagaacttttgtaaaatacgtttatttagtaaaatactggtccagaaaagcctaaggtcgcgtcctacagccaactacggctttgataccacctgaagcgcccctggtaaaccaggaactcaaatgtgatacaatactagtcccaggaggctagtaacacatttattacatcagataagtttcagcgcagtagtctcggtaagcgcggacaaggaaggcacgttataataataagacaccaaaatacaacataggtccaaaggacccagaaacaaacgatatcacaatcgaacatctgacgagtcccaatgccacaggcttagttgggtgcagacacgaccttactcgaacgctacttcgggatcgaagtccggatcttcctctgtttaataaagcaagggtgagtacaaagtactcagcaaattcaaccttaccctatggaaggggataacaatatatatatgcatatggataaatcaaggatgaagcttagttttatttgcataaagctatcattttacacatgcaaggtttcatttcacaaatactgttgtaaaagaactctttttccacatatgatagtatttctgaaaatagaggtttgatcacaattttaagtgttgttgaacccttgttcccacaacacaatggcagtcaaccatttgtttccaaaatcacactcactctcatgttttcactcatcccaacccatctagttgttgaaaacaaaccataacccgtccgagaccgcggacacggctatccagatagatttacaatctgcagaggttgtacactttttccacaagtaggataccataacttacaccgtcgtgcaagcacagatccatcaaagtcattaccctccatagctaagtaatggcgctcaccacgggaacactaaggccacctctcatggtgccacaataattcacaaagctcttttcatatatttccacaatttcacatacatcacttagtgttccgttgcacacctgcctccaggtgattgccatactaactagagggatttagactaagcctttcccatgcaaggcgagtggttgtacgataaatgagttaggcaagatgaatcatcaactcagtccttaatcaagacaaggcggatatcttcacgcttaaccccgcaaggtataagccacaacaccaggacatctccaaaagagatcccatccgccccatctctatagtaatcacatctataacttgttcattaaccatttcacaatacccacaatttattttcaccactcacaccttttacttttaaaatcattatatttgagaaaatatagcgatgagtatccaggatgagtaacaagttctaagcatactaaataataatatttctgtcatagtatattatttgttcctaggttcgaacaagacaattaccgggtaatatcaattcaaggatggttattcaacaggttttatctaagcagcgaaaatacttcgtacatatatcgtacatgcaatatttaaaacggcttctacgggttgtgtttaaaaataggatcaacatgcatcaaaggggatcggttggacttgcctccgtcggcgtcctcggcaaactcctgctgacagtccgggtcctcggcgtcaaactcgcggtactcgtctccaacgtccgcgttttccggctcgttcactccgtcagctaaaatacgcgacgagcgacacagacaataagcacagataaataatcatataaattcaaataagctctaaaaatcatgaaattaatatgagaggtagatcatgattttagatgagtttaggaaaaagaatcgttagaattagagttcggatggaggagatattaattttacaagattgctgtctactaaaataaacaaggtgttttggaggaagagcatgtgcacgatagctggtagggtgctcagtgcttgctgatttaatgcgggcttcagctcttggctatggacccactgaaatttgatagagggagaggggtacgggacacagagtaagggaacagcagagtgtcgggtatgcctcccatggacgaagcttcgcccgagaataatttcggcagccatttctgagtctaagggtatggggagagagagtagagtgaggggaagctcatagatgtgctaccttgatcgattacagcttggagaaggagatcgaatggacagccgtcctctgcgtaagaacagagaaggtttggtgctagataaaaaaaagatgagcgacaacacggtgagtttagcgtgggagagaagagcagctctgcatcgggctttataggcagcacaagaggagccatggcaccggtaatggcagctctaccacttgcggagcaaggacgatggacggtgcctaacttgctgctgtatgatggtcggcacgcatggaagtacgagctgctgaggctttgccatatttgcatgcatgagctatgcgtgtgtgggtgtactgctagcttttttttgcatgcaagcttgctagtatttactgttatttgtgtgcgataaatataaatggtgtctagttgtgcgttgcgacttgttatctttttatacagcaaaagaggagcagggaaaagacaagaggtggggcccgcatgtcgtggtgcgcgcgcgagcgagtgcgctcggcgagggggccgggcgcgagtgcgctgcggcgctgatggtggtggggtcggcgcacgcgccgttgccgggtatcgggcagagcgagagagcgagagggatgagtagcggacatgcgatgctgatgccatgttgtgcaggttatatttaaagataaataattaagatggatggaaaaagaattagatggagatactatagagctcaaatgatttatagtctttgaaatatattttgaaaataattttttttaatgcgagtgattttttgaacgtgaatttttgggatattacaCATGTGGATCTAGTCTTCATATCGAAACCAAGTAGGGTGCGGAAGCGTAAGCTCCGAGTGAACGATGATTTATATTGAACACGGATGTGTGAGCATAGATCAAGATTTGGTGTCATCACCATATTTGCAGTTAAAGAGGTGTAGCTACACAAACTCTATTTTTAGAAAAAAAAAATAAAGTTACGATGGCACCCAAACAGATGTTTTTAAAAACTCTAGAGTTTTGTGAGCTATTTCATGATGGGTTAATGAGGATCAAGTCGGTGATGAAAGAATCGGGTAGGATAGAAATGTAGCAGTGAAGTTTCTCAACAACCTCTAGGATATGAACTTCTTTACCACACAAAAAAAAGAAAAAAAACATTTTTGACCACACAACTATGTCCAACTTGTTTTGGGCCATGCAATTCTAAAACCAGAAGGCTCTAGCCGTCGGACTAAACAAATTTGACCATCTAACTGGTTTTGAATTTTGCTAAAAAAAAtagctgattcgaatgaggcttttttttaaaacaataaaaactagtttattttctagaaaacatgaagctaacacattttttaattaggaaaaaagaaattagtaccacatttttcctaaaagtacgactatctattagagctctaatttgaattatttgtatcttatttatGGTGGTTCCTAGTGTTTTATTGTTCACAATTATGCATGCTATTTATATAAATCATCATTTTCTACTATATCATTCTTGAAACCTCTCGCACTCTCTTTCATTGAAGACCACTGAAGTTCAAGGTTCTATTAGCCCTATTATTCCTAGGGGGATGTTTTCTCCCAGCAACCTGTTAATGGGGGGAGGCACACAACCACTCACCATTGGCACGATCGGCTAAACCAGGGAAACAGCTCTCGATATGCACCATCCTGCCCCAAATGAAGCGTAAGAAAGGCATGTTCTCATAGTGCACATCAAACTTTATGGGCCCGTTTCCCTTCACACTTGGCTCCACCTAGGTTTTGAGTACCTCATCCAGCGtgaaaggatcaagatgcccaaaaagaggggtgaattaggctaattctaaattttaaagcagtaattaaaacctattagcccatcttcatccctaggtgcctaaagtgtgttttctagtgattctatcattgtaaaagttttgcaccctaggttccaaacctattctagcatggcaattctaagaatatagatacatgaattgaaattcttgaaagtaaatgctcaaagtatataggagaggaatgcggcgatgttttgttgaggtatcggagagtcgccactccccactagtcctcgttggagcacccgcgcaagggtctagctccctcttgatccgtacaaggatcaagtgctctctatgggctgattcttcatcgcttcgacgcggtgcattgccccaaacagctcacaagatgacttgggtcatccacaagctctgtcggatgatcaccaaactcccaattaccaccaagccgtctaggcgatggtgatcaccaagagtaacaagcacaaactctcacttgaccacaacaaggctaatcagaagggtggatgcacacttgctactccctatgcactaatgaggtccttaatcttggattatcaaatctcaatcacctcactaggctcttacactcccttgcactcaaatggatgctttagctgatcaaattagcaagagaggtgctttggatgagtaggagttgtatttatagaccaagccttcaaatctAATTGTTACCCTCCAATCAAGCACCTGTCGAGGTCGTCGAATGCTCCAATGACAGGCGTCCGACGCGTCCGACGCGTTCAAACTCAAGTACTTCGTACAATGACCATTAGGGTGCGTTGGACTCTGACCAGCGTCTCATGCTCACTCATCGGACACGTCCCGCGCCCCTGGAGTGATTGCAGACCTCTTTGGGTCGTGTCTGGTGCTAGGGCTAGCGTCTGATGCCATATCCTAGCAGCGTCCGGCCCGTTGTTGAGTTCTAACAACTGCTACAGTGCGACTATCTACATGTCCAACGCACTATTTTGCCTGGCTGCGCATGTGTTACACTGGTCAGACACAGCGTCTGACACTCAGTGACCCTGCGTCCCACACAGCTGAAAAGTCCTCGGTTCACTTCCAATTCATAAACTTTGTGAACCTAGACTTCTCCAAACAATCTTAGGGACAAAGTAgagctacctagtgctaagtttgacaagtatgcaccacacctaaacattagacctacctagatcaagctatccgtttgcaccccttaatagtatggccaaaggaaaaaaacaaagtcctaatgactaatccgaacatcactcaactccttttgacattcagaactaacctccttaaccctgtcgtctatcttttgaaaatcgaaatgatttccatcgacaaggggcatgaaaaccatattgccctagattcccattaccatgacctaactcactgatgtttctgcaaaacacacattagtcatagtaatcaatgattttcatcaatcatcaaaaccattctaggggcctagatgttttCACATTGGATATGCCACTCTGGCTCTAAGGTAATCCTTCACTACACTGCCAATTGCTAGTCCCATCCCACTCACCTTCCCCATAAGCAAATTGTTGAAAGCACTGGCACCAAATGACAAATACATCGTAAAATCAAGACCAATAAGTTGATGGAGATAATTATTACTTTTGATGGCCACGAGCAACCATCATACAGAACCACAATAAGCACATCGCCCTTATGCTCCCACAATCGACCATTGGTGACAAGCTTGTACGTTTGCTCTAAGACAAATTCAATGATGAAGGAATTGTCCTCTAGATGCCCAACAAGTATTAATGATCCCATCCTCCAAGCCAAGCCCATCTTGTCAaagagtacgacataattacactcaagattgagatgaaatatctatttcaaccacttgagtcatattcaacatcttcatatgccatttcttctcaatgtctcttcataaggaatttcaaacatatttgtctcactttctctaagcaaacccacctagaacatgtgacttgaaccatttcaacacatacgagttcaattcatgaattcaagacacttccactagtgatttgatcaccaatacaataatgcaagtactctcttatttaccttaaccatggtatcttggccaccaagtcatcactttcccttcaccttagcttagccccttgaagccatttccttgctatgtgcaccctatcgagccatcatcaagtcacattatattttgaaccaacattaagcatctattggaaaccatttcttcaatatgttgatccttgcttaaatatcttcttgataggaatgttgagatcaattaagctttagtctgactcacatagcttgacatatataaaccaacatcaatacagtcaagcgaattatattctcttcattttgatttgatacctttaatattaattttaatatctatcttcatgatattagcACAATTCAAAATAGTGAGACCATGGATATGCATATGACTATGTCACTTTATACTTTTGCACCTTGGGTTGCTACCTTTGAAATACTATTACTTCTTGATAGTTCTCTTCTTTATGCTTCCAACTTGATCCTTATTCATGCAAAGCAAAGACATTACTAATACCACACCCTATTCATCTCTCTTTGTCTTATTTTGCCTTATCAGGAATGCTTGCTTCTTCTTTGCTTGGGCACTACCGTGAGTTTGACAATGATCATTTTCCATGAAACCTATCTAATGACTCATCAAGCTCATTAGTCATTTAATTTTTTTTCATTCAACCACCAAAACCAACTAGGGGCCAAGATGCACTTTCGCTTATACTTATACTTATTTTGAGTTGTTTTAAATTCTTAGATTTAAGTTACTTGCACTTGACGGTTGTCAAGCAAACATCtagtagtagtagtagtagtagtagtagtagtagtagtagtagtagtagtagtagtagtagtagtagtagtagtagtagtagtagtagtagtagtagtagtagtagtagtagtagtGTCTCTTGTATTACTAATTAAATTTCAATAGTCTTTGTGTTTAGTTGTCATCCGCTATTCACCTCTCCTTTTCCGCTTCCTAGGGCATTTCAAGTTCTCACCGCATTAGTTCTGGGCTTTATAGGGTTGGGGAGGCCATGGTTGTAGACTTAGGGTATTtccaagagtttggcaaattttacttggcaaatcttgtgttttgctaactcccaaaacaatttgccaagtaaaaaagagactatcttcaacagtttgctatctcaacttggcattcacaaaaatttagcaAAACAAGAAAAAAATAGTCTCCAACAGTTTTCCATCTAGACTTGACATTTATCCCAACTTGGCATATCCCCTCCTCCAGCGCGTAAATATACGCGTGCGTATCTAGGTTCGCATTCGGTCTTCGCGCCGTTGGCTTCCCGCGTCCCATCTCCGTTCTTCATCATCTCAAGAATGGGAAGGCCTTTGATCAATGTCGGCCGCTGTTCACTAGGGTATGTATTAGATCAATGGGGCCTAGAAGCAAGGAGATGGATTCTGCATAGAGAGGATAACTTGCAGCAGGGTCCATCGGCTAGCACTAGTGCACCCTGACATTCTTCTGATTTGTATAGTGATAGCTACCGTATCATCTCCTTGTTGCGCCATAAAAGAGACTCCTGAGACTATCTCCAACAATCGTCACCCAAAATACAAGACCCATTTGTCCTTTGGGTAGCGCTACAGGTAAAAGGTTCCATACCTATTTTTAGTCTTCTCCAACAACAAGACCTAAAAGACAACACTCTCTGCAAATGGGTCTCGAGGAGAGAGGATACCCAAATTTGGGTTATGCCTCCCCTGATACCCAAAATGGGTTTTCTGTATGGGTACTCTGTTGGAGGCTATAGGTATTGTGTTGGAAACTTATTTTGGGTTTGGGTTCCCAAATGCATATGCTATTGGAGACAGTCTGATCTGATTAGCTGCGTTGTCGGCACTGAATACGATCGATCGCCTATTTAATCTATATTTAAGTTTTCTATTTTTTGTGTACACTCAATCAGATGGAACAAGATGGATTCTCGACGGACATTCTTCTCAATGGTCGACCCAattcgagcagtcgataataccagggccggagtcatcgtcatcggatcatgaatcatctaattgtcttcgcgcgcgagatctcttcctcgacatgattcctgaccaacaagtattcaggaatataaacaacctagttcaactggatgcccatgggagaaagagatgggcgcctgcttgatggaggagatggccagcttgaaggaacaatcgtggaggagatgatgggcgccacgatggagtgcctcctgctgcggcagcgccctatcttgacgtacacgaggggatagaacaccatgacgtgaggggatatcggccaacaatatagttgtgggtctttcttttttttgttttgctaagttaaaaataggaaacttttggagagagtctatttttaacttggtatattcttttagcaacttgccaaaaacataacatttaccaagtgatttttgacaaactattggagatgctcTatctccaagagattagtcaaaaacattagctaaatttaccgatttagctattttttaaaatagattttacaaaaaaatattagagtactccaacagactctgtaaaggatggctagtgaggtagactatccaaaagtagagagcgaataatgtgggatggagagctactaaatttgaagagtcatttacagagtctgttggaaacgtttttctttcaacaatagctaaatttacctttagaaaatgatttagctgatctcttggagatgctcGAGATTGATATTTTTGACTTGCCAAAAACCAAAAGAAGGCCCACAACCATTTTTTTACCGGACACAGCACATTTATATTTTATCTGGTTGAACAATTAGCCACTCAAGTTTAATTGGTGATTTGTTTTCACTCAAGTAATGAAATCTTTTTTTACAAATGAATTCATTCACGGCAATGCACAATTTGTTGTACACTGCCATTGATCAGCATTTGCCACCCACCCAGGTACTAGATAGCAGGAGCATTGAGCTCGAAGCGCACAGTACCAGGCAACAAGTAACATCTAGCAGAGACAAGGTAGACGACAAGGAGCATTGGCggacctaggcctaaggccactagggccaaggtcctagTCATGATCCATATAATCTATATACACTTTAATAATTATCAGAATTCATCCTAGCAACTTTCGACCAGACCAGGTAGATAAGAAACACCGACGCCTCTCTCGTTGTCTCGTCCTAGTCTTGCGTCTCAACCCTCTCGCTCTGATGCTCGCGCACTCACGTCGCCGCTCGTAGTGGGTGCCGTCGCTTGCTAGTGCCTCATTGTGCTGTAGTCCTACGAGCAGGTGTCCGCCAGCGCCTATCAGCTGATGAACCCATCCCTGCGCCGTGGGCACAAAATACTGCCTCATCTAATGGTGTACGGGTCATCGTCAAATAAGGAGATGAGCGTGAAATATAGGggccgtgtttagttcccttgcgaaaactttttaggttactgtagcactttcgtttgtatgtggcaattattgtctaattatggactaactaggctcaaaagattcgtctcacaaattacagacaaacttgtaattagttatttttttatctatatttaatgttgtatgtatgtgccgcaagatttgatgtgacgaagaatcttaaaaagtttttaattttaagaggaactaaacaagacctGCGATTCATGTATGCACAGTTTGCAGGACCACACATATATAAAAATTACGGTGTAGTTTTCAACCTTTCGCTAGGAGAATTTGGCCCTAGTCTTGAGCGAATCCTGGGTCCGCCACTGACAAGGAGCATCAGTATTTTTTGTCCAATTAACAACAACAGCTTCCCTTCACGCGCGATGGCAACTCCTTTGCGGGTGcgcatatatgcgcgtggaagagggaatatttgttaagttggatactaaactattgaagaacattttttctagttttgccaaatatagatggataccaagttgatttggaaaactcttgaaaatgctcAGAAGAGTCTTCCAAAGAGGTTGCCAAAACATTGGTGGTGGCAGTTGAGATGACACTGAGATAGGCGGGGGCACCACCCACTCGGGCAGGGGGAGAGGCCAGTTGGACAATGCAGGCGGTGAAGGAATCGACTAGAGAAGAAGAAGAATATTTTTGTGAGATTTAAATACATATTCAAATACATATAAAAGCCACAAATTATACCATTACCTTATTCATGACTCACCTCTGTCCATGTGTCAGCTAGGCCTCATATGGATTTCATTCCATTTGTGAGCAGATCAAACAACCAATTTTATGTGAAAACCGTGCAAACTATCTTCTACGATTCTCAGAATCTTTTGAATTACTCCTCTGTTCATTTATCGTCATCGTTTTAGCCTTCCGCGCAATAACTAGAAGCAACAAAGACACACCGTATTACAATTAAATATTATGCAGCTATTGATGAGTTGACATTCGTTTCACTTCCTAATTAATCGTGCGCTCTCATTCACTAAAAACGCTGTTAGTCCATGCAACCACCCATAATCACACCTTTAGAAAGGCAGTGTTGCGATCATGCAATAAATTTTCCAAACGCTACGATCACGTGCTCATACACCTACTATTCTATTCTCGTGCTAGGTTGATCAAATTTGGGCAATGTTCATTTAGAGCCCATTTGCTTGTGTTATAAATCGTATTTTTTCGACCAACCAATAATATTTTTTTACAATAAATCAGCAATCAGTAATTTTAAACATGGCTTTTCAGACAAACGAGGGCACCTTAGTCTCACCTGCAAAATTATCTATAAAGTATTTTTTTATTTTTGAGAGCTAAATCTAATTTTTAGAAGGGTAATAACTAAGGGAACATATTTAGTGCAAACCACAACCTCCGTGAAAACCTGTGCAAACCATGGCAAAAAAGTCATCTAAATTCACCAAAAAAATCACACATGTAGATGATATAATGATACACAACCTTGTAAAATATCTTATCCAAACTCGAATTCATTTGTGAGATATAAAAATAACAAATTTCTAGCAAATTATGTGGACACCTTTCTGGCTTGAAATTTGTTATTTTTATATCTCACAAACAAAATTGAGTTTGGACAAAATATTTTACAATGTTGTGTATTATCAAATCATCTACATGTGTGATTTTTTTAATGAATTTAGACAACTTTTTTACCATAGTTTGCACAGGTTTTTACGGAGATTGTGGTTTGCACTAGATATGTTCCCAATAACTAATAACTAATAAGGTATTCTTTTCATTTCGTACCACCGGATGTTCACGAGGTAAAGCCGTGCTAAAGCCCAGTGAAAAAAAAGTATGAAACAGTAATCTCTTGTCAGCTTGTCGCTCCGCAACCTCTCCGGTTTCCCCGTCCAGCTCACCGCCGCCATCGCCGGCGCCCATGGCGGCCTCACCAGGGACAGCCGAACCGCTAGAGAGCTCAACAACGGAGCATCCTGGGGCGGTCCAGCTGCCTCCACTACCGATCGATGAGGCGGAACCGTCGCCGCCTCTTCTAGGGGCGGCGGCTGCACATGAAGCGATCTCTCCGAGGAAGTCCGCTTCCCCTTCGCCGCTTCCGGCGAACATGGCGGTTGAAGTTTCTCCCGAGGTGGAGGcctcgtcctcgtccccgtcgccgtcgccttctccctctcaatctcccCAAATCGTGGAGGCGTCGCCGGGTGCGCCAAAGCCGCTGTCCCCTCCACGTACTGCTCCGGCTGCTGCCGAGCGTGCTTCGACGGACCTCTCCATTACAGAGGCGGTGGCAATGGCGTCCCAGGAAGGCGCTCGGCCATCCCCGTCTCCCGAATCTATGGACGCGCACTTGCACACTGCGTCCGCGCCGCTGACGCCGCCGATGGAGATTGGGCCGGGAGGGTTGTTGCCGCAGCAGCAGCCGCAACCACCATCCCCGGAAATGGCCCCTCCACTATGTGATTATTCAGAGCCTGCACAGCCATCGCCGCTGTGTCATCCGGATGAATGCACAGGGGCCTCGCCAGACGCACCGGTGGATGAGGTTGTGGCAGGAACGTCAGGAAAAGCAGCTAGGCCGTCACCATGTGAAAATTCGGAGTTCGCACAGTTACCGCAGCCGCATCTTCCAGCTGAAAGCACATATGTCTGTTCAAATGCAGCGGGCAAGGTATCAGCAGTGGCTTCAGAAGATGGTACTCAGCCTGCGATGGAGTCAATTGATAGCGAGGGGCCATTAGAGATTGGGGTACAGAGATCATTGCAGGAGCCAGAGGAGACAACAACGCCCTCCAGGATGGAAGCTGAGCCTTGTTCGCCAGAGATGGCTCCTCCAGGGTTTGAAGATTGTAAGTCTCAATGGCTGCCACTGTCAGATCCTAATCCTCTGGTTGAATCCACACACACTGTGGTACAAGTGACTGCCACCAATGCCATGGACACGACGCCAGATACAGCAACTGGGTCACTGTCACCTGGCCTACTTCCGCTGTTGAAGAGAGGGGCAGAGGGGCAACATCCAAGATCATGCTCTCCCACAACAGAAGCTGAACCAGGTTCACCAGATATGCCACCTCCAGGCTTTGAGAATTGTAAGTCATCATGGCTACCGTTACCGACCCTTCAACCCGTAGCTGAAACCACATACGTGTCACATGATGTGGCTCCCACCAAGACAATGGCAGTGGGATTTATGGAAAAGGCATGCTCAGTGGTGGCATTGGAGCGAACAGATGTGGAGATAGACTCAGAGCGGAGCTTATTGCCGCCATTGGAGAGTGGAACTGGTAGTTCATTGCAAGGGCCACTGCCAAGATTACCTTCTCCCATGATGCGAGCCATTCCCTGTTCACCTGATACAGCACCTCCAGGGTTTGAAAATTTAAAGTTCACACAGCTACCGCCTCCGTCTCTACCTCTGGTGCAGACTGCACATGTACTGCAAAATTCAGCTGATAATGAGGCCATGTCTGTGATATCAGAGGAAGCTCCTCAGCCATCGCCTGCAGTAGATGCAATGGATTTAGACATCAATGCCAAACCTGTCCTGGCACTACCATCGGAGAGTAAACCAGGGAAGTCATTGCCACCGGAACCTACCCTTCTGCTATCTCATGTAGCACAGCATACAACCTGTTCACTAGGGATGGTGCTTTTAGGTTCTGAGAATATCAAGTCCTCGCAGATGCTGCTACCAGCTCTGGTTCTTCCTCTTGATCAGACTCCAGACATCTTGGCTGACGCAGGGACCAAGAAGACAGTCACAATTGAAGGAGTGTGTCATCCGCCGCCTGTAGCAGGAGCGACGGAAGAAGCCAATGGCTCTGTTCTTCCACCAGCAACGGAAAATGGTTGTGAGGGCCAATCACCACAGCTAGAGCCACAGGCTTCTTCCCCTGCAGTGGATGCTGCAGCTACATCACTGGAGATAGCTCCTAGAAGTTTTGAGAATTCGGAGTCCTCCCAGTTGATCTCTCCTTGTTTAGCTGAGACAATAGACCCCTCTACACATGCATCAGCTACAATGCCTGTGCTTGTGAAGTCAGAGAAAACGAGTCTGCCACTATCACCATTACAAGCTACGGGCACAGACATGGAAAGCACAATCCTGCAGCAGTCGCCATCGAAGAGTGAAGAGAGGTCATTGGCAGAGCCAGAGCAACACCTGTCTTCTCCATCTGTGAAGGGCACTACTTGTTCACCAGAGGTTGCACCCCCAGGTTATGAAAATTTTGACTCCTTGGATCAGCCGCCGCCACCACCACCTCTTTGCTCGAAGTTTGGTGAGTATTTTTCCATCTTTTTGCAGACTTACCTTTCTTTGTTTTTACTTAGTAATTTTCTGGTCATCTATCTGGTTCATGGCTTATGAGTTAAATGTAAACAGAACAAACCTTTGATAGATCTTGCACATCTAGTGGAGGAAGTTCTGGATGTCAACGGAGCAAATGGTTAACATTACATTATTACCATGTAATTTAACTTGAAACAGTATGATATATATACAAAATAAAGAATAAGTCTAGATACCTTAGCATTCAGAAAGTATGTTCTTATTGCTCTATTTGCATCTCATTTAGTTGTAGATATATTTTGATTCAACAATAACGCACTCAACAGAAGGCATCAGTTTACTTAACTGCACACCAAAATATATCTATTTTTAATAAGTTACTATAACAATACATACAGTGCCAAGCTGCTCCATGAAGATAAGAGGAGACAGCTTGGATGCACTCAAGCCTTTAGATACTGTGAATGATTAATGGAGAAATTAGCAATTAACTGAGAACTTCTCTTTAGGCTGGTTTAGAAGCAGACTGGTGAGCAGTCCTGGCATCTGCTAGGCCCTTGACCAGGATGCTGCATAGCTCCTTTGGGGATTCCAAAAATAGATCTTATTAAGTTGCAGTAAATTTGAGCTTTTTAGAATATGCAATATGTAATTAGAGCAATGTAAAAAAGGTAGGATGTGGAGTTTACCTTTTTTAGTCTCCAATACAACGGTTCAGGACATTTAATCCTTATTTATCAACATTCCTCTCTTTATCTGAGTACAAAAGAGTGGTACTGATTAAAGTCAGAAAAGGTGGTGTTAGAGCTGACAGCTGAGGAAGTTGTGCTGTTTGATTGCAGTTGAAACAAATTCTTTATGGACAATAAATAGAAGACGAAATCTGTATGGGCAGTATTGTAAGCAAGCTCTTACCTTGAGGTTTTAATCCAAGCTTTTTTGGATTCATGTTTAAACTGAACATCAAGATGCTACCCTCAAGCCAGAAAGCTGTCCATAGGATTTGTTAGAAATTTGTTATTTTTATATCTCACAAACGAATTCGAGTTTGGACAAGATATTTTACAAAGTTGTATATCATCATATCATCTACATGAGTGATTTTTTTGGTGAATTTAGACGACTTTTTAGCCGTAGTTTGCACGGGTTTTCACAAAGGCTGTGGTTTCCACTAGATACGTTGCCATCTAGAAAAGCCAAAACATCTTACAATTTAGACGGGAGTAATAAACTATTAGATACAAAGTTTAAATTTCTAAACTAAAGAAGTCAGTTTCCATACTAATGAAGAAATCGAGGATGTTATAACAGTGATCAATCTTTTTAAAAGAGATTTATAGTTCTAAAAAAAAATACTCTGTGCAGTgggggggggggggggggggCTCGTACCTTTATTTGTGTTGTTTTAAATTTAGCTGGTGACTTGCACAGAAATTGGTCAAATGGTATGCGGATGTTGTCGTCAGCTTGTTGCATATCCTAGGGGTGCTGTTCATGTTCAGTGTTTTGGTTGCTCGACAATAAACCTTGTACTGGAAGGTACGTGCTATTTCTACTTTAAAAGTTATCTCACCTTATTCTGCTGGTACCTTATTCTCAATTGTTGTTCTTTGGAAATCATTCATTACTTTCTCCTTGTACTATATTTTCTTCTTAATGAAATGACACACAGTTCTCGTGCATTGTTCGAGAAAAGCATTCATTATCAACCATCTTATTTCTTACCCCTTTAATCTCAAAAGTAGGTCCATCTGAAGTCATGTATAGGAGTTAAGGTGTATGCCAGATGCCAAATTGCCCATCAATCATTGTCAGAATTAATGTGGCCAGCATTGTTACTCAAAAGAAGAGTGAACAAGGCTAGATGAATTATTTTCCTCATTGGAGGAAGTAATTCTGCTGTAGTTATTTGACTGGTTTTTTTCCTCTCAAAAGTTTCATTGTTATATCATTGCCTAAGTTGCACAGAGCTAGTTTGATTTGCCATGTATATTATGTCATGTGGCGCCGACAGTACCAGCATCAGCCCAGGGCTCGAGATGCTGGCAGGGGCGCACCCGGTGCAGGCTTAGACTATAATCAATGGCAATTAAGCTACCAGTTAGGCGTTAAAACCCAGGGAGGTGCATGCGCAGCCAGCTGCAAAGCAGGAGCTGGAGGAGGCTAGGCGGCTGTGATTAATGGCATTTAGACAATGGTTGGGTCTGAGGAGTATGACAGGGCTAGAACCAAGGAGCTTTCCTCCTTTTTATATcctgtaaccggcttatgtcgaatcaagcaagaagaaacctattcctaatctccctgttctctcttaatctcacccccttcatcttaatctcatccccttcacaattgggcgcctaggggatcaaccctgtgccattatcaacccattcgtagttgagggccagctaccttgagcaccaacgcccttgacaacttggtatcgacttccaggcgctcctcttccacctctgcaccaccaccaaaaccagcaaccaccatgccttccaccccagcctcaccaacaccctccgccgcctccatatcgcccatggcagaacccaccacgtccgacctggccaaactcatccaaaccctctcagcatccatcagtgacttgcaagggcaggttgtcgctctccagcaggagcgcccagcagcggccttcttctctggttccaggggatcgggtcacgacaaccaacatggtgatcgccctccccatttccagaagctctattttcccaagttcgatggtaaatcggatccactggccttcctcaaccactgcgagtcctacttccatcagcagcgcatcgcggcagaagagcaagtgtggatggcctcctacaatttggaagcaaatgcccagatgtggttcatccaagtccaacaggacaaggacacaccttcagggcacagcttctccgagctcttgaacctcaggttcgggccgacaatccgctccaacccgctcggggagcttatggcctgcaagcgcaccggctctgtcgctgaatacaaggaccggttcgaagctctgttcccacgtgtgggcaccctcttggaggcgcagcgcgtccaagccttcatggctggactgctgccgcctctcagcctcgacatcgagctccacaaccctcagtcgctcgttgtcgccatgtgcattgcccagaagctggagctgcgggaatagtgcgttgctgctatcgcactgccttccgtgggAAATTTAAATTTTTGCCATCCTTACCAGGGCCACTCCTTCAGTTTCCCTCCTTAGATTGGCAATTACACATTTGTCACATGAACAGTTCTCAGTACATCATTTTTGCCACTTTTGTGATGTGGCACGCTAGCTCACCCTCTCAGCATGGAGAAGGCATGTGAAATGACAGTCTTGCCTTATATGTGTATCCTCTCGCAAAGGCCCACATGTCAGATCTATCTCCAACCTCTAGTTGGCCCCTTCTCTCCCTTCGGCCTTTCTTCCTATCCATGGCAGCTGCTCTGGCGGCTGACACATGTCAAGGTGCGGGCGCAGAAGAGGGGGCATGGTCGAGATCCCGACGACAATGGCCTCAGCTCGCACAGCTGCCGCAATCATCGGCTGCACCAGCTGCAAGCGGTATTGGAAGCGAGGGCAAGAGCACCCAGCGCTGCTGATGCTACGGGCGAGGATGATGACACGACGCAGCGGAAGCGCAGGTGTCCGAGTCCGTGGCCGTGAGTCCATGACACCTCTGCAAACCTTTGCCATTTTGGCAGCACGGCCGCACCGAATGGGAATGCCGCCATGTGAGACATCGTTTGATGGAGCTTGGGGCGACAGCGTGATCTCCACGCTGCCCAAGCTCTGCAACCTAGCCCTACCCCGTTGCCCCTCGTCCTATAAAAGCAGCCTCCCTCACTACCTTCTTGCCAGCCACCGTGCCGAGCATGGACAAGACGAAGCAGAGCACGAACCTGGTGGACGAGCTCCACGCGCATGGCGTGCTCCTGCTATGCTTCCTCCTCCGCTGCCTGCATGTGTGCCCGCTCGGCACGGACGACACTGCCGCTGCCTGTGCGCTGTGCCTCTCGCAGTGCCGCGATGCCAACGAGCGCTCTACGCGAGCAGTGCACTGGGCAAGCTCCGTGAGCCCCGGCGAGGCGCGAGCCCGTATCGCCGCCGCCGCCGTGCTGTGCCAGTCATGCGTGCGCCCACCCTGCCACGCCCCTGCTCTTGCCGCAGTTGCGCTGGGCCGCCCCCCAAGCCTCGGCTATGCGTGCACGCCCTGTGTTAGGTCGGCTTTTTTGTCACCATGAAAGGAAGGTAGCCTCGCGAGGTAGATGATGACAGGCGGGGTCCACATGGAAGTGAGACATCGAGAGGGAGATGGGTTGAAAGAGATCAAGCAGGGGCACAAGGGTCATTTCTCACGGCCTGTACACACTAGCAGAGTGAGGCTTGCCACATCATCTAAAATGGCAAATATATAGCACCGTCTACTGTTTATGTTGCAAATATATAATTGCCTAACTAAGGAGGGCAACTGGAGGAGTGCCTCTGGTAAGGATGGCAAAAATTTAAATTTCCCGCCTTCTGCACCACTGCGCCACCAGCAGCAGGGCCTCCACAGAGCCTCCACCACGTCTCGCTTTACCggctctgccacctgccgcagccactaccgtgtcacggtggagggccaccctgtcaagtgcctatcgatgttcgagatggaagaacaccgctggcttggccttagcttcaattgcaacgaaaagtttgggtgtggtcacaaccaagtgtgccagcacctgttcttgttggatggtggcggatgatgacaatgacgccgctcccgacgaccctgacactatgaagccgctgatatcggatatcgctccacgcgatcactggcgtccacaccagcaacaccatgctggtgcgcctctggctaggcgatgtcaacgtccacgctcttatcgactcgggctcgacgcacaacctcatcgccatggaggtttccagccggaccggtctctccatggtctgttgcagctctgcatccatcacaatggtcaatggcgagcacgtgctgtgcacaggcgtgtataggcgggcgccgttctctatcgccggcgatcaattcttcgccgacttcttcgcgctccccttgccggagtacgatgtggtgctgggtacccaatcgctcgccatgctcagcccaatcctgtgggattttgaggccttcaccatgtccttttggcacaaggaccatacggtctgctggctcttgaagaagttcgtaggcaaccctccggctgcaccactggcgcttccccctacccaccatgatgctacggtgcccggaccagatcgtgctgcctgcacacaccttgtccagggtgtttgcccagttctcgttcactggacgggggaacctgggaagacgtcggcaactttcttgactgttatccagcactgcagctcgaggatgagctgctcctcaaggaagggagagatgtcatgtgggtctgacagtaccagcatcagcccagggctgagatgCTGCTAGTGCTAGGGATGCACCCAAAGGAGGTGCAGGCTTAGACTATAATCAATGGTAATTAAGCTACCAGTTAGGGGTTAAAACCCAGGGAGGTGCATACACATCCAGCTGCAAAGCAGGAGCCCGAGGAGGCCAGGCGGCTGTGATTAATGGCATTTAGATGATGGTTGGGTCTTAGCTCTTAGGAGTAATGACAGGGCTAGAAGCCtagaaccaaggagctttcctcctatttatatatcctgtaaccggcttatgctgaatcaagcaagaagaaacctattcctagtctccttgttctctcttaatctcatccccttcacaattggatgtccaggggatcaaccccatgccagtatcgatacaagctacttgcttcgtagtcaagggccagctactttgagcaccaacgcccttgacaTATTAACATAGATTTAGCGGAGGGTTCTTATCCTTTGTTTTAAGTTGTGTTATATATGCCCTCTGAAGTTTTTCACGCGACATGTTTGCATGTTTGGATGTTTTTTGGCTCAGAATTGGTATTAACTTATTCTCATAGACTTTTCATATTTCATTTACAGACTCACTTGATTCTTAAAGGTATCTATGCACTTTCTTGTCCTTTAAAGATTGTTTTACCTTCGTTTCTTTCTTGGCAGAACATCAAGTTGGTAAGATGTATTGTGGACAATGTGATACACTGTTGATGTATCCTTTTGGAGCTCCTGCTGTTAAATGTTCCAACTGTCTTTTTGTCACTGAAATCGGAGTAAGAACTATGACTTCCCACATAGTTTACTTGCTACATGTATTTTGTTGTGCTAATATATTTGATGGAAAAGAGGTATATGCCATTGAAAAGGTTTTTTACTACTTATATGCTTGTAATAAGTTTGAGATGGCGCTCAAATCATTTATCCATCTTTTTAAGGAATATCTGTGCCTTAGATTCTAATTCCCAATTCatattattattatatatatatatgtctgagataaatatTTCTTTTCCAGTCAGGAAATCCCATCTAGTTTCATTATATAAAAAAAAACTTAACAAAATTCCAAATTAAGAACTTAGAAGATACATATGCCCTAGGCTAGATTTGACCATACCAAAGAATGACTCAAATCTGCAACCTACTAACCTGCCGAAAAGTGGACACTGTAAAACAAACACAAAAGGCATTAGAACTTGAGAACCACATTCCACCAAATTAAGTAGCCTCTAGCCCAAACGTGTATCCTATTGTATGCTTCTTCTGCCAGCCACGCAAGAGCGTGTGTTCCTGTTGAAGAGGTTCGCATGCCTTCTTCTGCAGTCCAGTCAAAACTCAGTCTACTGGCATGAAACAAATATTCCTGCCTTTCCAGATCAACCAAACAATTTTTCCATTTGTGAGCCACCAACTTGTGAGTATCCACATTGAATTGGATATTCGGATGATCCAATCTGCCTAAAGCTGTTACCCTGTGTTTGGAATGTTTGTGAAACCAAACAAGCATTCAAGTTTTCTGCCATGCTCCAAATTTACTGAACCAAAGGACAACAAACAACAAATTGCACATATTTTACCACTGAGCACCAAATAATACATTTTCAGCCTTTCCTGCTCTCTTCAATAACTCTTTTTGGTCAAGATGCTATTCCTCATCAGAGAAAGTGTCAATCCTTAGTGGTAGTTTCAAGTTGCTGATATGAAGAGAACTGTGAAGATCCTTTTGGGGACCAGCATCACTCTATTCCGATGTTGGGCAAATCACTATTCTCTAGGTAGTGTGTATGCTAGTGTGATGATTCAATTGACCTTTTAATGTTACCAATGGAAAATGTCACCAATCGTTAAACAGTGTGTTGAGTTGTTTGTCTTTCTTTTTTGTGGAAAATGCTTGATACCACCGTGCTGTGCAATTACAGGTGAGGCCTGGTCCCATTTGTCATCAGCTTGGTTGTACCTTTGCAATCAACTAAGTTATCAAACTTAAACCTAAAGCATGTTTACACGACAAATCAACAAGATTCTTAAATAAACCTTTCAATGACAGCACGTCTAAGAAAGATGTCTGTGCCTTTTCTGAATCAATTGCCAACATGTGAACCTTTTGTCACCCCTTGTGATTTTTGGTAATCATGCTATCCACTGATGAACCTGGAGCTCTCAAACTGTCTGCTGTGCCTCAACATTGTTAGCTTCAACTTTCATACTTTCCAAGTAGTAGTACCCGCATCAATTCAAAATGGGTGGACCAAAGCCCAAAGGCCACTCGATTGCCTCTTTCTGCAAAGCTATTTTGCTGAGTACCAATGCACTGACCTATGAGATTTTGTTTCTCCAGGAACGTAATGTTCGGCCACGGATATTGATGGAACAGAGTGTCTCACCTGATCCGCAAGAGGTAGTCCACCAGAGCTAGGTGGCTTTAACAAAGGCTGGTGGTGGAACGATGATAGTGCCCGTAACTTCAGAAGCTGCCATGGAAAACTCGCAAGACATCCAGCATGGATGATGGCGGAGCCTGTAGCTGTAACCTCAAATGGCCTGTGGGCTGTGGAAGTGTGGAGTGGATGGCTTCAGATACAGTAGTTTAGGGATGAAAAAGGCTGATCTAGTATGGCCAGGATGAACTGTGAAGCGAAAAGATTACATCCTGCCGTAGCCTTATCATAGGGAAGATGAACTGCTTAAGCTCGACTGTAATCGGAGCAGGTTAAGCATGGTTGACGGTACTGTTCTCAAGTGATGCTCACTATTTGCTGGGGACGAGCAGGGTGCTTGTGCTTCCGTGCACCGTGCTTGGGTTGGTCTACGAACCGTGGAACAACCCCACTTGCATCTTTAGCATTACAGCACAACCATTGTGGCCCTTTGGAGGCAACGAGGCAAAAAAAAGGTACTTATATGAAGCTAGAAATATTTGATAGTATCGTTTTTTTTTCAAAAGGGGAAATTGATTAAAAATATAATACACAAATGGGACACAAGAAGCCCCATTCAAAGTTTTGTGAATCTTATTGGATGTTACAATGTTGAGAATGTGCTAAAGCTTGACAAGAATAATGGCAAGCTCTTGTAATCCATGcctccatccctccctccctccctccctccctcGAGAAATTTGTTATTATAAGATCTCAAAAGTGTGGCTTTTGTTATAATAGGATTCCAAATACCTGCTTCGCTATAACGACTCTTGAAACATTAACACTTTGCTATTGTAACATTATGGCCTTCAAATAGATAAATTGAATTCAAATCTCTTTAAATTCAAATATTTTCATTTAATCATGGTTGAATCATGCTAGCAGCAGCCGGCGAGGCTGAGTGCCGCCGCCCTAAGGGCAGTTCTGTGATTAAATATAATATTTGAAAAGATTTGACTTCAATTTGTCTATTTGAAGGTCATAATGTTATAATAGCAAAATCTCAGTGTTTCGAGAGTccccccccccccccccccccccccGCGCGCGCGCGGGATCTTGAGCAGAGTCCTCGTGTTAAGTTCTGGCGACAACAGAGATTTGGGGTGCTATACGATAATGCCCCAGATGCGCACCTGAAAGGAAACTGTTAAAGTCAGTCACTACTATTTCATCGAACGAAGCAACACGAACCCAGACCATGAATTCACGAATTTCCCCTTTATATCACGAAGGTTTCTGAGGCTTGTAGCTTAGATCGAATTCATCTGTGGCCTGTGGGCCTAGGACCCATCAAAGGCCCAACTTTGCTCAAAGAGAAAAATCAAAGGCCCAACTGTGGGCGGCAGGTAGATAACAAGCGGCCCCACCCCACCACTGGGCATGGAGCTTGGAGGCGGAGGGCGAGGCCCCGGCGACCGCGTCCGGCGGCAGCTACAGTCGGTGGGGCGGCTGGCAGCTTACCTCGGCGGCGGATtcctcctcctctccgccgcctcctccgtcgccgtccgctccctccgcgccctctccGACGCCAACCAGGTGCGCGCTCGCCCCCGTTCCCCACCCTCCGAAGCGCGAGCCCTTTTTCGGTTTCTGCTGTCGTCCTGCCCCGCGCCGCGACGCGATTGACTCTAGTGTGTCCTGCGCTTCGTCAGAGGAAGTTCGCGATGCCGTGCGGCGCCTGCGAGGGGAAGGGCACCTACGCGTGCAGGCTCTGCAGGGACAGCGCCACCATCCAGTGGTCTCCGATGCACGACCCGGTGTTCGTCAACCCGTGCCTGTGCCCTACCTGCGATGGGACCCGGTTAGCCACCTCCGCCGCCGGCGCCGCTACTGCTGCTAAAATTCCTGCGATTATGAATTTACGATATTGATGTTTGCTGATTTTTTTTTTCTGTTTTATTTATCAGGGTGCAGCGCTGCTTGAACTGCCTGGGAAATGGTTACGCTTGAAGAAGCAATAATTGTGCTTATCTTGATCGATGAACTTTCCTCGCACGGTTAGTTTTCATTACGGTAGATGATTGTTAGTTGGGGAGTTGGTATTAAGAGTCACAGTTGAACGTTAGCCACTAACACACAGGGAAACCAAGCTGTTCTTGTTGCTGTTGGGAGCTAGTGTACCTGACGGATTGTTGAAATGAAATGATTTCTGCAGGGTGCTGTTCCTATTCTAAATGAGAGATTAACGGGTGAAATGGAAGTGACATGCTTGTACACCCTTATGTGCCAGAAGTACAAATTTCAGTTGTTTGGTGAAAGATGTATCTATGGTTGTAATTGTGTGCCATGCGTACAAGCCAAGATCATGGTGGCAAGCTGTGCTGAATTTCGCCTATATGTTAGTATGAAATAATTTATTGCATTTTTGTAGTTTGCAGCTTCTTGGCTTTGTTTATCCTGACCACATAGCAGTGGTCTGTTTTGCTTGAACTGAATCTGAACTTCTGAAGACCGCTATTATCTTCTTTTTTCTGCTCGTCCAATAGTCTGAACGTGTCTCTGTCGGAGTGATCTGGCCAATTAATCCGAGTCTGATGTCTGTATTcactcctaatgcaaaaactatcacggtttctatagacattaattgcagtgccagctaagtattttgttgatgtggcaatgtagttattgaagatagagagtaaaaatcatagaaactgggtctaagttagaaacaatgtctacacaaaattcaagacatgaagtcatatgattggctaagaatggagagagaatgaatgtgattggatatacatccattggatcatagtttctatatatatagtgtctataaaatttaataagtatagaaactatatatagtttctagcattgggagtgcGTTAAGGACCTGTCATGTTGACGGAAAATGAAAGATGCTGGGCTGTACAACTAACACCGACAGTAACCTTATGTCTTCTTTTCAGACTTACTCTTAGAATTTGTACAGACGAAGTATTCGTCATCGTGCAAGAATAGCTTGAAGGATGATGTCTAGTGTCCACAGAGAATTAATAGAGCCATTCCGTCTGCAAGATGTACAGATATGTAATTAGATGCCCGATGAATATCATGTCTTAAACGTGCCTGCTTGCATGCTAATAGTATATTTTACATGAAGAGCCCCTGAGAGCATATGAACCCATGAATCGACGATACAGACCATGACATGACCTCACACGGCTATGATATGATATTCTCTTTTGTGGTATATGTGATGAAATCAGTAACATGATAAGTAGATTTTGGTGGGCTCAGCAGGATAAGGAAAATAAAATGCATTGGTTATCTTGGGAATTACTATGTTGCAGGaaggaaaaaggtggtttgggttatagggacctgcaccttttcaatttagctatgctcgcaagacaagggtggcgccttcttctaaatcctgattctctatgtgctcgggttctgagatctaaatatttttcagatggtgatctcttgtcagtagtggagaagccgggaatttcttatgcatggagaagcattgttcggggggtacaagcactaaaagatggacttatttggagggttggtgatggcactcaaatcaatatttggacagatccttggatcccacagggtgttactagaagaccttgtacgcctaggggacaaacaattttaaataaggtctctgaactaattgatccaatttctggtgaatgggacagaaatctggtaactgatattttctgggaagcagatgtaaaaaaacattctttctataccgctgaaaaatggaatggatgatactttggcctggcattatgatcctaagggagacttctcagtcaaatctgcatatcatgttcTTACAGATATGAAAGAAGTATCAAAAAGAAGGCAAATTGGAGAAGCTAGTGCTAGCTTGATTTCTCCCTGTAACAACAATTGGCACAAGATCTGGAAGCTTCATTGTCCACCGAAGGTGAAACTTTTTTTCTGGAGGTTTACACATAATAGCTTGCCCCTTCGCATGAATATTTTTCGTCGGAGAATGGATATTGATACACGTTGTCCTGTCTGTTGGAGGCTAAATGAGGATGGTGGACATTGTTTTCTTAGATGCAAATTTGTCAAGAAATGTTGGAGAGCTTTAAACTTAGAGGAGCTTCGTCTAACTTTGATTGATCTTAACTCTGCAAAACAGGTTGCCACCAAAATTCTTTCTCTCGAGGAGGATAAAACATTGTTAGTGATTGGTTTTCTTTGGCTTTGGTGGGATGCTCGTAATAAGGCGAATGCTGGGGATAAAATCATATCTACTGAGGAGATGGTTCACAAGGTGCTTTCTATGAAATATGTTGATACTCTTCATACACAGGACAGACCAATTAAGAGGAAAAGTGGGATTTCTTGTTGGGTTCCCCCTACAACTGATGTTCTAAAGATTAATTTTGATGGAGCCTTTTTAAAGGCTGAGAAGAAAGGTGCTTGGGGTTTTATTGTGAGGGATCACACAGGTGCTTCAGTGGTGGCTGGAGCAGGTAGAATCAATGTGGTACATGATGCATTGAGTGCTGAGTCCGAGGCTTGTCTTGCTGCCTTGTATGTAGCAATAGATCATGGTTTGTCCCAGATCATCTTGGAGACTGATTCGACAACTCTTGTTGATGCTCTACAATCCCGCTCTTATGATTTTTCAGCTTGTGGCGTGTTGTTTAGAGAAGCAAAGTTTCTGATGTCTATGAATTTTATTCGAGCTGATGTTGTTCATGTGCCACGCTCTAGCAATAGGTGTGCACATGAGCTTGCTCGAATTGGGTTGAATTGGGACCCGGATTGGTCGCATGTTTGGATTGATCCCCTCCCAGAGTTTGTACAAGAACTGGTGTCTCATGATGTAAATGTTTCTCTCCAGATATAATAAAGTGCAGACTTTTCAAAAAAAAACAGCATGACGTTAGAACCCTTCCTCTCTCATTTTCTCTGGGCTGTGGTTCATaaagggacactactttcgtttgtttgtgataattattgttcaaccatagactaactaggcttaaaagattcgtctcataaatttcgactaaactgtgcaattaatttttatttttgtatatatttaatattccatacatacgtataaagatatggagaatcttaaaattttttaggtttttagggcccaaatattgcagttgacctgcatgccggtcagtgacgtgacgtccaaaaattatggatcagattgttcatcgtaaccaccttttttgcaatttgctttgtttagttcgcaaaaattttcgcttttgctactgcagtactttcgtttttatttgacaaatattgtccaaacaagaagtatctatgctcaaaagattcatctcacaaattacagataaattgtacaattagtttttatttttatttatatttaatgtttcatgcatgcgaccaaagattcgatatgacggagaattttgaaaatttttgcgaaaGGCCTCAACTTGGCCTATTTTGCGAGCGCGAATACGATCTCAGGAAATCAAAATCTGTTGGTCAACTGTTCTTGGCATCTGCCAAGTGTGTATGCCTCGAGATCAAATATCTTTCCACCCTCACGTATCATGTGTTCCCCGTGATGATTCAAATTCAAAATTGCAACCAGAAAGATGCCATCCAAATATCCAATGTGCGTCTGAAATATAGTATGTGGTTTGCAATTGCAGAAAGCTCTTGTTTTCTTCTTCATTAAGGTCTACTTGCCATGTGAGCCCAATAAGCTAAAGCATGAAGTGTACCGGTGATCATTTTCCTTGTACACCATTTCTGGAACATTGGTTCGTACATGGTGATGTTGTCTTTAAAAAAATAAATAATAATAACAATAAAAAAACTAGGGACCAGGAGGCTAGTACCACGTACTCAGATATatgtttcgggaagtgctacaaaattatgaaacgataatagggccttgttcagtggccgaaacgaaaagttttcggtgtagcattttcgtttgtttctagtaaatattgtccaattatggactaactagactcaagattcatttcacgatttacaagcaaattgtgtattagtttttgtttttttactatattcaatgcttcatgcatgtaccgtaagattcgatgtgacggaaaatcttgaaaagtttttggttttggggtgaactaaacaacgccgaaacctgataaatgaacaaggaaacCTTACGTATATAATGAAACGAGCGAGAAAAGTTTTTGGTTTTGGAGTGAACTAAACAACGCCGAAACCTGATAAATGAACAAGGAAACCTTACGTATATAATGAAACGGAGCGAGGATGTACATATTATATTACATATATAAATTCGTTATGCACGAATTCAAATATATGTGCCTAGGTCTGGTGCATTTGGTTCCATAAATATTCACTAGAGTGTTTGGTTGGATGGATAAGTTGAACCTAAGATATCCACAATAAAGAATATTCTAGGTAGATGTTGAGATCGTGCCCTCAAAAATCTGACGGATGAGCTTATCCATGCTTTCTATTCTTTATCATTAGCAAataaattaagaattattagtatgttatattattaattagtaattatGATGAAAAGATAACTTTTGATGAGTGTTAATATGTTGATTAGCGCATGTTTTGTGTGACAACTTGAGTAGTATAGTGTTAAATAACATATTTTATTTTTAATCAGTGATTATAATGACAAGATTAGTGTCGGTGCATATTTTTTAGTGTATAATTAGTTATTATTATTTTTAAATAATAGATATAATAAGTTAAGTATTCTCATTGCATCCAACCAAACAGAAAAAATAGCTCACCCCATCCATCTAACCAAACAGACAACATGGATATCTATATCCCGAAATCTCTTGATGGCCATATCCCATCCAGCCTTGTCCTCAAACCAAATGCCTAGGTGAAGAACAAAAGATGAGAAAAATATTGCTTCCCAGCAAGTACTCCCAAACAGTATATTTTGTTTTCAGGATGGGGAAAAACTCCTAAAAAATGATGAGGTCGTTACTCACTCTTCAAGTTGGCATTACTGAGAAGAAATAAGAAAAAAGAAAGTGACGTCTCCTGCTGCTGTCCAAACCTAGAGAGTACTGTAGAGAGGGACACACCAATAATTGCAAGAATAAAATCAGCCCGCCCAAACCCAAGATGCATGCCGTGTGTGTGGATTGTGATGTCTGAGTCGTATCTTGAATTAAATCCAAGCCATAGCTGCCGCTCCTTCGATGCCGATGCCGATGCCGATGTCGTCGGGTCCGGTGATCCACCGGCGGCACTTTTTGAGAGCCGGGAAAGGGAAAGGGAACAACAGGACAGGGAACGGTCCAAGGCTTGAGACACGAGAGATCGGGTGGGCGATCGGAGGCTGCTGCAAGTTACAGTGACAACTCACAAGTGAAGTGATGATGCGTCATGCGTGATGGTTCACGATGGTAGTCCCTGTCAGCTTCATCGGGACGGAGACGGACGGACATATCATCAGGCTCAGATACGGTGTGTAGGATTAGGATTACTCAACTTTACAACATTGACGCCTCGTAACACAGCATGATTAAACTAATAATTACATTATATTAAGGTTCTTTTCCAGCCAAAAAATTGTGTGTGCATACTTGCTACTTAATAAAATATTGTGTGTGTGCATACTATCTCTGCTAAACGACGACTGAAGAAGCCCTGAGCACTTCACTTGTAGCGCTCATATATGGATTTTCAAAAGCAATCGTTTTTAATTATTAATAATTTTTTTTGCCGTCGTACGTCCCCTTTTGGATTTGACCGGAGGAGGAATCGTCGTTGGGTTGGGTGGCGGGGACACCGGCCGGCCGGAATCCCACTCCGGGGGGCCCACCGGGCACCGGCATTTGGAGCATCATCTATTCCTCTGGTGGTTGCCTTGCTCTGCTCCTGCCGCGCGTGGTCAACTCCGCGCTATGGACGGACGGACGGCTATCCTTCCGTCTGTGGGCGGCCAGCGACGGTGGGAGTCGCTGTTAAGCAGTGCGTGGCACTAAAGATGCGGATGCACGCACGCACGCGGCGCACAGCAGCTAAGTTCCCGGAACATAGGGTACGTAGTATGGGAACGTGGTACGCGGTACGACATTCTCATAAACTATAGAACGTAGGGGGTATATAGCTTCGTCTCGTTCCTTTAAGTTGCGGAACGCGTTCCACTTTCTAAAGGACCGTGTTTGGGACGTAGTGGTTGGCTCAGGTAGTTTTACATGTTGTTTTGAACCAAATGAGTTCGATTTCTAACGTGATATAGTTTACTATTATATTTTTGTTTCATTTAGGGCTGTCCAACTCCAACCTTTTGGCTCATTGCATGTGTAGGCGAATGAGTCAATCACCATCTAGATTTTTCGCCGACCGCTCATGGATGGGCACGGCGCAGTATGCACACACCACGAAGTTCTATAGTCGTTTGGGACTGACGTTCCTATGATTGCTCCTATATATGATTCGTGTTCCACCGCATTTGGAAACGATGTTTCATGATGTTCCCGTTCCACGTTTCGGGACGAAGTTCCCGGAACGGGGAACGTACCCATGTTCCCGTACCCCGGCTATGTTCCCGTACCCCGCCTGCTAAGGTCCGCTTCACCAATGCAATGAGCCATCGGCTGATGGTGGCTCGCACCAGTCGTCACGTCGACGGCGAACGGCATGCACAGCATGGGACGTTTCCTGTAGTGTAGTGTAGGTGTGCCGGGGCTGACCCCAAGCGCATGGTAGCTTCGTGCCGGGGCCTACTACTCTTTCTTCCGGCTGTGCACGGTCCACATGCTGACGACTCCCGGGACCTCACACGCGACCGACCGGTCGTGTGCTCCTGATGGGCGGCGCGGCGGTCCACGGGCTTCCATTCCATCGCTAGCTCCAGCTACCAGAACTGCCCACCTGTGCCGATGAAATCTGCCGGCCGGGCTAGGGGCTACTAATCAAAACGAGGACGTACAGTACGTTCTATCCTAATTTTCTAGGACTATCCCTCACAAGATGAGAATCTCGGTGATATGGCCGGCCACCAAGATTTGGCTTCCGCGTGCCTTTCCCCGATCGATCGTTCGCCCCCATTCCTCACATCCCACCACGCCACGCACGCAGTCGCGCAAGGAAAGGAAAGAAAAGAAAAGCTCCAGGAATGGTATATCCTACTCCCCGGCCGGTATCATTCATTCACGGCTGGCCCTGCCTATCACACGACTCGGCTGTGTATCCTGTGATCCGATTCCGACGGCGACGGTGGTCCTAGTCGTGGACCGAGCTCCAGCCACGACCCGTCTGTGAGTTGTCCTTGTCCCATCGCGCGGCGCGCCGGCCGGTGCTTGGGATCGGCGACGGTCCGTCCAGTCCAGCGCCATGTCAACCCACTGCTACCACCACGAGCTTCTCGTGTCCGCAGCAGCAGCAGCAACCGTACCGAGCGAGTTGCGCACCGCGCGGCGCAAGTCCAAGCGTACCTGCCACAAGCTCCTGTCCGTGCCACGAAAAGACAGAGAGAATTCCCTCATCATCTCCTGGCTGTCCGGCCAAATGGCGTCGCCGCCCGTCGGGTCGAGCCACCACCAGAAAAGGATTCTTTTCCGTGTATGTGGCGTGCGGCCGCTCTCGTTTTTCCTCCCTCAGCCGCAGTGCATGCGTCTCTGCAGCACAAGTCCTGGATTCACCTGCTACGGCTAGATCCGGGCCGCGGTTGTAAACTTCTGACCAAGGAATTTGACTCAGCCGTACGCAACAACCATATAGGACTCCAGTCTCCAGAGTCCAGACCATCTTTTTTTTTTACTACTGTACTTCCTAGTCCCTACTATATATACAAGTACGGAGTACTACCGAATTTAAAGCAATGAAACAGAATTCGGGGTTACAGGGAAGAAACCATATTCGACGAAAGCAGTGAGCAATTAAATATTATCTTCTAAAGTCCACTGAAAAATACAATAAAAGGTGACGAAAGCTTAAAAAAGAGAGCAAATGCCTAATTTGGAAACTCCAGTCCCTTTGGGATTTAGGGTTTCCATCCCTGGATTTTGGTCCCTTTGTTTCTAAAGGAGCCTGAAGAGAGATTCATTTTTACCCTTTATTATAGGAAAAATACATTAGGTTTATCAAAACTTACTTCCCATGGTTCCATTACTTCCTTTATATGCATCAATTGATGTCCAGTTTATTTTACACCGAATTTTAAAATGTATCACGCTTTGACATGGAAGTAATATTTAATACTGAGTTTGACCTTATTTAGTTGAGAATTGAGTTTAATCTTACTCAGTTAAGTTTGAGTCCTGTATGTTCAGCATTCAGCGTCACATGCAAGAATTTAGCAATAGAGCACATAAACATCATTGTCGTGTTTTGTCAAATTTTAAGCTCACTACTTAACATATTTTTAACACACTAGGTGTCACACGCTCGAGCCGACACTTGGGCCGACGAAGGTTAGGTCTTTCATGAGCCACTAGGATCTCGAGAGAATAGGACCCATAATAAGTCTGGCGCAAGAGACCCCCTATGTGTCCTCCTCGTCTCGGAGACGCCAAATCTAGAATAGGCGCCGGAGGAGAGGGCTAGCAGCAGTGCGATGCAATCACCACTCGGTATCATCTTGCCCTTGAACAACGCGGGCATAGGATGAAATCATTTCACTGGATTTTTAAGTCTATGATTTATATAGTTGTAGATTTAGAGTGACTTTGGCATTTACAAACATTATGACAATCCTAAGTTGTTTCAGCAAGATGTAGCCATATGAATCCAGATCCCTAGTTCTAAGTGTATTTATCATTATAAGCATTTTAGAACATCTTCAAGAGACTCTCTATATCCTCTAAATGCTAGATATAGAGATTTTGGTAAAAAAAAACATTCCAACAACTTCTCTAAATAATTATCCAAATATAGGCATATTCTATTCTGAGTTTTTCGCTAGCTAAAAATAGAAGACAAGAATGACTCTCTAGAATATGCATGAGATAGAAAAACTATTGCAAAAATATGTAGAAAATGATTTTTATACAGATGACTCTCTAGATAATGATTTAGAGAGTATAATTAGGCTCTTAAAGATGCTCTCATACATATACTTTTTTTTTGCTGCCTACCATTAGGAGTGAAGGATACTCGGATAGCCATTTACTGCCATTCGGCCAGGTTTGAGCCTTTGAGGAGAGGTGAAGGGGGCCGAGCTCAATCACCATTCGACACAAAATTAGGACGACAACGATGTCCTTTTTTTTAAAAAAAAGACGACAACGATCCTGGGAATATCTATAACCCCGGGTTTTCCATATATTTAATTACAGAACTGTACATGACGTGAACGTGTGTGGTTTGCTGGTGATTGTATTGCATAATGCCAATTGTTATATGTGGCTATGCCAAAGTAAAGAGAGAGTTTCCGAGAGTTTCTAATCTTTTCGATCTAACTTTTTTTTTTGGCAAGAATGTCTATTTTTTTATCAAGAATAGAAACAACCTATCTTTAAGAGTTCCTAATCCCATCTCCCAAATCTGTTGGCACTTGAAAAAATCACCGAAAGCACGGATCTTTGCGCATATGCAAGACACGCGTATCGGTCTCCCAATCTAAGGTGCAACGACATGGCAAAAAATAAAGGGCAGAAAAGGGTTCTTGATACAAATATACAAGAAAGAAAGAATCTATAAAAGTGGTTAGGATAATTTAGAAATAGTATATGATTATTGATTAAAATTGTCTTCTATATTTCAGGAGTGAATTATTAGAAACGGTTAGAGACGATCTTATTATTTCTTCCAATAACTTTTAGTAAGTCGGAAAACTCTATGGTTTTGAGAAGAATTTGTTAAGAACTCTTGGAGATGCTCAAGAAAAAGATATACTCCCTTCGTCCTAAAAAAATACAATTATCACTTTTTAAGAAATTATATAATTAAAAGTTTCACCAAAGTTACAAACAATTAGTAACATATACAAAATAAGTACCATTATATTAATTATAAAATGTTTTATAGTAAACTTAGTTGGAGACATAAAATGTTAACAATATTTACTATAAACTTGTTCAAACATAAGCTAGTTTGACGTGTACAGATCCAATGATAGATGAAATGAGTACTTCTATCGTTCtaaaataaatcaatttgtttaagttatctcaaatcaagttttattgacttatattaaatCTTGGCACAGTATATCCACAAATTACACATAAAAAATCTGAAATAAAAAAACATAATAATCTATCCAAATTCTTCCATCGTCTTCTTCCCCAATGGCTTTCCAAGAACACAAGAGTCAAAGTGTAGTCTCATGCTGAATTCAATGACCAACCCTTAAACTTTGGACATACCGCAAGATCTAACATTTTAGAACCAGTCCAAAACGCATCTAAATCGTTAAAAGAATATCAATAGTTGCATCTAACTGAACATGGTTGGATATGATAAAATTAAAGAAGTCATCGTAGGAAACACGATCCCTGTCGGAAATCATTTGATTTCACCAGAATATTTATTTGACTAAAACTTAAGCAATTGTGAGAAAAAATGGATCCCCTCTCCTCCTTATCTCCGCCCGATGCATTGGAGGGAAAGAAGGATAGGGGCCTAGGTGCGGCGGTGGCGATGTGGCGCGAAAACGAGAGCCTCAGTGGCGAAGGCGACGGCTATGTGACCCTACGATGTTTAAGTTTTATAAATTTAACTAAATTTCTAGAAATAATATTAAAGTTTATGATACAATATTAATATGATTAGACACACCACAATTTCTTTTTTACAGAATACTTATTGGTACCATAGATGTTAGTAATTTTCTAATAGTGTAAAACTTTACAAATATTTTGACTTATTATAATTCTAAAAGTTGATTAAAGAGACAGATATGACAGCTCTGGTGGAGTGTGTGTCTGTAACGGCGGCAAGTTGCAGCCACGGTCCACGAAGATGTGACGAAAAAGGCCCGTCTGGAGTAGGAAGCCTCCGGGCGCCGTGGCTCGCAGGAGAACCGAGACGGACAACAGGAACCGGTGCCGGCGAACACGCACGACGTCGCGACGAACGCCAAGTCCTCGAGCGTTCATGTCGTGATCCGGCGGAGTCGCGGCAGATCCAAATCGCCCGTGTCGCAACCCGTGCGCCGCGCGTGACGTCGCCGTGGCCAACAGAAAACGAACTAACAGGCGCAACAAAAATGCCGCCGCGGCAGAAAGCGCCAGCGCGAAGGCTCTCCGAGCCCGACCGAGCCGAGACGAGACGCGGGGCTGGAAATCGTCGGCGTCGTCCGCGCGGCGCCGCTGCCATTCCTGGGtcttgtttaagatttattgtcacgttgaattttgagtatacgtatgaagcatcagatagagacgaaaacaatgagataaattttttaaatttagttagtctataattaaataatatttgttaaataaaaatgaaaatgctacTTCCTGCTCTCCGTCGGGTACGATACTAAATTCTAAAATCTTTTTCAACTAAACTGATGGACGGACGGACGGGGGCCGATCCGCGGCCGCCGAACCGCCGGCCGCCACAGGACACGGGCCACGCGTGAGAGAGAAAAGAAAAGAAGATGGCACCCGATCAAAATCAAATCAAATCCCCAAACCTCCTTTgaaagaaagaaaaaagcgaagcatgaaatggaagtaaataaaTAGATGTATTATATTAAATAAAACTCTATAAAAAAACGAAAAAAATGTTTTCCAGATAGGAGGAGCAAACTGTAAAAAGCGTGCGGACGGATCAATGGACGGCTCCGCCGTCCGTCTCCTCCCTTTAAAACCGCTGcccctccgcctccgtcgtctcgtccgttccccctccctcctcccccactcccatgtcaacggccacctcgccgtcgtccccgtccccgtccccgtctccctcTTCTGGAACCCGCCCTCTGCTCCGGATCGGCGCGGCGCGTCGTTTCGCCATGGCATTTCCGTCGCGGGCGGCTCTGCTCTTCGCGGGGGTGCTCTTAGTGGTGTTggcggcggcgccggcggcggaagcgggagcggGAGGAGGGAGCGTCTGCTTCGACCGGGTGTTCAGTTTCGGGGACTCGCTCACGGATACCGGCAACTTCCTGCTCTCCGTGCCCGACGACTTCCCGGACCCCGCGCGGAACCTCCCCTACGGACAGACCTTCTTCGGCCGCCCCTCCGGCCGCTACTCCGATGGTCGCAACCTGCTCGACTTCTTCGGTAACCTCTTCCCTCGCCGCCCAACCCTCTCTCCTTACCTTACTTACTTGTTTGTTATCAGCGCTTGCTGCTCGTTCTCGCCGTCGTTCGTCCTGATTAATGGGGATGGAATCTCCAGGACTTTTTCCGTGCGAATTCAAACTTTACTACTACTCCATGGATTTTCTCCCTACAGTAATAATAGTAAGATTTCGTAGAAATATACTGTATTTCTGGTGTCAACTCTGCCTAATTAGATTGATTGTTGCCTTCCTCTTCGCTTCCTTCCTTGCCGCGTACTCGTCCACCATATGATGGCAGGGGATGGGAGTCGCTAGTCGTTTGATTTTTCTTCAAGCGAGACTGGTCATCGATCCTTTTTAGGAGGCGCCGCCAGTGCCTTGGTGGTGAGGCAAATATAGTATGGCCAGTTATGCTATTTTTTTGGGCCCCTGTCTCCAGCTAGAACATGTTCCTCCTACTGAGGTTGGGAATTTGTTAACTGTGGGGTTTGCACAAAAATAGGCCTTCTAATTGCAGCTGGAAACGTCCATATGGGGTCAATGAAATGTTTTCTAAGCACATGCGAGAACATGCTCGGTTTCAGAATTCATGAATTATAAGCAGCTCCATCCATCTCTCTGCCTTTTCTAATATTATATATTATAGTCTGCCTTTTCAATATTACATACTAGTCACATATAATAAAATCTGGAGATCTCATGAGCTGGGAAGAAACATTCAAGTGCAAATACCCAGCTTGTACAGGGTGTATCAGCATAAGTTGGTTGCCTTTCCCATTTCTCCCCAACCACTAGACACTGGTGGCATCATCTCCTTGAACTAGCGCACAATTGGTAGCTCCAACTACCAGTTAAATTGGTGACACTCATCACGTGGTCAACACTTATTATATCAGCCTTTCATTTCCCACTCATTTATCATTCTGGGCCTTTTTCATGTTTCCACATCTGATTACTTGTCCTGTCCTAACTGTGTCCTTGACATGTGTTTGTTCTCTTGTTAAATGCAGCGGAGGCATTTGGGATGCCATATGTGCCACCGTACCTTGGCGGCGGTGACTTCCAGAATGGTGCAAACTTTGCAGTCGGCGGGGCAACTGCCCTCAATGGCTCGTTCTTCCGTGAACGTGGCGTGGAGCCTACATGGACACCTCACTCCCTTGATGAGCAGATGCAATGGTTCAAGAAGCTTCTCCCATCCATTGCATCGTCTGAGACAGGTAAGTGACTTCCTGAGTTATCTGTTTGGTCACAGTTCCTTTTTCTGCAAGGCGTTTGATGAAATGGAACCATTACCTGTTAACAGGTTTATTAATGATGTCAATGAAACATGTGATTGGTGGCTTTACATTATGCTAATAAAGATGGCGAAGTAGTGCATTCATGCTGAAAACATGATGGCCATCTCTCAAAAAGTTTGTTTACTGAGAACTACTGTTTGAGTGTTTTCAACTTGTGACTTGTGAGGAAGCACTGTGTGGTTGACAGAGATTGTAGTTGACTTGTAGCAAATGCTCACCTGATAATGGCAAACAAAATTTACTTAGTTGTGCCTTCTATTGGGTGAAACATGTGCTTTAAAGTTTGAAATATGTTCTGGTGGCTTGCTGTGGACTTATGACAGGCATGCGGGTGGGAATTATGGTTGCTTTTTAGCACCAAAACATTTGTTACAATTGCCAAGAGATTCGATAGTAATCATTTGCTGATTTTTCAAGGGAAAGCATAAAATATTTACCAAGTTTTGAAATGAATTTTGTCCCATTTGACTGTTTTAGCTAATACAATCAGCTGTATTTATTAATGATATTATTGCAaacaacaacaacaattcctttcagtcccaagcaagttgggtaggctagagttgaaacccaacatgagcccttaatcatggttcaggcatgtcaataggtgttttccaagcactcctactaaagcacatgtctttaggtatatcccaatctttcaagtctctttttattgcctccccccacgtcaatggtcttcccctatctctcctcacattattatcttgacttaggctttgtttagttcacgaaaatttttgggtttggctactatagcacttttgtttgtatttggtaattattgtctaaccatggagtaactaggctcaaaagattcgtctcgcaaattatagacaaactgtgcaattagttattttttatctatatttaatggtccatgcatgcgttcaaagattcgatgtgatggggaatcttgaaagtttttgggaactaaacaaggccTTAGCATTATCGCAAAAACGTTATCCGAAATTTTAAATTTTTACGAGAATCACTATAGTGCGCCATAGTTGGTTTCATGGAATTAGTTATCAAACACAACACAATTTAGAGTTCTCAAAACTCAATCCACTGAAATTTTAATTGTATGCAGAGCAAAAGGAAATAATGTCCAAGTCACTTTTCTTTGTGGGAGAGGTTGGTGGAAATGATTACAACCATTTAATCGTTAGGCAGAAATCTCTTGATGAGCTACATGAAGTTGTTCCTAATGTTGTTGGTGCCATAAGCTCGGCCATCGTGGTATGTATGTGTGTCCCCCTTTCTAGTGAGGTAATGTTTGGACTGTAAGCATTTGCATTAAGAGTTTGCATGCTTTTCAGGATCTTATAAATCTTGGAGCAAAGAAGTTAGTTGTTCCAGGGAACTTCCCAATAGGGTGTGTCCCATTATATCTTGCAATCTTTCAGAGCCAAAAGGAGGATTACTACGAGGAACAAACAGGCTGCATTAAGTGGCTTAATGAATTTGCTGAGTACCACAATAGGATGCTTCAGGAGGAGTTGGAGAAACTCAGGAATCTTCACCCTGATGTGACCATCATTTATGCTGATTATTATGGCGCTGCACTGAACATATTCCGTGCCCCACTCCAGTTTGGTGAGTACCATTTTCAATCGAAACAACAATATAAAACATATAATACGAGTGATGTTGACTTTCTGTTCTGAGTGGGTGATTGCACCTGTTATATTGTTTGATACATGGAAATGTTTCAAAAATACTGAAAAACTGAAGACACTGTCACATGTTCAAAAGATCTGGCATCACCTAGATTTCTTGATTGCATAGTACATTGTTTGGGACAAACCAAAAGAAGATTCAGCATGTATCTTTTATACACTATTATTGTTCTGCGTCCATTTGGTTTCACATGGTGCCATATGTATCCTTTTGTTAGGTTTTTGGAATTTACAGATGTGCATTTTCTATTATCCCTTACATACATTGTTTTTGTTGAAGGCTTTAGAATTTGCTGTAGGTCAAGTATTGCTTCATTCATTTACATTAGCCTTAGTTCATGAGTCTCCAAGTTGAATTTGAATTActccctccgacctgtaatatagtgctttctagcattcaaattttgtcctcaaatatagtgcattctagaggacaaacaccaattttacattaaatattttccatttatgaaccaatcaccattaatcatgttgatgatagcgtctgattaattaagaaataaaatgagggtacaatggtacatgcgtcttttatgatttctcttaatttgtctcaaaatttctagaatgcactatattatatgacagagggagTATGTTATGTTTTGAGAACTGATGCTTAATTGGTTATGCACAAGATATACATGATAGTTTGTGCTAGTCAGAGCATATAGCATTTATTTTTGTTTGGTTAGTGCTATAAGTTGTGGACGAGATATGCAAGTCTTGCTTAATTTTACGGATCTTGCTTTCTATGGAGACAAGATGAGCCTCTAAGTTGGATGTGGACAATATTATTATCACTTTATTGATTAGCTTGTATAACTTGGTAAATAAGCAATGGACACTTCTTATATAATTCATAtccctctggtccagtttataaagtatttacgcatatcaacgttcatactttacaatctttattaagcaataatttggctaacaatttttaactattattataacacaaacttgatactattagatttgtaaccaaatataccatccaaatataccatctaacagtcgtaagtttataattataaacaatataatgtaaagtgcatgtcaaactgcaccttataaattggaccggagggagTAATAATAGTATTATGTGACTGGACTTATTTTACCTATGCTAGACGTTAACATGGTTCAGTTACTTGTCAATCCAGTCTGCAACCTACAGGCAGAGCTTCTAATCAACTTTGAATTGTTCTACAGCACTTCATTACGAATGCTTAGCTCTTATTAGAGTGGCACCTAAACCAAAATAGTCAGAAATAATCCATGTTTTGTAGCTAATTATTGCTCGAGAAATTTTAGCCTGACTCTGTGTTCTTATTTGACATAAATTTCAGTATCATGCATATATTCCCTCATCCTTAAACCTATGGTTTTCTTTTTGTTGCCTACACCTATGGAGCATTATCTCATCATCTGCATGTTATATAATTGAACAGTGGCACTGAAGCTCAATTATATCCAAATAGGCTGCAGTAAACCAGCACAAGGAACCTAGCTAGAGAAGCTTAGACAAACGAAGCTATTCTATTACCTTCTCTGTTCTTCCATGATTTATTTACTAAGCAACAGGAGATGCTGTTGCAGGCTTCACAGTCCCACTGAATTCGTGTTGTGGAAGTGATGCTCCGTACAACTGTTCCCCTTCAATATTGTGCGGGCGTCCTGGATCTACAGTGTGCCCTGACCCATCAAAATACATCTCATGGGATGGTCTACACTTCACTGAGGCGAGTTACAAAGTTGTCATTCAAGGAGTACTCGGAGGGTATGCCAAACCTCCTCTTTCAGAAACCTGCAGGGGTGCGGAATTCAAAGTTTCTCAACTTCACCAATGTACAGATAATCCAACAAACACTGTATCATACGATGCTTTGAGCTCTTTTATTTGATCTGCTGAGCTCAAAAGCACATTTAGATTTCTGCTGGTAAAGAAGTGCATTTAGAGTTACAACGGGCAGTGTAGATGTTGCAGGCCCTAGCATCTTGGACACTTTCTCAAAGCCGAGAAGAGATCCATCGATCTAGAGTCATGTGTAGTTCTACAATCCACATTCGCTGCTGTGAGGAGGAGGAAAAAAAAAGGGGAGAGGAGTTTGTAGTGCAGAAATTTGCAATTGCTCAGTGCATTAATTTGCTCTGCTTAGCAGCTTACCCGACAGGTTGCAGAAGGGACAATGAAAGTTGACAGTCTCTGCAGGTGGTCATACTATATAGGAACCTAGATCTATAAATTCAGCTCCTGAGGCTGAGGGCAATGTATGCAGTACTTGATATGGGCTCAATTGCCTTCTAACAGATTCAAGCATATACACAATGTAGCTTCACTGATTCACATTGTCTTGCTTGATTCATAAATCATAATGCAACATTATTGTGTTCAAAACCAAAATTCTAGGGTCTCCAGCCTTCATATAGAGATTAACATTTTTCCTTTGTGCCGTTCTAGTTATTATTATCTAACAGTTATACACTATTACTGGTGCACTCGTTATCCGTTTGGTAGTTACATAATTAAAAACTTTGATCCTGTCATCTTGTGGTATTGGCCCTAGCTGCCAAGCAACAGGCGATCCATTGATGAGGATATACAATGTTCACTTCGCAAATTGGTGTCAAATGGTAGGTTCCGTTTGTAGTATATTCTCAAGCGCAGGAGTTCATTGGAATGTTGGATACTTGGATCTGTAAAAAAGGTGGTAACATATATGGACTTGTCTGTTTTGCACCTATACAGTTTTAAATCACTCATTAGCTTTCAGCTTAAGCTGAAAATAACCTGTCCGTCATGTCCTGCTTCTTGAGTAAAATGGCTGATAACATCACAAAATGACGTCAAAATCCGTTTGACCCGGAAGTGGAAATATTCAGTGTAATGGAATACACTAAAGTTTCAAAGTCCATTTGATCCGAGGGTCGAAATATTCAATGTAGTGGAATATACACTCAAGTTTGCTTCCGAATGGCAGATGACATTACAATATGACCTCAAAGTCTGTTCGATCGGAGAGTGGATATATTCAATGTAAATGACTGTCATCAACCACATTACAATATGACCTCAAAGTCTGCTCGACTGAACCTAATCATAACGGAGCGGCAAAGATGGCTTGGTATCTGTCGAATGCTTATTTCAACATATACACATTGGAAATATAATTTTAGCACAAAAAAAATAAGGTACTGAGCACTGAGCCTGAGCTTCATTATTTGGTCTGCTGAGCACTGAGACTGAGCTCAAGTGCATTAGAGTCTTAATGAGAAGTGTAGATGTTGCAGGGCCCAACATCAAAACTAAGAAGAGATCCGCTGATCTGGAAGCAAGTAGCTCTTTAATCCACTTTGACGCTGGTAGAAGGGAAAAAAAAAGAGATTTGTAGTGCAGAAATGTGTTCAGCTCTTCTCTAACTTAggaggtgtttgagactgctctgttctacgtttttttagctccgctccacattttttagccaaacggttttagctccacacacttagttcgagaaaaaatggtgaagttgtgagagcacctaaagaggtaatccataaactccagttttttttagagctgctccacggtggagtttgtgtagcagagtttgtggagtagtcttaaacactctcTTACTGTGATAGAAAATGGAAAGGAGCGCGTTAGTGCACTATGGGTCATGCTCCAAGGGACTGCATGACCATAGAATGTTCTTCCTTGGCCATTCTCTAGGCAATAGATATTAATACATTTATAATATAACATAGGAGCCGCATTTCAGTACTACTCAGTATTTTGCGGTGTTGAGTGTAGCACTGAGTGATACTGAAGGTAGATTGATCAACATTCTCTATGGTGTGATTCATCGAACAATGTTCATATTTAAAATCGACAGTCTAGGACCTCCAGACTTGGTTGTCTTTTGCTAGTTGCAAAAATTCAAGCTCGATGCATCTTGTGGCATACTGGCATGGACATGCCGAAGAGGAAATTGCATGTCCCACTATAAAGCAACAAGTGAAACATTATTAAAGTTTAATTTATGTAATCCTTTGCAACTTGGTCGAGTACCCTGTGGAAGTGGAATCACTCAAATCCTTATCCCTGGAATGTCAAGGCATTATCCATGCATTCAGATGTCAAGAAATTAGCTCGTCTGGGTGTGAAATCATCACAGTATTTGCTGAAACGGTCGAATGTGCATGCAAGGAATTACTTCGAAGATTTATCACGCTTATGTAGTTCATTGGAAGGAGGATTGTATAAAATGAAAAAGGCAATCACTGAAGGATTTGCGCCTATATTTTTAAGGCACACATAAACAGCAAAGAGCATGTGTATCAGGTCATGATGCATTGTTTCAAAAAAAAAAAAATCTGGTCGTGAAGCATGAGTAAAATGGCAATTGACATTACACCACGGTGATGTTGAAATCTGTATGATCTGAAAATGGAACAATTCAATGAAACTTGACTTTCACAATGGCACGAGCTCAACTTGTTTGCAGATTCATATGTGCTGTATGTGACAAACCTCCTTGAAAATTTTAGATCAGAGGTTAGACTGTATAGGAACTGTAACCGCATGCGTGTTGAAAACTACCAACGGGGCGAATGACAGCTGTTCATTTCAGTCACATGAATGCGACTCATAGGAACAAGTCCTTACTGACTAGTGTGACCAGATTAGTATACAACTCAGCTACGATTAGTGTACTTTAtgtgtgtgtgtgtgggtggggtggggggggggggtTGAAGAGTGGAACATATAGTGTATAGCTGAAATTTCTTCCAGTGTTCTTCTGAAAAAAATTGATTTGTGTGTATCCGTCAAATAACCAATCCATCAACATACTAGGAGGTGATGCAGACTATTTGCACTGTATGAACTGGTATTTCTACAAAGAATATCCTTAGTCAGCAAATGTGAAAGGAGGTTAGCAAGCACCTCTATTTTCCTCTAGTATGTGAACTACTTAAGCGTGGTAAATCTTCGAAGTATTTGAACTGTATGAACTGGTATTTTTTCTACAAAATATTTGCACTGTTTGTTTTATGGATCCAAAATCTGTTGTAAGTTTAGCTGTTTCTTTGATATTTTTTTTTCTGTCTTTCTTTGTCTCTTGAACTCTTTTAGCTCTCTGTATACCTGTTTTTGTTTTAATTATTAATAAAATTTCCTGTAGGGGTGCAATGCAAACCCCTCCAGTTCTATCCAAAAAAAAATTAACTAAATCTAACTAGTTTTACTGGCTAGAAATAACTAGAAACTCATACTCAAAAGTCAAAACTTGAACTTCGAAACATTACTGCCTACTTGATGGGAGTCATGATTCATGGACCATTAGGACTAAGTTCTAACTATTCCGTTGTGTGCCATTTGGCAGTTATAATGTTAAACATGATGAGCAGTTGTCACAAATGAAGTACTGAAAAGCGATTTGGTTTGAATCCCCTTTGAAAGAATGTGTCATTGTGGTGGACAGAAAGCTGATGACTGGTATGGCATGTATACTCCTTTTGCCGGCCGGAGAAGAGATCAAGTACGTCTTGCCATTTTGATTCCAGCATTCATTGTTAAGAGTACGCCGGTTCAAATTCATCGTACTCTCTGGCGTCACTGTAGCAGATATTCGTAGCGAACTGATGACCATCTGGGCTGATCCATTATATCAGAGATTGATACAGTGTATGTGTGCGGTTTGCGGAAAGTCAGAAACCTTGGTCTCAGTCCGAACAGGCACGAGACTTTGCCGATTCTATTCACAAAATCAAGGAGTTTTACAAGTAAGCGACCTTAGAAGCCCGCGTACAAAAACAAAGTGAATTACAGAAGGTTCATCACCTCTCTGAAAGTCTGAATACACATGTAATGATAATGCAACTAGTTGTTGTCATGCTTGCTTGGAGTTTCCATCGTCAACACAGGCTACTACTATACCGTCTCTTGGCAATTCATTGATTTGTAGATTTATTATGATGAAGTTTGGATGCAGCTATGGGGCAATTATAAATTATATGTAGTCGAATGTTTTGTATATTGAACTACTCGTGCTTTTGTATTTGACTGAGACAAAGAAATACTCTATGTACGAACTTGGGAAATTAAAAGCGGAGAGAACGAGAGAAAAGAGTTGTGTACTCATGAGTttcgcatgattatcaactctctattaatcatgaaattaaatatttttaaaatcataaaataaaactttttattgagaatagatgtttcatccatgtttcattgagagtcttggaaaccacacaatgaaattctTAACCATCGATAGTATAATTCTCTCTTACATGTGTCTATTgatagtataattccttataaatctcatcatataaagtttgtactataacaattaaaaattattagcataattattgatcaaagttttgaaagtttaaatttgatatgcgtgtgcgtcagaGGTAGTATGTTCTAAAGGTCCCATGCTCATTTGTCATGTGAAGTTCAAAATAAAGTATACTTATATTAGTTTGTTGAGCCTAGCTATCATAATTACAATATTTTAAGAAAATTGTGCATTTATACTAAGCCTCCTAATTTGTTTCAATATGTTAGGTtgaaagccctagtttggttttggataatagatgaaacccaagcactaacctttatactaaatgtgtgaattagataaggttggtacatgccaagtggtggaacaagagaagatcatggtgatgaatgtgatgaccacaagatgatcaagtgctcaacttggaatgaagaaagagaaaaacaaaatcatatggagatcaaggtaaatgtataaataggatttttgttttcgtgatcaaaacaccatagagggtgtgatcacgtttaggatagttagccgtactataaaaagagaaattctttggctaagcggtctatcgagtgtcactaggtgttattaatcatgtacatgcatttagaacctagtgtgctaacttaacccttgaaaatatttatgaaaatatgctaacacacgtgtacaaggtgaaacacttgatggttagcacatttgagcaaggattgaataggtgaagaggagttgggtctctctctcccttccgccgagcttgtgagTGATCTTAGTAAGCAAAAGCATGACAACAACTACTTGTACAAAAAATTTGAATAAGACGAACGGTATAAGTTTAAAAGTAAAAACCATACTTTCAATGGGACGGAAGTGTTTTTTAAATGGTAGAAAGGAAGACATAGTGTGTCTTGTAGAGGTAGTTTAGTCCATTTCTATGTAAAAAAATGAAAAGGGTAGCTGAAGTGTTTTTTAGGAATCTGAAGTGTTGTTTTCAGCTGTTCATTGGTCTGAAAAGTCATGATTAAAAATACTGTTCGCTGATTTATTATAAGAGAAAAACACTATTAGTTAGCAGAAAAAATACGACTTATAAGACAAGTGAACAGACTGAACCAGTGGTGTTTTGTCAATTCACAAATTTTAAGAGTGCCATTTTCAGAACACCATAAGAAACTAGCTAGTGCTATTTCCCGAATTCTAAAGATGGCTCTTCCATGCTGCTGAGACTGGCCTGCCTTCATTCCATGCTGGGAGGCAATTCTGCATGTTTTCTTTTATAGGAAACAGGAGAGGTAGCCCCCTACTGATTAATATAGATTAATTAATAGCAGAAAAAGATGTGTCCAAGCAATAGAATTCAAGAAACGAAAAAGAACAGAAAAAATATTAAGAAGATCACAATTGGCGCTGTAACCATTTTTCTATAAGAGGGAAATATTTTTTTCTTCGCTCTATGGATAACCAGAGAACTCATTTTGAAAAATGCCCTGCAATTCTGCATGTTATTTCCCAATACGGCTCGATTCCATTTTTTCCCTTTTGCAGAGTACAAACAGATTGACGACCCATATATGATTTGATCTTATCGTTTCATTTTTTCTGTGTCCAAGGTCGTCTGTATTTATTGGTAAAGTAAGTACACATAGTTTTTGAAACAAGAAGTCTCTATATATTCCTGTATATTTTCTGCCTTCTTCAAACAAGAAAGAAAAATAAATCTAAATGCATGTACTCGCACATGCATATGCAGTTGAACGTGAACTTCggccctgtttagttcctcaaatatttttcaaagttttcaagattcccaaacacatacacgaagcattaaatatagataaaaaaataactaattacatagttcatctgtaatttataagacgaactttttaaacttaattaatctacgattagataataattgcaaatacaaacgaaagtgcggctacaatagcactttacaaaaaatttcaccaactaaacaGCTCTTGGCAGCAGATGAACGCTAAGAAATTTGGAGTTGGAGGTCAATCAAGTAGAGCTAAGCCGCCAGGCATACGTTCGTTATTAACATTATTACTATCTGTACGTACACGTGTATAATAACAAACGCGCATGCAATTTGCAGTCAAGAGAAAAACGAATAGAAACGGCGAGCCACTTAGCCCCAGCTAGCTTCAAGCTGGACCGATCGATATACCGCCAGTGCACACACGTACGTGCAGCCGTACTCGATCGTTGATCCACTTCTCATATTGTGATCATATATCCTCACGCATGCAATTTCTTCAAACTGCACGCTACGACTACGATAATATATGCACGGTTATAGATGTACAACTGCAAGTTACTGTTTTTTCGAGAATGTGCAGCCACATATATAATTTCACTAAGGctcgtttagatcattggaattgaattattttaataatataatttagacacatattaattaagctaatatagttttatataaattacatttggatattattgttggtatacttatgtgttgtatttctacaatagaggagtgagttgaagagcgtgttataagttataaggtagaaatagtacggtgatctatagaaatcaatttctatttttcaccctatgaatttaagacatacttatatgtgaatttttggaaagtaatggaatgtcacattctaagccaTTCTCAAAGGACTTTTTTTGTTCTTTCTCATTTGTGTGTTAGTCATCAGAAAATCTTGGAGATCTAGTCTAAAATAAGGATGCAATAAGGGTAGTCTCTCAGTGAAAATTTTATCACACTGTTTTCAAGACTACCATTTATTGAAAACAGTGGAGACAAGTTTCATCTCCACAGAACTCATTTCAACACATGGAACATTTATCATATCTCCCTTTGTGAATAGTATGTCACATCAGATGAAAACTTTTATAAAATTCACGCTGAGACTACTGGCCTACAGAATTTGAGGAACTATCCAATTAAATATTTTCTCTACATGCATGCCAAATTGCCAATATGATGAGCTGTGCATTATTCCTCCGTACTGACGGCTTCAGAGCTCAAGCAATTAATTAATCCGTATCAAATAGTCAGAGCCATGCAAAGCTGGCTGTCTATAAATACACACAAACGGAGTACATGATATTTCCAGCACCCAGCAGCACGTCGAAGAAGACAGAAACCTTGCTCATCACTTCACTTGCCCTAGCTCTCTCCCCAAAGAGTCGTGGCGCCATGGATTGGCAAGAGCAAGGCAAGCCCATGATGCAAACCAAGTTCTCGAGCTGTCGTGGCGTCTCTTTCGAGCTCAAGGCGTCGCCGGGCAGCCCGTTCGCCCTCCAAGCCGCCGATCACTGTCCGCCCCAGCCGCCGCCGGACGCCCCGACGAGCGGCGCCGGCCGCTGGGTCTGGCTGCCGCAGTCGTTCAGCCGTGCCTCCTCCAGGATCTTTCCTTCCGCTTTTGGCAGGTCGACGAGCCGCGTGAGCAGCCATTTCTGCGACCTCGATCTcgatgacgaggacgcggacgacgacgagccgcccgtcgtcaacggtgccgacgaggaGAAGGCCATCGCCGTGTCAGCTCTGGCTGTCGATGATGTGCGGCCGGGAATGAAGGCGAACGTTCCAGCGCCGGCGAAGCCGGCGGCGTCGTCCGCGCGCTCGAGGAGGCTGGGTGTCATACTGCTCGACCAGGGCCTGTTCACCGTGTACAAGCGCCTCTTCGTCCTGTGCGTCGCGCTGAACGCGGTGGGCCTCGTGCTCGCCGGAACGACGGGACACTTTCCTTACGCCAGGGCGCATGCCGCCGTCTTCGCCATGGGCAACATACTGGCGCTCACGCTGTGCCGCTCCGAGGCGGTGCTCCGGGTCGTGTTCTGGCTCGCCGTCGCGCTCCTCGGCAGGGCGTGGGTGCCGGTCGTCGTCAAGACCGGAGTGACCGCGGTCCTGCAGTCGCTCGGCGGCGTGCACAGTGGCTGCGCCGTGTCGTCGCTGGCGTGGCTGGTGTACGCGCTGGTGCAGGCTCTCCAGCAGCACCGCGACGTCGACGTGACGCCGCCACGAGAGGTCGTCGGCGTGGCGTCGGCCATACTGGGCCTGCTCGCGCTCTCGTGCGTGGCCGCGTTCCCGCTTGTGCGCCACCTGCACCACAACGTGTTCGAGCGCACGCACCGGTTCGCCGGCTGGGCTGCGCTCGCGCTGCTGTGGGTCTTCGTCGTGCTCTCCGCCGGCTACGACCCGGCGACCGCCGCCTCGTACCACCGCCGGCGGCTCACCGTCACCGGCTCCGCCCTCGTGAAGCGGCAGGAGCTCTGGCTCACTGCCGCCATCACCTTCTTCACCTTGCTGCCATGGCTCACCGTGCGGCGCGTGCCGGTCACGGTCACCGCGCGGTCCAGCCACGCTTCCGTCATAACCTTCCAGGGCGGCGTCAATGGCGGCCTGCTCGGCCGCATCAGCCGCTCCCCGCTCTCCGAGTGGCACGCCTTCGGCATCATCTCCGACAACGGGGACACGCACGCGATGCTCGCGGGGGCGGTGGGCGACTTCACACGGGCTCTCATATCGGACCCTCCGACACGCCTCTGGGTGCGCGGGGTCCACTTCGCCGGCCTGCCCTACCTCCTCAACATGTACCGGCGGGCGACCATGGTGGCGACGGGCTCCGGGATATGCGTGTTCATGTCCTTCCTGATGCAGCCCGCCCCGGCCGAGCTGTCGCTGGTGTGGGTGGCCAAGGGCATCGACGCCAACTACGGCGAGGAGATGAAGTCGGCGGCGTACAGCAGCGAGAGGCTCCGCGGGCGGGTGATCATACACGACACGGCGTTGATGGGGCGGCCCAACGTGgcggcgctggccgtggacgcggcgcggcgcTGGGGCTCGGAGGTGGTGGTGGTGACCAGCAACCCGGAAGGGAGCAGGGACGTCGTCGCGGGGTGTAACAAGGCCGGTATCCCGGCATTCGGGCCTATCTGGGATTCTTGATATATACTCCTGCGTACAAAGGAATCTCGAATACAGGAATTTCCCGTCTGGCTCATCTCTATGGCGGCGTGGTGATGTTAggggatgttttgttgctagtcatagtttaccataactaactttaggcaagtgtgtctagcaaattggttgccatactttgtcatgcctaaagaaatcttgctacactttttaactctatgacatgtggagctcaacagaattatgactaaacttagttgtcaaccaaacacttgccaacttggtcaaacttgtctaagataaaatgtggcaaacagccctttagactttTTAACTTGGAACGTATCCCGTGGAAACTATAATTTTCGTGAAAACCCCATTGTGCAATTGTGATCATATATAGTAGAAGCTATTAAAactccctccatactcacaaagaaagttttgtacaaggtttaggtcaaacattaggaatataagtcatgaataacttttaagttgttgagtttaaaaatataaaaatcatataaatagattagtcttgaaattttttttcacaaaaatatacatataccactttttgataaatatttttataaaaataagaagtcaaagttaagctttgaaaaccgtctcgttgtcctaaacaactttttttgattaaactggagggGTTAGAGCACCCCTACAGACATTTATTAAAAAGAATAAAAAGCATTACAAAGTTTTACAATTTTGAGGGAGAAGCAGAGGCAAAAAGGACAATCAAGAGATAAAAAAAGAGAGAAAGAACAGAAGAGAAAACAAGAAGATTACAACAGATTCTGGACCCATAAATCAAAAGTTGCAGAAAATCTAGTCTTAACTCTCAAGGAGAGGATCCTTGTATTCTATAGTTTTTATATTTTCAAACTCAATAACTTAAAAGTTGTTCATGATTTATATTTCATAACAAATCCTGAAGTCAGAGTTATTGTGctccctccatccaccaaagaatgcaattttcacatttcgagaagtcaaacaatttgaattttgattaaacttatataaaaatctactaacactcatgagacaaaaataagtattaaatttgttttatagtattatttttatgataaatttatttcgagatataaatattaatactttttattataaacttgattaactattttgattgacacgcttcttataattgtttgtttttgacagagagagTATGTCGGAGCCGACCGTTAGGATTAGGAAGGACCGAAGGAGTGTTGCTGAAGCCAAGCGAAGCCTGCACGGTGCTTTTGTAGGGCACACGCTGTTTTTTTTACAACATAGGCACACGCTGTTGGATCGTCCAAACCTATGTGTGTCAAACCATCAACGGTGTATATGTACATAATTTTTAATTAGACATGTCAGATGGAACGGATAGAATGTCCGGCAGACTGAAATTTTCATCTTTAAATATTAGGAGATAGATTTTTTCATGCGGAGGTAGTGGGTAAtaacaatgtaactcaggccttgtttagttccgaaaagtgaaaagtttttggtactgtagcactttcgtttgtttgtgataaatattatccaatcattgattaactaggatcaaaagattcgtctcgtgatttacacctaaactgtgtaattagtttttgttttcgtttatattaaatgtttcatgcatgtgacacaagattcgatgtgacggggaatcttgaaaactttttggtttttagggtgaactaaacatggcctcaacaagaaagaataAAAAAAAGAAAAACTATACCCGGGCCGGTCGCATATTGCGAAGAACCTACACGTCAAAATGTCAATCCGACTGCGTTTAGTTCTGCTGATTTCTGAACCTTGCGACACTACTAGTAGGAAGCCAAAGATGGCGTCAGCAGCAGCGTTCCCCAGCAGCCTCTTCCTCTTCCCGACCAGACCAAGCACGCCACCGCTCCCGTCGTCCTCCTCCCGACCGTCTCACTCTCACTCCCGCCCCCACCTCCGCATCCGATCTCCACCAATCCCTAATTATCCAGCGGCCTTGCCCGCGTCCTCTCGGATGGAGGTCGCCCAGGGAGGGGCGGAGGAGCCGGCCATGAAGCTGCTGTTCGTGGAGATGGGCGTCGGCTACGATCAGCACGGCCAGGACATCACCGCCGCCGCCGTGCGCGCATGCAAGGACGCCATCACCTCCAACTCCATCCCCGCCTTCCGCGGCGGTACGCTGTCCCCTGCTTGTCGGGCATTCCGTCGAACATGTCGCCGGCACGGTAGGAGATGCTGAACTGGGTTGTTTTGGTTGTGGGCTGCGCCTGCTGCAGGGTCCATTCCTGGAGTGAACACCGACCAGATGAAGCTGCAGATCAAGCTCGGGGTGCCGAGGTCCACGCAGCACTTGCTGGATGCTGAGAGAGTCAAGGCCGTCTTCCCCTAGTGAGCATTCCCTCCCTCCCTCGTTTCTTCCGTGGTGCCTGTTAAAACTTTGAAATTTAGCATCCAAGTGCCGGACAGTTGCGGTGCAATGGTGTGATGGGTTCGCAGTTCATAATGAAGTAGATTTTTTTAGTGTCCTGGTTATTTCTGGGATGATGATTTCATGAGCATATATCAGTGATTAGGGGAGCAAATAGGGCTTTGCTACCCTGCTTCATACTTGGCCTCTGATATAATCACAGAAGTCATCAGTTACAGAATGTATTAGCCTAAGACACGGATGTTTTCTTAGCACAATTGCATGAGGACCCCTACTCATTGATCCACATAGAAAAACTTTTCTGGCTACGGTGCTCATAAGTCATGACTGTACGAGTATACGGAAATTTGTTGGTGTCATCCTCATCCATTGAGATTGCATAGACGAGCTGTTTGGTTGCACCGTTGCCCGTTGGTAAGAGAAATGTAAATGAATTAATTAAAGCTGCAGACGCAATGGCAAGAGATACGATCTGTACTAATTTTATTTACATTTGGGTTACTATTGAACGAACCAAACAGCACGAGAATGTGTTGGCACAGAGACCACAGTATGCCCAATTGTTTAGTTTAGGCAGTCATGGTCTTTGATTAGATATTCCATATTCATGTACAACCCTATACTAGCTCCATGACCTATGTGACAGAATTATATCCTCTCTCTGACCTCGTTCCCCCTAGTGACCTGGGTGGAGCTTATCGCTGTTTTTGGTCCATTACCAGATGTTGCCACTCCTCATTTCGCCTAATGTTAGCTGATGTTTGGTTCATGACAGAAGTTGCGGTATGGCACACGCTTCTTAGGCACCGGTACTTCATTTTGCATGTCCTAGCTCGCCTGAAGTGCGGTGCTGTTTTCATGCGCCACACTTATGGCACGGCCAAAGCTCGGCGTGCGGTAGGGAGCCAAACAGGCCCTAGAAACACCTGATTTTCCTGCTTTGGTCAAGCTTGTACAACACGTTCCTTTAAGAGTTCATTGAGTCAGCATCAACGTCACAAATGAGAATACTTAACATTTTAACTTTTAAGGTATCATCATTAGTAAACATCCATTTGAGCCATCACACCACCTAAGACTGGCAAATACTTCAAATAGGACAGCAAAGAATGTGTGGTCAGTATTATAATAAGGATGGTGTTTGAATCTTCAATGCTACAATTTCTCTGGGTCCACAAACAAAGGGTAAGTCTGTCTAGAAAATTCAGGACTAAGTACACCCTTTTTTCAGTAAAAGCAATATCTTGCACATCATTGATACTATAATATTTTTTTTATACCAACTAGTGAGAAGTGACAAGCGTCCTAGCCTTTCATCAGATATCATGGCAGATTAGTTCATTTTACTACTATGCACTTATGGAATGTTCAATAGCCATACCATGTAATTTTATACAAGATGGCTCTCAAGTTTGTAAAATAAATAATTTATGTGAATTCATAATACGTACGTGTATGTTGGTGTTATATCTTAAGAAAAGTTATATTTACTTGAATCATTGTGAAAGAATGTTGTATAAGTTGAAATTGTGTCTTTACTCATGCAGTTTTCTTGTCGAAGACTACACCTTTCAGTACACTAATTATTCAGTAGGCATTCAACAAGATAATCAGCTTTGTTTCTGGATCTCATGTGCCGTTGCCTCGAACTTTTGCAGTGGCAAGATAATCAGCTTTGAGGTCGTTGACGGCGGCATGATCTGTTCAAGCGGCGTGTGCCTGGAAGCAATGGGGGATAAGAACGATGACTGCTACATTGTCAATGCTGCAGTTTATGTCGGCTACTGATGAAATTCCGGAAGAGTTGCTTTCACCTGGTACCTGGAACAGTAGAGATTGGTTATGGCTCCTCAATTTTAGAAAACTGCTCCTACTACAGATGATTTCGTGCCGCAATAATAAGCCAATAAGCATGCAGCTGCTATCAGCATTCCCAATTCATTTCCATGCGCGCTTGGTCACTCTTGCAAATTGCAATCCATCCATCGCGCAGGTTTCCATCGCGCAGATGCGTTGGCTTCATGGCTTGGGTATCAGAACTTCCGAGCCCTGTTGTGCACGCTGCCCGGCGGGCGGGTGCTGGATTGCTTGTCATCGTTTTTTGGGGACGGCAATGCAGGCCTTTGACAGTGCTGCAGGCTGCCGACGGTCGACGGCTGCTGCTGCACCGCCGAGTCCTCAACGAACTCGTTGCCAGATCGTTGCCGGGGCGTGCATCCACGCACGCAGTCCGCTTAGGCGCCGAATCCATCCAATGATCCAACCAACAGTTTCTTTCTTTTTTGGCAATACGCTGAACGTGTTTAGTTGCCTAAGAGgcaattggagtttgcattcttgaaatttgccaaaaaccttaaaaattgctctccaacagttttgcatttgacttatatatattggcaaacttggcatttgatggaccaaatttttgcatagtcacaatggcttggcaattttgatatcctgagaatcttggactccttgtcgtgcccatactccccacgtcgtggtagtttcccgcgatacgagtcctcgcacacgactattctctttcccccgcgcgtcgcctcctttcttggcgcgGGGACGAAGGAGATCCATCGTCGCCTCCTTTTTTTTGCAGCGACGCGAGGCTAGGAGATCCATCACCGCCTTCTCTCCTTCCTTCATGCGACGATACGCCAGCTAGGAGATCCATCGCCGCGCCATTTTGTTGCAGCGACGTGAGGCTAGGAGATCGATCGCAGCGACGAgatcggatctcgacgatctggaccaagcggcgacgtggacttgcgggacgacaccgccgcgcgacgcgcgagacaattggcggcgacgggcgaaggaattacgcgcgacgcgcgagaaaatttcctgcgaagatgagatttccggacaaaaatagttgggtccactattttaggaaatgtcaagtcaaaaatgccaaacacttggagatgaacttattttttctttggcaaaacgtttagggacttggcaaactccaacaaatggcaaattccaattgcataactgttggagatCACAAATACAAATATACCCACGCCCACGCCCCATTTTTCACTCCGAGATTTGTCAAAGCAAAACCCAATTCAATTAAAAGTCAATCTTGTGATCACTAAGAGTGAGGTTGCTGCAAAGCTCACCAAAAAAAAAACGCAATCCCGCTAGAGCTAAACGAAGAATCCAACCCTGAAACCGTTTAAATGAAATGTCAATGTCTACTGCTAACATTATCCAATTCTTtttttttcgcgatcgggccattcacccatatttcattaataagagagaaaaacactagagtttacagcgggcgaagccgagccgggcggcgagagtccaccaaagctcgaagggagcccaaacagacagcaaaagaagtgaaagcaaagaacaacaacaacaacaacaacaacaacaacaacaacaacaacaacaacaacaacaacaacacttgctacgcttattacaatgaagccaatagctgcgacagggtactgctaggatggagacggaggtgaaacccgcttgaacccagtcatccagctccctgcaaaggcaactcaagagctccagaggcccgctgctggacctgttgaacgtcctgttgttgcgttccttccacaaggtccaggacaccagcaacacgatggagtcaagttgtgggcgcgaagtactatccagctgctggcgactgtcaagccaccaagagaccagaacgctgtcagctgaaggaagaaggtgtgccgcccctagcgaatatagaaccgagaaccaaaactccctggcaaagacacagccaacgaataggtggtcacaagtctccgttccttgggcacagagaacgcaggtGAAACATAACCACTTTGCATTTATCTATCACCATACATAAATATTCCCTTTTTTTTTAGGTGAAACATAACCATCCTCCTACATTAATGGCTTCTTTTGGTCATAGTAGCAGCAAAAATTGGCAGACTTCAAGTCACACCTGAGATATTGAAGGCTCATGTGCCTAGGATTGCCTTCCAAAGATCTTTATGTTTTACCATTACCATTTATATAATTTTGGTTTTCTTATGTCTTAGTGGAAATTATTCTTGTTGTATTTTGAAACCTACTAGTTTTTTTATTTATCAAACATTTAGTTACTTGTATACAAATGCATGAACTTGCATGGCAAGAGTTTTTGGCAAAATCCGGATGCTTTAGACTTTAAAGCGAGTGAATAAAAAAGGTGCATATATCTTGTTCATCAGCAAGGGAAGCCAATTTAATTGCTTTATATACTAATGTTGAAACTTGCATAGCGAGAATTTTTGGCAAATTCTGGAGGCTTGCTTCATTGCAGGAAAAAGGTAACCATCACTGTTCATCAGCAAAGGATTTGAAATGAATCGAAATTAAAGAAAATTGAAAAATACATGTCCTCATTTTTCATTAATCATGTCAAGTCATGGAGAATTGCAACACTAGTGCTAGCTGAAATACAATTATGAGTTTTAACACTATGGATCGATTGGTAAAACAATAAATTGGTATGGAGGACTATACATTCATTTTTTTTACATGAACGCTCAATTTACAACTTTTACATTTTCAGTTAGATGACCACGTTCTGAGAGACACATATCCATCTGTTCAGATATGAGAATGGTTAGGGCTTGGATCAATGACCGTGCATCAAATATGGCGCCAACTTTCGGGTCATGAATAGACTTCACAGTTACCTGCAATATGGATTGGCATACGAAAACAATCGTTTCAGCAAACCTATAGTGTGGAAACACTAGGATAAGAATAATACGATGTCTTACACAAGATTCTGTAACACCTTTTACGTACAAGACTAATGCTGTTTATCTATAACCCAAATTTTAAAACTAAGCTTGCTTGACTGGACTTTCTAAAACTTTGAGGCAATCAGAGTGTATGCCTTCTGTGATTCAGCATCAAATGTTTTTATTCAGGCAAGCAATAATATGATGTAGAATACCATTTGATTGCATAATGAGAGGGCTGAATAGGAACAGGAGCTTCAAGAGTTACCATCCCAGACAAAACAAGACATAGGGCCAGTTCGGTTAGGGCCCGTTCGTTTGCAGCCCGGAATGGCCTGGAATTGTTCTGGGCCTGGAACCATTCGATAAATTGTATTGGGCTGGAATTGTTCCGAGCCGTTCCAGGCCGGGAAAGCTTAACCGAACGGGCCCTTAGTGTGGAATGAGGCCAGGAATTATTCCCACTGATCAATGTTATACAAATTAAACAATCGTTCCGGCTGGGAATCGTTCCAGGTGTCCATCCCAAGGTAACCGAACAGGCCCTTAGAAAAATAGCTCGTTGTTGTGTGAGGTAGTTAAAACTTAAAATGCAGGACAAAGGAAATAGTAGGAAAAACAAGAACATTTCCTCATCCTCTTTCACATCAATAAGAACAATCAAAGCAAATAAAATAAAGATACTTACGACATGAAAGATTCCTTGAACTGACAAATTTTCAATATCTATGGGAACTTGGCCTCCTTCTGGAACCAATATAGCATTTACATAGTCATTGGGCTGCACACAAAGGCAGATAAATAATTAATAGGGAATCTTAGCAGAAAAATGACACCTGCATTCTCAAAAGTCAAAACTGTAATGTCTGACACTCTGACTCCTCCATAGCTTCATATTCTTCCAGTAAATTGTTAGCGGAACATAGAACAAACTTACATGATTCTTTAATCTTTTGTGAGGATCACCATATGTTCGATTTAGAGAATCAGTAATTGCAGTGACAAAGCCAGAGGCAGACAGCCCAGCAGTCTCTCTGTCATGTGATCCATTCAGAAGAAGTACCTGTTAACAAAAAGTCAAGCAAAGCAATGAGCTCTGCAAGTTTAGAACACTTGTTTCACTTGTCAAATGACCGTTAGATAGTGAAAAGGCCAATAAAGCATTTAATATATAGAGTACATTTAAGCTCGCCACTTCAGAGCATCTTTCTAGCCAACCATCAATTAGACAAATTGCACTTACAGATTGATTTGTAAATAAATAAGAGGGCACCTTCGACCCAAGATGAATGGTATCAAAACATCATTGTATCCAAGCATGGGAAGTTGATACCTAATCTGGTCTAAGCATAGTTAGATACCTTGGGGACAGATCTTGATGCTATAGTCTCACCAATGCCACGTAATACCTGCATAAGCTTTAATATTACGAAGGAGGTACGGATGATACATAACAAGTGCAGAGTGAGAAGCTAAATCCAGTGTTATTCAACAGAATGCGCATTGGGAGAAGCGTGAAGCAAACCCTCTGGGTATTTAAATGAAGAGGAACATTTGTCCAGAAGCAGCCAGGACACCGCAGGCCATGTACACCTCTACAACTGTCACTGGAACAGCAGGGGGCAAGAGCTGTTTTTTAACCCAGACCCAGAgggagggagggagggagggagggaggagggggggggggAGCGAACTCAGGCCACTGGGGTGCCACTAAGACTCTGCGACATGCCCGTTTGCTCAGTGGAGTAACTTAATGCTCCTAATAACAAGTAGCTTAGCCTTTCTTTTTCTACAGCTGGCCCATCTAACGCACTTTATCAAGCCAAGCAAGATATGTTTCTGGAGAAAAATGTACAACATGAACAAAGGCCATGCCAACGAGTCTAGCACTAAGGACAGTATCTCATAGTTTTATCACTTCAGCCATCAGCAAATGTCAAACAACAGTCATAAATGCACTAAAACTTATGAAGACAAAAGTAAATGATATATGTCCTTATGAACATTACCAGTGATGGACAGACTGATGTAAAGAGTGAACCCATAGCATAGACAATGCAGTCCACCTTACTTAGCTGCTCCAAAACTGTATGGTTAACTTCAGGGAAAACCTAAAATGAAAGTGTAGCAGAAAACAATCAGGAATGGTGAAAGAGATGAGATATCAAATATCATTTTCGGATATCATGATAGCTTATCAAGTTTATATGCCAGTAAGCCATTACTGATATTTGGTTAAATATTATATTCGTGCAAGAAGATAAATGAGTTTTGATGATATGGGCATTTTCAAAGGAGCCTTCTTAGATGACACCATACAAGTGACTGGCAGATATGCAAGTGTGAATTTCAAAGATAAGTTCACCATTATGTAAGAATCAAGACATGTGAACCAGCCTGTTGAGTTATATTAAGTGTATTTACAAGATTTGGTAAACCCCAAGGTCAGATATTTAAGCATCTGTTGCCTTAAAGAATAGTTTAGCACTCATAATAGATCTGCATGGCAAGGACAAGTATAAGGCCTGAGAAGTCAAAATAGAATGAGTACCTACCTCATGCAATAGGTTGCTTCCTTCACTTGACATGTAAAACACACGCTTGATCCTTGAAGGAAGTGCAGTGCATGAATTACAATCCTTTCCAGAAAGAAAACAGAAAAATCAATTAGACAAGAATAAACACAGTGAGAAATCAACAAGGATGCATATAGTGACGAAAAGGTTTTTTTTTCCTGGAATGATGAAAAGGAGCATATAAAGGTCAAAAGCAATTGAAATGAATATGGAGGCAAAACATGTCATTAACAAAGAAACTGCAACTAAGTACATAGTAGCAACTAGCAACCGACATCATAGGATAACTTAAAGCCTTAGACTAAGCACACGGTCACTACCAAAGCCACTCAGGAGCAACTCCATTTGTTCCTATGTTTCCAGATTTCACAAGTGACTAATGTGCTCAGAGAATTAAGCCCCCTACTAAGTTGCTTATTGGCCTGCTTTAAGGCCTTGCACCACCAGCTTGAAACGACTCCTCATCTGTATAAGCCTAGCCTGCAGTTATATTTGCTGAAGTGTGATAAAGCAACCTTGCATCTCAACTACTCAGAAAACCAGTAGATCTTGGATAGTATCCTCTTCTTGATCGCATAGTGGGCAAGAAAATGGTGAGGCAAACCCCACTTAATCCAAGACCAATTGAGAATTGCTAGCTACAGGAAGAATTTACATCAAGAACAGGTTGAAAGGCATGTTACGAAAGTATAATGACACAGACGTGATGAGCTAGGTAAGTTTAGATCTACTAATATATTCCCCTTTTGTGGAATAAAAAAAGAGAACTTCAAGATACATGGAAGATGTCAAAAGTGCCTCATTTATCACGCAACCCCAAAAACTCAGGAACTATCACCATTTGATATAGTACTCTTTCAAGTACCTTGTTGACAATTTCTCGGCGTCCATTGCTTGGATGTGATATTTCGTTTTGGCCGCGAATGATAGTCCCATCCTGAAGGTTTTTTCATTagagagagagagagagagCACAAGAATTTGTATAAACAAAGGAATTAAGATGTTTATTTATGGTTTTATGATTAAGAGATGTGCATGCTTATATATAGAAGTAACTTTGCAACACAAACAACCCTGCCACATCTAAGACTCAGAATAATAAAAATGCAAGCTTATTTTATTTAGTAGAAAAAATGGAAGCCTATGAAAAGCCATGGCTAAAAGTACTGTTCACTGATTTGTTGTAAGAGAAAAACACTGCTGATTCGGCTGATAAGCTCAAGCGAAGATTACTTAGTTGCAGTAAATGTAACAAATACATACCAGCATTAaaagaaagaaggatacaaagtaaataaagaTGAAGTAAAGTTTCATCCAAAGGGCAAGTAACAAGGAGCAATGCATAAATATATTACAGCAACTTGTACAGCATGAGTAAAACTTTGGCAAGTGAGGTTACCCATAGTTCACATCCCAGAGTAAGTCTGTCATTTGTGGATATAACAGGAAGCACAAGACTTTCTGCTGGGATCTGTGATACGCGTGAAAACAAAAAAATTGCAGCATCCAATGACTGGAAGAATATACGTGCCCCAGCAAAAAAGAAATTTCCAATGCTGCACGGATAGATAAATCTGTAGTAAGGTAAATGAAAGGTACACGAGTTGGGAGTATTAATAACTTGACCTAAAGGGCCGTTCCCTGTACGAAAAGTAACATCACGGACAGCAAGTTATTATGCACATCGTACAGCAAAAAAAAAATTTCCAATGATGCAAGAATAGATAAATATGTAGTAAGGTAAATGAAATGTACACGAGTTGGGAGTATTAATAACTTGATCTAAAGGGTCGTTCCCTGTACAAAAAGTAACATCACAGACAGCAAGTTATTATGCACATCATACCATTTAATACATCAAAATGTTGCAATAGGTCAATAATTGTCTCACAAGGAAAAGCAATGACGATTTGCAAGAATATGATCTGTTGCAAATTTCACCTTAGAAGAATCACCTGCCATGGGTGAAGCAAAACATTTCAGCTGACCGTCGAAGTATCTACACAAAATAAGTAAAAGTCATTATGTGTCACTAAGAGAATAGATGATACATTACTTAATCTTCAGCCTATGGATAACTAGGGCAGGCTTTTTGACACATATTTATGGGAGAAGAGAAAAGACATGTCACATGAGACACACACCTCACTGTGAAAGTAGACCAAGAAGGCACGAATCGTTTCCCTGTATGGACGAGAGACTCCCTCCCATAACGAGTGGTCTCCTTCTACAATCTGGTACCTATGAAATCCAAAATTGACATTGGTTTGTTCATAAAGAAGACATTAATTGGACATTAGGCCAGAAACTGAAAAGAGAAATATAATTGATCTGCAAAAGAGGAACACATTGCTACCATTCCAGCTTTGCCTCCGAAGGATCAATAGGCAAACGATGCCCAAGCAATTTCCGAACAGAAAGAGCTTCTGCAGTACTTTCATCGGACAATCTCAAACATCTTGATCTTATGTCTCCCACAGCAGGTCCACCTAATACAAGGAGGCCAACACTGACCCATCATAGCATATTTGACACACGCAGATACACTAAAGTATTTTATTGTAGGAAACACTGAAACCTACCAAGCACACGCACAATCTCAGCTGTGCTTCCACCATCATCAGAAACAGGGAGCACATGCGCAACTCGAGTAGTGACTTTCTTCAATTCTTCAACAACGCCATTAAATGCTGTCCCACCTGAATCAAACTCAAAAATGCAGCGCAATGTCTTAAAAAGGAAATGAAAAGCATCACAGAATCGGAAAATCCAGATGGCAGATATGCCTAGGAGTTAATAAAAATGCAGGTTGTACTTCATGGGAAAAAAAATTTGACAAGTCGAGTTCTGAGTACTATGCATTTCTCTCCATACTGATTCCGAAGTCCTCATTTAACCATGAATCAACTTCCTGTGGCAGGATGGTGAGGAAAGAAAAACAGAGATGCCACCTGTCTGTTTGCATCTATGAATATTTTCGTTCTCAAGCAATTCATGACATCCATCAACCAGACTATAGCACTATAGCAGATCATGTATCAGGGCATGAAAATTTACCAGCATCTCACCCAGGACAGCACAGAAATGTGCTTTGGAGCTACCTAGTTGTATAGTAAATGAGCATTAGTAATCTATTGGCAACCATAACAAGTTGCACCAATTATAAGGTTCAGCACAGGCCTGAAATCTGATGCATGGCCAGCTCTATTCAACTGCTGCTACGCATTACACAATGATCCAATCGTAAGCACTAGGCAAGCACCGCAATTCGCACGACCCACAGGCGCACGCGCGTTCACATACGGTGATAGGCCGCCCACGCTTCCATTCCACGCAGCGAGCCCGCATCCCCTCGCCCGCCTCAGAACGAAACCACACTCGTGACAGGCACTCAGGCAGGGGGGGAAGGTTTCGTCACCTGAGAAAACGAGCAGCGACGGGGCCGCGTGGGGAGCGGCGGCACCGGCATCAGCGCCGGCGGCAGCAGAGTGCCCGCCTCCGTAGTCGGCCATGGCGCGGCTGCGGCGGAGACGCCGCCCCGGCGGGGGCCTGGGCCTGGGCCTGGACGCTGCTGCAGATCTCGGCGCGCGGAGTAGACCGCGGCTTCGCGAGGCGGAGGCGTGGGTAGGCGGGGTTATGTTGCAGCGCGGGCACGCGACGAGTGCCATCCCGACCGAACTGCGGAAGTGGAACGTgggggggggggggggcgggCGTGCGGAGGAagcagcagcagcagcagcagcagcagcCGCGGCCGGCCCGCGCCAAACGAAACGAAACGAGCGGCGCGCGTGCTCCTCCTCGCCTCCTCGTGCTCGCGGCACACTGTGTGTGGGTGACACGGCACGGTGGTGGTCCATGGTTTGGATGGATGGTGGACGCTGTGGGCTGCCTCCGGGACGGGCTGGGACGAGGAAATGGCCTCGTGGGCTACCATCTCGACCGGCCCATGGGAAAACCGCGCCCGGATTGTAGCTCGACTTGAACGGAGAGGGGCATTCAAATCAAATCAAGTCTCCGATCCGACACCCTCAAGCGTGGAAATCATTTCCATGGCTCGGAGCCTCGGATCGCACATCTCATTGCGCGGCATCCTCATTGCGCGCATCATCCATCCTGCGAGCCGAGACGCGGCGGCATGATGCGCAGGCACTCGAGCGAAATCAAcccaccccccccccccaccccccACAAACAAACGTCTGCACGTTACCGGTTCTTTACGCGACGCGATATATGGCTCCAGGCTCCATAATCATCAATCCAGCACCAGCTTCTTCTTCTTCCAAATGCCCCCATAACCATCATCGCTTCCTCTCCAAGACGCCGGCCGGGGCGTGCACGTGTACAGTGTACTCATCACTGGAGCATGCAAGGCGCCCCACGTTCGCTGCACGCACTGTCTGCGTGGCTACTTGTATTGGCTGGTAAAACAAATTACTCTTGAGCCCATTCAGATCGGCCTAAAGTACGTAGCACCTTTCTCAAACACAACTAGCTAGATAGGCATATGCAGGCCACTTGATGTGTATACGTAGGGGCCGGCACTAGAATATTTGCGTGCCACGCAAAAGCACTACCACTAGCAGTGATTAATTAACAACAACGCTGTAACTGTAAACAACAGTCACTAATTAAGCAAACCTACTACACTATCATTCATTCAGTCACGTGAGTACACAAGAGTATGTACGTACACATACAGACCACAGAGACGCGAATAGTAGTAGTAGATAGCATCAGCGGCGGCGCATATATGCACGGTCGTCGCAAGTCCCAACCAAAACCCCAACCCCTCCTCACCAAAACCGGCCAGGGCGCCCAACCAAAACCTCCCAGTCCCAGCGGCGCAGCAGCTCCTCCACGCCGTCCCTGCCTCTCCTAGTCTCCTGGTCCCCGCCCAGCCAGCCCAGCCCCTCTCGCTATGTAATCACCCTGCCCAGGACGCCAGGACTCCAGTCACTCGATCTCTCGATGAAGCCACCACCAGCTGCCGGCGCCGGCGCGTCCTCGGCCCGCAGATGGGTACTCGCCACCTCCATGTGCTCACTGGCGTGCATCTTCCTCCTCTCCGCCGGCATCCTCCTCGCCGCCGCCGGCTACCGGCCGTTCCAGCCGCGCACGGCGGCGGCGGCGGCGGCGTGGGACCGGTTCTCCAGGGTGCAGCAGAAGGCGGCCCTGGCGCCGTTAATGGCCCGTACTGGCTCGTCGCACCATGCTGCTGCTGCGCCGGCGCCGGCGCCAGACGCGATCTCACCATCAGCAGCAGGCGGCCCTGCTGATTATTGGGGCCCGGAGGACGAGGAGGAcgccggaccgccgcctgcaccggccccggcgccgtcgTCTgaggaagcagcagcaggggaggaggacgacgaggaCGCGCAGTGCGACCTGTTCGACGGGGAGTGGGTGGAGGAACCGGCGGGGTCGTCGGCGTACCCGCTGTACGACGCGGCGGAGTGCCCGTTCCTGAGCGACCAGGTGGCGTGCCGCCGGAACGGCCGCCCGGACTCCAGCTACGAGCGGTGGCGGTGGCAGCCCAGGGGCTGCGGCGGCCGCACGAGGTCAGTCGATCACAAGCTACCTTTCATTTGGACCGACTGAAGTGATGGTATCCCAGTATCGATCCCTGACTCTGGCATGCATGCCGGCCGGCCGGTGGCCTTGTCACCGTGTGTTGCGCAGGCTGGGCGGCGCGGAGGCGCTGGAGCTGTGCCGGGACAAGCGGCTGGTGCTGGTGGGCGACTCGCTGAACCGCAACATGTGGGAGTCGCTCGCCTGCATCCTCTACGCGGCGGTGCCGGACCGGTCGCGGACGCGCATCGTCGACGACGCTGGCTCCGAGTACAGGATCTTCCGCGCCATGGTAAGTGACTATCGATCTGCTACCACGCTGTATGTACACATGATGATGATATCGTGGCGGGCATTTGGGGTCCGGAGATTGTTACTGTTGACCAAACCTCTTCTATGTTACGCATTCATGAAATCGTGGCGGAATTTTGGTGCGGAGATTGGGATGATTTTCATGTCGTTTAGTTACTGTTGAGAAAACCTTTTTTTATTAAATTAGTACTCCGATCGATCCACCTTTGACAAACACACTTTccggtaaagtttacaacctatcacctcgaatgtttgatacatgcatagagtattaaataatatagattatttacaaaactaaaaacacatctagagagtaatttgtgagacgaatcttttaagcctaattagtctatgatttgatactaattattaaataaaacgaaaatcataccgtacatgttaatctttaacaacctcaaccaaacacccACAGTATTTCAAATAACTTGTTGTTATGATTTTATATCACTCTTTCCTCTGTTCCAAAATAATTATACATCTCAAATTTTATTGATTAAAAAAAACTTATTCAAAAGTGGATCGGTAGAGCGACAGTCTTAAAAAACAACTTTGACCAATAATTATTGtataaaatataattaatatatatatttataaaactatatTTCGAGATGAGTCTACTCACTTTTATATTTTTGAACTCAATTCAAAATAATTTATTTTATAATTAAAGCTTAAAATATTTAACTTAAAACAATCTCAAAATGACATCCTTTAGGGAACAAAATACTCCTTTTAATTTCAAAAGAAGAGGGTGATCATGGAACGTGGTCATCATTATTTATATACTTTCAATATGAATATGATAACGTCAATTTTTGTAGACTATATTAATGCAGTCATTATGCAGACAGATGAAGGACGTACATTCTTGGGAGTACATTTTTatactccttccgtacctataaataaaatcgctttggacaaaacttgaatcaaacattgagaatataaaccatataaataacttttaaattttttagtttgaaaaagtgaaaaccatatgatgtcttgaaaaatacattgataaaaatgtacatatactactttttaataaatatttttatTCTAATTTCTAAATGACTTTATTTATAGATATAAAGTGAGTATTTACGATATATAAGAGTGAAAACTTCTACGCGAGCTCactataacattttcgtttgtttgtggtaaacattgtccaatcatagattaatttggcttaaaagattcgtcttacaaattatagataaactgtacaattagttattttatttatctatatttaattattcatgcatgtgtcgcaatatttgatgtgatagaaaattttaaaaactttttgcattttagggtgaactaaacaaggcctcaTAGCATGTTCACTTGTCTGAAAAGACTAAAAGTAGTGTTCATTAATTTATGTAAGAAAAAAACACTGCTAAACAAATTCGATAAATAATTAAGTTCAAGCGAGCCGGGCATTATAGGCATTGATTTCCAGATGTTCCAAATGTTCTTGTCTTTTTTAGCATGTCAACAAACTAGTAATTATCATTATCAATAATCATACTACTCCGTATGCTAGAACCAGGGACGAAGCCAAAAAAAAATTTAGGGGGGCTGAACAAAAATTCTACATCGACTTAGCTCTACTATTATCCCTCGTAATAAAAAAATATGTTAGTTTAAAGTAGTCTTAGACTAAAAATATAGACCAATAATGAAATTCACAAAATATATCTAAAAAATAAAGTTCTCAGCCCACCATACTTTATAAATTTATGTCTAAAATTAGAAGAAAAACACTAAAAATTTCACTAGGCCAGCAGCGGTAGGGGGGGGCTGGAGCCCCCCTAGCCCCACCGCTGGCTACGTGCCTGGCTAGAACCCTAATGCTCTCTATTTCTCTTTGATTGACTGTAAGCTGATATCTAAAATGAATGTTAACACATTTTGTTCTTACACCACCCAAATTTCCATTAAAAAAGGATTATAATTGCTCTGTGGAGTTCTTCTGGAGCCCCTTCCTCGTGAAGCTTGAAACAAAAGACGACCGGACCAAGGCGCTCATGCTGGACCAGCTGCCGCCCATGTTGCAGCGGACGCTTGGTGCTGACGTCCTCATCTTCAACACTGGCCACTGGTGGACTCACACCGGCAAACTCAGGGCGTGAGTACACAAGCTCGCAGCGCCAAACTTTCAGAATGTCAGATTTCATTTGCCTCAGCTCATCCATCTGTATGCAGGTGGGATCATCTCGAGTGGGACGGAAAGATGGTGCAGATGGCAGGAGAGGAAGCCTTCGATGGAGCATTGAGGACCTGGGCTAGGTGGGTCGACTACAATATAGACCCTAGCAGAACCAGAGTATTCTTCCGGAGTGTCTCACCTGAACACAAGAGGTGCATATTTCGAACAACAATTGAAAAGGCACATCCAACTACATTATCACTTACTACATCCCTTTCCTTCTACCATGCAGTGTAAATTGGTGCTACAACCAAACGGCTCCTATCTCCAAGGGAAACGGAAACATCGCTCCATCGTTTCCAAAAAGTTTGATGACCATTGTGGAGAAAAACATCAAGAAGATGAAAACGCCTATCATATATATGAACATCACTCGCCTCTCCGAGCTCCGAATTGACGCACACCCATCAATTTACACAATTACTCGCGAAGGAAAACCACTTAGCAAGGAGCAGCAGCAACAACCACTGACATATAGTGACTGCAGCCACTGGTGCCTACCAGGGCTACCTGATACATGGAACGTGCTTCTGTTTAACTTCTTGATTAGACCTCTCCCAAGTATATAATTATTTGGTGAAAAACATTTTCCAATAGTTCAACCCTCCTGTATATTTGCTAGAGTTAAAAACATTTTTGGGCAGTCGTTTATATCAAGTTATTACACAATGAATGGCAAATCAATCAAAACAGAATACGTACAAACAGAAACCCAAAAAAATCTGAATATATAGACATTGCAACATAGGTAAAATTTACATTGAACGACATACACTACTGGATCAAATACAGCACAATTCTAATCGCAGGGGAAAAACGCCTGAATGGCTCTTATaaacagactaaacaatcaaataaataaccaaccaaTTAAGAACAAAATActccattccaaattgtagtttgttctggcttttctaaattcatagctatctactatgtatctagacataatgtatatctagatgcatagtaaaatctatatctagaagacttacaacttcGTTCCAAATTGTGAGCCATTTCCATTCCAAATTGCTAGTTACTATActccctccgttgcaaactaccccttgtagctagcttttctatatacattacgccttgtatctaggcataatctatatctagaggcggtgcaaatattatatctagaaaagaaagaacaaattacaatttggaatggaggaaTACTATATAACAAAACATCACCATTGTCGTTGACATTGACAACGCAGTGAACAGAATCATAAACACTCCATAATACAATCCAGTCATTGCACCTTTTAAAGCAAAACTACACAAAACTAAAAACTCGACCAGCCCCTCCACAACACAAACTAAAAATTTCATAGCAAGAAATGCCAAACCTAGCTTCAAACAAAAAAAAAAATTGAACTTGTAACAATGGAGCAGATCAGATTAGACCTATCTATAATCTATAAATACAAAATAGTAACAAAAAGTTATTGAACTAACAATGACAGAACCTTGTTGAACTAACAATGACAAAACCTTAAACTTTCAATATGAGCTGGAATCTTCAGTTAGCACACAAAATCTAAGTCACATTTGACTCGAGAAAAGTACAAACGAAAATCAAAGTCACTTGACTTGAGAAAAGTACAAAAGATTAACAGTAACAAAGTGTAGTTCATGTTTCCAATCCGATATTAATATTAACTGTAATGAGATATTTGCAGTCTCAGGAAGGGATATAACTATAGATTGGAACTTAATAACTTATTGTGAAATGGATATACCACTGTTTGCTTGCAAATAGACAAGGCTGAAAAGCCATGAGCTGATTTATTGTGAGAGAAAAATACTGCTGAATGGCTGGCAGATTCAGCAGATAAGCTCAAGCGAACAGGCTAAATATATAAATTCTAAAGGAAAAGAAGAAGTGCATTACAGTCACCAATCATACATATAACCTGCACTCGGCTCACCAAAAGCATAGACAAATAGAAAGCCATATACGATTAAACACATCATCAGACCATGAAAATAAAGGAATTCATATGATAATACGACAATAACCAACACAACATACACTTAATGCAACGTCGCTTATCTATATAGAAAAATCAAACTGCAAAGCAGTCATAAGAAAGTACATGTGAAGCATTATCACAGCTAGGCATTATCACAACTATCTATCTTCATGTATCCCTTAACATCGAAAATTGAGAGTGCAAACTCATTCCACATTCCACATCAGAAGTAGCCAGAATATGCAAGCATCCATGTAAGCAGACAACACTTCTGAATTCAGCACAACCATTTCAAAGGATATGCTCCCAACAGTTGTCACACACCTGAGTCACACATTCACTAGAATTCAATCAATAATTCAGCAGAGtatacatatataaatacaaaatatatacaatataacattagaaaatagatatatgaatacatTAAGCATATAAACTAACTTGGAGACTATTCTTTTTCAGAGTAtgcaatatcaaactgcacactgatcttgcaaagtgcaaaTATATCGCATGATTATTTAGTTCAGCACAAAGATTGCAAAATATTATTATTGTAGCACAATTAAATAAATGTAGGCAGTAAAAATTGGGTCAAACCATATTTCTGATGATATAAAAAAATATCCAAAAAAACTCAAAATATTTCAATGTTAATAGAAGAAATAGACATAACTTTATAAAAGCTTATTAAGTCATCATCCGTAACATTGCAGCAAAACTTAGATCAAGCAGACCATCTCTAGCATTCTAAGACACGTTTGAGGGCTGTAGGTGTATGCTTTATAGTATGATGAAACGAGGAAAGAAAATATTTGGGATCAATGCCTCAAGCACTAAATGCAATATGAGATAGGGAAACAACTTGAGTTCTACAAAAGGGGTTCTTTTTACAAAAATGTGACAATGCTCATGCTCAAGCACCAAATAGGAGTGAAGGTACTTGTATCAATGACATGAATACTGAAAAACATGCATGGATAAATAAAGGTTATCCGTGACATGAATACTGAAAACACACCACTAATGACAATGAAGACTCAATGATAATAAGAATGAGTAAAAAAGATTCAAATAAAAAAGACCAACCAACTAGCGAAGAAGATCCAAATGCATCTGTTGACAAAGTAAACCAAGGCTTCTAACAAAAAACAATAAATATAGGTACACATTTTACCAGATGCCATATTTACTGCAACAATTCGAATATGCATCGTAAATCCTAAACAAGGGATCATACCAATCTCAAATCTCAGATGTCAACAAACATCTAGCATCAAGTGCAAACCAGCAAGGTGAGATACTAAGATCTAGTAAATAACCAAGACAGATACACATTATCAGTCGTCATCATGATAAAAATTATCAGGAATACCAAATCTTGGTGATCCCAAGCATCAGGATAAGACAACAAATTGAATCCAACAAGCACATGCTCAAGAAACTAACAAGGGCAAAGCAATGAACTCTTGCCACATCAACAACCAAAGAAATTCCATGGTAAAATGATGGGTTGTGCTGTGCCTCAGACTGACCACCCAAAGCATTATGCTATGCTCTGAGAGTACCTACCAAGGCAAGTCCAAGGATAGACCCATACACCCAAGGGAAGTTTCAGAACAGGAAAACACATTACGAAATGATGTCAACTAAAGTGTGGAAATTAAGGTTTACTGCGCTGACACATTCACAGTTATCATCCATGACGCTATGCCCACCAATCAACTTCATAAGTACTACAATTATATCAAGTCTTTTACAAAGCACCATCAGAACTTCAGTCACCAAGAAAACCAATAAAATCAGGACAAATAAACAATACTCAGCCAATCACTACTTGTTAGTGCGGCAATGGCCTTCAATCTCTTACAAATCATTGGAACCTAATCAATGAAAATATTTGATTTCCCAGCCATTCAACAAAAGCAAAGAAAAACACTGCCAATATAATTTCCAAACACATTAGTCAAGTATACTCAAATTCATCCAAGAGAAGCTAAAGAAAACCATCTACCAATCAATGCATGTTTCACTACACATCAAGCAACATAATGGAACAGTAACTAAGCTATAAATAAAATTAAGAACATATGGAAGCAGTGTTTATACCTTAGAAATAAGGCGGTACGTTGGGATACATAGGAGGAGCCCTGGCACCTGGACCAGGAGGAGATATTCCACCTTGAGGATCCTGGCCCCGGAAACCAGAACCTGGAAGAGGGTAGTTGCCTCCTTCTCCAAATGCACCTGCAGGCAGTGCTCCCTGTTGCATGCGGTACATGGAGCCTCCACCCATTCCAAGGCCACCATATGCCCCCATCCCAGCGGCACCAAACTGAGATGATCCCCCAAATGagccaccacccaatcccccaggcccgaatgcaccagccccagcaccagccAACCCAGTGGGCACCTGGCCTCCCATCGACCCTAAACCACCTGCGCCTCCTCCACCCATGGAAGATGGCATGTTACCATAAGGGTTTGGACCCCCAAACCCACCGCCAACACCACCAAAACCAAACGAAGGCATACCACTCCCAGGGCCACCATACTGTGCACCCATCTGTGACCCAAGCCCAAGCCCTCCCTGCATATCTTGCGGACCACCctgcagcatctgctgctgctgctgGTTGCCAGGGCCAGATTGCTGTGATTGCCCCTGCTTCGCCTTCTTCCCCTCTATGGCAAGCTTGCATACAAGCTGGTGGCCGTCAATTACCTTCACCGTGTCCACTAGGGAGGCCTGCGCACCCTCAGGTGTCTTGTATACGAAAAGTGCAAAGCCCCGGAACTTGCCCGTCTGCTTGTCAAATCCCAGCGGCCCCTCCTCAATCTCGCCATAGGAGGCAAAGTGCGCAAGGAGACGCTCGGACGGCATGTCTGCCGGGACGTTCCCAACGAAGATCTTCCGGAGCGCCACATCAGCCACAGGAGCACCGCCACTACCAGCGGCCCCACCAGACGGCCCGCCTGCCGAGCCGGCGGCGGCGAGCTGCGTGACAGTCATGCGACCGTCGATCTTCTTTGATGGCTCCTTGAGTGCGAGGACGGCGGAATCGGCGTGGCGGAAGGTGACGAACCCGTAACCCTTGGACCGCCCCGTGGTTTTGTCGGTGATGACGACGGCCTCCTCGAGGTCCCCGTAGGCGGAGAAGATGGCGCGGAGCGAGTCGGATGTGGTCTCCCACCCGAGCCCCCGAACGAAGAGCTTGCGGAGGGCCGGGTCgcggtcggcggctgcgcgcacggcgtcgagcgcgtgcgccgagacgagcgcggcggcggccgcgATGTCCGCAAGCTGGTCCCGGGAGAGCGGCTCGAGGAGGCGGAGGACGTCGTCGCGGGTGAGGCCCAGCGTGGCAGCCCCACCGGCGGGAGAGGCGGTGACGGCGCCGTTCTCGTCGGGCTTGCGCTTCTTGGAAAAGGGATCCATGGGGGCGAGGGAAGGGGAGGGCTTGGCAAAACCCTAGATAGGGTTTGGCGATGTAGCGGCGGCCGGGGTTGGAATTTGGGGCGAggagggagggagggagggaggacgggaagcaagagggaTCGGCGAGCTTTTATTGACCTCGCAGAAACAGGATTTCTTGATTGGGGAGGAATCTAAAAATAGACATGGGCCGGGCTCCGACCAGAATTTCACGAACAAAAGCCTCTGGGAGTAAATTTTCCTTTTGAAAGGGCCCAAACTCCTACCTTCCCAATATGAAGTCCCGGAAATCAGAATTACAAATTCGTATAGAACTACAATTCTTTCTGTAGAGAACATATACTGTTCAATCAAGTAGAAAAAAATATCGCATTAATCTTATTTTGAAAATATATAGGACTGTTAATCAATATTCCATAATATTAGGGATCAATATGGGAAAGAAATTACTTTGTTTCTCGAAAAAGGAAAAAAAAAACAGATCAGATCTAGGGTTTACCGACTCCAATGCCTTGCGCCTGCGGCTCCCATCCCCCTAACCGCAGCCATCTTCTCCAGCTCCGGTGAGCCTCCCCCGCCCTGACATGGCCTGACCGTCCCTACCGCCGCCAACTCCCCTAAGCCACCCATCGGCCATCGCTGCCGCCTGGCCTACTTACCTCCCCCTGGCCGACCATTTCTATAGTGCGCTGAAGTTGGAGAAAAAGGGGATTAGCACGCTAGAACCCTAACATGAATGAGGAGGAGGCCTACTTGGCGCAAATCCACCATGGGCAGGGGCAGATCTGCCATGGCCGACGAGCTCCGTGTGGGTGGCGGTGCGGGATGGCCGCTGGGATGCAACTGAGTTAGGCTCGAGACGACCGCCGGGGAGATCGCCGAAGAGAGAGAGAGGGCGTGTGGTGGGAAGGACGAAGAAGTTGAGAAGAGAGAGACGGGGGAGAGGAAAGACTGCGTCAGTGCGTGACAACATGATGATATGGTGTGCGGGCGGAGCACGCACGCTTTTTATTAAGCATTTTTGTAATATTAAAAGCTAAGGATTCAATTATTTTTGTCCATTAGAGTGCCATTGCCATCCCTGACATGTGAGCCCTGCTTGGATGCTGGCTTACCATCCACTCTACGAAGTCTAACATTGTGTCCAGCACTAAGCTAGGATGGATTCGGAGTAGATTCCTATGGAATCAAATCAAGATAGCATTATTTATTGTATTTTAATTCTACCTCCATGTGTTGGAAGTTGGAACAAAAGAATTTGCAATCCATGAATCACCTGCAAAGCGGCACAGTTTTAGGCTGATTGTCACGTGACTAGAGAGATCATTCCATCTGCACCGCGCGGTGATCGGGTGCACCGTTGCACAACATGTGCACGCCTAATGGCGTCTAGGGTCACTCTTGACAATCCGATGTACTTGACCTTCCCCTCTTTCACCAATTTCTTGAGCTTGCCAATTTACAATTATTTCAAACAAAGAATTCACGTGAGCATACACACCAACGGTACTCCAGCCAATCGCACACGTCGCTCACGTTGTCGTGTCGTAGCTCGAACTTCGTGGCCACCTGCACCTGCTCCTGCGAATGCTCTCACGTCTTCTCTTTATGCCGATGATGCAGCCATCTTGAACCAGTCCGAGTGGAAGAAGACATCTTCTTGAACCAGTCCGAGCGAAAAGAAGACACCTTCTTGAATCTGGTCCGAGCTGAAGCCATTTTCTTGAACCCAGTCTTGGCTACTGAACTGGAGCGCTACTACGCATGCCCGAGCGTCTTCAATTTTGTCAAGAGCATTGTCCAATCGATAAGATGTAACATGTGAGAACTTAGACCATGACTATATTTTTGTTTCCTTTCCAATAAGAAGGAAAAAAACCCTTGCTAGTAAATATCTTCGATTCCAACTATGCAATTGTAAGCTTCAAAGAGTCCATGTGTCTTTTCATTGAAAAGATTGATAAGAGTGTTGCGTGGCAAAAGGTCACCTTTAAAGTTTGTTCTCCGTACCTACTTATGTTTTCATTATTTTCCATCTATTAGCATGTGGGCACTAGATTCACAGGTCGTTCATTTGAAAAGAAAGAAAGAGTGAAAACGAGGCCAATGCCTCGTCAACTAGGGAAACGCAACCAAGCTAGAGAAACATGCGTTAGATGTCTAGGATGGAGTTAAAAATTTTGGACGACCACTAAGATGCTTTACCTACAATGGTTAGTGACTCAAAACCTTAGGTTGATATGGACCTTCCTTGTGATGCCATAAACTGAAAGCTTTCCAATACATCATCCGTCACGGTGAGCCAAGAATGGATAAAGGGCTAAATTTGGTATAAGAGTTGGCAAGTTGCTCCAAGAACTCTAGATCCAAACTTAAGGGTGTGTTTGGCTATGAGAATCGGTTTCATTTCTTGTAAGAATCATCAAAAACTATGTCAAATGAGCGTATCTAGTGATGTCATTCAACGAAGAAATGTTTCTTATTTTTGTACTATGAATGTGAACCACCCAAGTAGGTGTTTCACGGTGATTCTAATTTATTTTAGTGAGAATCTAGATCGGTAGCCAAATGTTTCATCGATTCTCGTTGTTTCAGTGGAGAAACATTTCTATGAAAAAATTGGATAAACATTTCTTGGAGAATCTAAAGTCCTACCAAACATACAAGTACTTCTGTCCTAAAATACCCTATAATAGCTGATCTTATGTGATTCAAAATTTACACTAAAATACTATCCCTTCTTACTTTCTAATGCACCTTCATCCTTTCTCGCACATATTTTATTTTCCTAATGCATATCTATCTCTTGTTTTTTTGTGTGTCACACTTTTGGGTTGCTTGGTTCCTTTGTTGTACCACCTTGCAGAGTCAGAATACGCAACAAATATGTGTGTTTGATTGACTTGCCTCAGTGCCTCAAAGTCTATGTGAGCTAGTTTTTCCTTGCTCAAATGAAAGAGCCAATTTGGCTCGCTTGGCTTAACAAGTTTTATTGTTTCGTGTGCCAGCGAAGCAAAGGTAATGCATATTTAGAACCAAGCCGTCCTTTTTCACTTTTCCTTAATTTTCATTTCTAAACCTATAAGTTAATCTATTTTGCGACAAAGAAAGTATAATTTAGTGAAACGCAAGAATAAAACACACAATAGTTGGCTTCATGCGAGGGGTATTAGGAGTGGAGGGACTTCCCATTTCTTTGAGGGTTAAGAGGCAGGTTATGTGCGGCTTTGATTTTTCTTATTGGAGTTGCAATAGTGAAATCACTAATCCTTAAATACTATGGcttccattccaaaatgtaagtcatcatggtttttctaagtatattgatttgctacgtacctcgatatatattatatctagatatatattgaagaaatgtctctagaaaagtcaggacAGAATTTTGGTAAATCCTTAGAGCACTAATGTGTTTATCGAACTCTTAGTACTCAATTCGACCTCCTCTTTAAATCTGGCGTCATCCCCTCTTCTTCTTCAATTTTGGTGGGCCTATAGGGGGTCAGGGGGAGGGGAGGCTGGCCAGGCGGTTAGGGGCACTAGCGACGGTAGAGGTGACTAGAGTACTAGACCAAGTCGAGGTAGGGACGTCCATGGTCGGAGCTCGTCATGAAAACTGAAGATCGAGCAGAGAAAGAAGGAGGACACCATGACTATGCTAGGGTTTCGTTGGAGCTCTGTTAGTGTGGTCGTGGACAAATAATGGACGGTGGCAGAGGCGAGGTGCGAAATGAACAATGAAAGAAGAAAAATCTAGTGTTGTGTCAAGGGAGGCATAGATGGTCtctgtaatttttggatctaaacaatgcctttaatcgttggagctcttgtttagatcagaaaagattttgaatgttgatactgtagcacttttatttttatttgacaaatattgttcaatcatgaactaactagatctaaaaaatttgtttcgtgatttgcaggcaaactgtataattattttttatttttatctatatttaatgatctatgtatgtgccacaaaatttgatgtaacgaggaatcttaaaaaaattttagtttttgagtgtcctaaacaaggccttagaatgatagagggaacagtttttttttcCATTGGGGATTGAAATTGAACTGCACAATCTACAATTCCAAAGTACTAGTCTCCGCTGCACACTATACCGAACTTAggccttgtttagttcttaagaattttacaaaatttttcagattctccgtcacatcgaatctttagacgtatatatgaagtattaaatatagataaaaataaaaattaattgcacaatttggtcagaattaacaagacgaatcttttaagtctagttagtcaataattagacaatatttatcaaatataaacgaaagtactactacttatattttgcaaaaaaaatttgaaaataaacaacgccAAGCACGAGCACGACTGCACGAGTGACCCGGCCCGGGCCCCGCATCTGACTAACCAAACCGCTTTGCCGTCGCGAGCCCCGACCCCGCACCAGAATCCTACCCCGCACCGTTTCTTCTCCGCTGCTCCGTCTCCTCTGGTTCGACGACCCGACTCACTGCTCCGCCACGCCGCGTTCGGATCCGGCCCTGAGCCTTTCCCGATCCCGCCCGTGTCCCCTGCATCGCTCGGCACGATCCGCCCCCGCTCCACGACTGGTCCGCCGCTGAGCTCCCGGCGCTTCCgcggccggcgccatggcgaccggcggcggcaacgagcaggcgccggcggaggcCGAGCCGCTGGAGCTCGTGCTGTTCCAGGTCGCCGAGTGCTACGTCTACCTGGTTCGCCCCCCCTTGCCCTGCCTCCGACACTTCGTGTTCTTTCTATTCCTATTCCATTCACGCAtagtagttgtgtacagtagtggagtagtagtaTCCTGTGCTCTGCCCATGCCAGCGCTTCTCTGCAGGTTTGGGCCGCGAAGTTCGTCTGAAGCGTGCTAATTAGGTTGTGGTTTATGCGCAGATACCTCCAAGGATGACGGCTGCCTCCTACAGGTGCACTTCTTGTCTCGTCAAGGAACAAGAATGTGGTAGTTGACTTGGTAGGATCTGGAATGCAATTCTTTATGCCTGGGTCCTGGGTGGATAAAGCAGACACAGTTAGGAGTGGCTGTCAGTGCTATGAGCTAATCGATCTTTTCACCTATGCTTAGTTCCTTCCCCACATTTGCTCAGAGACCATTGGAGTGGTTCATTTCATGATTGTGCTCATTCCTTCCTGATTCAGTACAAGTTGGGTTTAATTTGTTCCATGGAAATAACTGATTAGACTCATGGTAAAATCCAGGGCGGATGAGTGGAACGTCAACAAATGGGCATGGGAAGGGGCGCTCAAGGTTGTCAGCAAGGGAGAGGAATGCATCATTAAACTGGAAGATAAGAACACAGGTATTATAGTCATTTTAGTGGTTTTGGTCAATTTCGTTTTTCTTCATTACAGTATTGAATTATTGATTCAGTGAATGTGTTTCAGGGGAGCTTTATGCTAGGGCATTTCTCAGAGAGGGTGAACCACATCCGGTGGAACCTGTAATTGATAGCAGCAGGTCTATATCTGGCGCTGCCACAAATATAATCCAATCCTACAATTAAATACGTGGCTTTGTATTTTCCACTATCCATGAGAAAACTACTCGAAGATTATAAGCAGAGAGCCTGACATGATTCTTGCTGCTTGAATATTTTTCTTGCAGATATTTTGTACTACGCGTTGAAGAGAATATAGGTGATGACTGATGACTGTCTTTCTATTGTTCTCTCGAACACACAGAGAGCTGTGTGCCATTTCATTAATATAGAAGAAAAAAATTTGTTAGGTCACAGGCCATTACTGTCCATTAACATTAACACAGCATATGCACCACGGGCATAGTACAAAGTACAAACGGCCCACTTAGGTACTACCCAAAGAAAACTGAGCTCAAGACTCAGAGATTCATTGCTTCAGCTGCACACCATAATGATCCTTCATTTGCCACAGCTTGTAAAACCTTGTTTGGTTCAGGAGACACTCCATTGATAAAACTAGAACAATTCTAAAAGGAATAGATGGCTTTATTATTTTAATATTAATTAAGAAGAAAATAAGCACTCAAATTCGCCTCAACGAGGACTTGAACCTAGGTTTTGTGGGTGTACATCCAATCCACACCCTCAACCAGCTGAGCTAGGCTAAGTTTCCTTGTCTTTTACGTGGGCTCTATGATATTCCTTGTGCCTTAATGTTCTACTTAGTGGTTAGTGTTGAGTTAAGGTCTTGAGGATTCATAACTTGATACTTATTTTTGAATTGGCGTGGCCACTTCAGTCTCATGTTGGGTAATATATTGGCATAACAAATCTTATTGTGAACTTCAGATGGGCGTCAGCGTCATGCTTTCATAGGTTTAGGCTTCCGGGAAAGGCCTGAAGCATATGACTTCCAAGCTGCTCTACATGATCATATGAAGTATCCTTTTGATCATTCAAACATGTTATGAATCTCATAATTTGCAAAATCACGTGATTTTCTTTTCCTGTGCGATTCATCAATGACTAGGAGTTCTATATGTGGAATTCTATTTGATATGGCCGTTGACTATTGATTTTCGATTAGCAACTGTACGTTATAGATTGTTGGCTGGTACCTTTCAACATCTGATTATTTGATCTTTTACCCGTGCAGTCAGATCTTAGTTTATTTAGCAATCATGTTTTAATGTGAGTTCTTTGAAATATTTCTATATTTTCCACAAGGAACACAGTCATTTTCTGCGATCATCTTCTTTATATGATGCACTAGTTTCTCTCTATGATTTGCTCTCTTACATTATCAAAGATATTTAAACAAGAAGAAGGCTGCTGAAGAGATGGTTCAGCATTATGAGAAGCAATCATCAGTGGATTACAGCCTCAAAGAAGGGGAGACATTGGTTCTTCAGATTAAAAATGTAAGTTTTCATCTTAAAGTTTTCTGGAAGAAAATGAAATCAGAGAGCCCGTTGATGAGAGTTTGTTTTCCAAGGTGTGCAAAACTAGAATATTGGATTTTTTTCTCTCTTCATAGTACCCTAGGTTGCTCAAGCAATGGCATGTGGTGCTGCATTAGGTGGATATGTTCATTGGACAGGTACCAATAAACCGTGGAATCATTGAATCCTTGCCAATCTATAAGTGCATAAAAAACATGGTCAATCTATGCCGTGTTTATCTAGAATATTTTCATGTAAATGTACAGCCACTTCTAAACTGAATCTCAGTTCTGTTTACGCATAGTTCCCATCTAGATTTCTGTTATGGCATTTGAGCAGCACATCCTTGCATATCGATAGATATTTAAATTGAGGCTTTGAGCTACTCTTGCATAAAAACCTGAACAAAAATTGAGCGCTCCTGTAGTGCATTGAAGGGTATTTGCCGTGAGATGTGCCAAATTTTGTGTAAATGAAGTGTTTATTCATAATTTTTGTAACATGTGCATGCATCTCTTTTCATTCAACTTTTATATCTACATTTATCTTTGTGTAATTGTTTCCTGAGTGTTTAGCTTTGCTTTTATTCTGTGCAGAAAGAAACTGGCACCAAGACAAAATCTGCATTTTTTGAGCAAGGCCTAAACAAGCTCTCATTGAACGAAAAGACAAACACCAAGGAGGTCCCCGTCTCCCTTAAACTCCCACCACCACCACCTTCACCTGTCTCTCCAACGGATCCTGGAGTCGCTGCTTCGCCTTTCAAAGCAGAATTTCCGCCCCAAGAGCAACCAGCTGCTGAACCCATCAGCAGAACCAGCGCTCTCCCTTCCAAAGGTGAACCTACTCCGGAGCTACCAGCTGCTGCAGAGAAATCAGAGCACGAAACCGTGGATGACGACTTCGGGGACTTCCAGGCTGCTGGGTGATATCATGTATCTTGTACATACAGAATGTTACTGAGACTGCATTTTCATTGTTTGGTTTATCTTTTTTCAATCAGTTGTGACTTCTGCCGGCACTCTGTGTTCCTGTATAGAGCTTCCATCTCATAACCTATATACAAATACATGGAGAAACGTTGTACCTTTTCTTTTGACGTAGCATGTCAGATTTTGTATTCGGGTCATGGAGATACAAAAAATCGCAAATCAACAATGTCTCAACTATTCTTGGAGATCGACGAAGACAGTGCTGGGGGCAGCAAGGAGGAAGAGAGAAGGCAAGAGGGGCTACCGCCCAGAGAAAGCAAGAGGATGCCTCTTGTCTCCGTagacaaggaggaaggaggagagaaaagaaaaaggaTGCCCCATGTCTCCGTGGACAAAGAGGAAGGAGGAGATGTCTCCGAAGACAAGGAAGGAGGAGGCAAGGGAGCAATCTCCAATCCTGTACTATAAGCAAGGCGGGCGCGTTACACTTTCAGTTATCAATACATCTCCAGCTCTCAAATTTAACACCGAGCCAAGCAGAAACAAACATTGAACCAACTGAACTAAACATCGAGCCAAGCAGAAAATAAGCAGTATTTTTTGCTAGACTTGTTTTTGTGCGTTAAAAGTATATAACAGATAGCAACGTGGCTAGATGTCAGAGGTGTTTATAGGGTGGTTGCTTGATTGCTTCGTATTGTTGAGACGAGTCATTCGACGACAATGTCATTTCACATCTTTTGTActccctccgtcccaaattataagtcattccaagaatcttggagagtcaaagtttttcaagtttgaccaaatttatatagcaaaataatatcatttttggtaccaaccaagtatcattagattctttgttagttatattttcatagtgtaactattttatgacataaatctttatatttttctctatattttttgtcaaacttgaaaatgctttgactttccaagattcttggaatgacttataatttggaacagagggagTATCAAATTGTAGGAATTTGTATTTGCAGTTGTCAGAACCATTGTAATATATCAGACCTCGACAAATTCGTCTTCATCAGTTTCATCTACCCACTCGACCTGCGAGTAAGATGTGGATTTCATCAAGTCCGTGAGGCCGGTTAGGTCTTCCAAATAAGTTGGTTCATTGATCACTTGCATCACAAAGTCCATTCCTCTCCTCCGATATTCAGACAATACCTGTGATGTTTTGCATGTAATCAAATAAGAGATCGGTAGCATAGCTGCCAGCAAACTTTAGTATCGATTCCATTGTTGGAACCGGAAAAGGATGAAACTCACATGACAACAAACCCGAGCACTCTCAGAACTAAAACAGAAGCTATGCCAACAAGACACGAGAGTAGAGGTATTTGTGGCAACGCACGCCTTTTCTTACATTTCTGTATTCTCAGTTAAAAAGCAACAACCATGCAGTACAGCGTACTTGGCTCATTTGCTAGCTTACTTGCGCAAGGGAGCATGTATCAATTGCCCCCATGAACGCACATTCGGCACCAGCGAACACCGCAATGACACGGTCCACTCACGTCCCCTGATCAAGCCACGCCTCATAACATACCCAACCAACCATGCAAGCAGCTAACTACTTGCTGCCAACAAAGCATGCAAGCAGCTAAATACTTGCTACACTAGGCTTCTGACTAGCAACAGCTATTAGCTAGACGAGCTGCAACACACACGCTTCTGACTAGCACCAGCTAACAAGCTAACTTGTACATGCAATAGACATGAAGAGACTCTAAACTTAAAGACACATATCCACTACTAACTCATATTTACTCATGCAGAGACTCTAAAACTTGTACAAGTCGCTGCAAGTGCTAACATGCATGTTGTGCAAGAATAGAAAGTTTACATACCGCATTGGAACATGCCGTGCAATTACTCGAGGAATAGCCCAACAGGGTTAGTAAGTTGTACTGCGATAGTGATCCACGCATCTGGTGAGGTAATATACCATGCTGATGACCACTGCTTGTACCAGCAATCTCTCCTGGAGCATGTATGCTGCAACAGGTAGAAGTATTTATCAGACTTCCTTGTTTTTTTTTCACTGGATGCAGTTAGCATCTTACTTGGAAATGATTACACATGAAGTCATAGTATCATTCCAGATTCCTGGTGCCCAGTTGCTTACCCATCTGGATGATGTAACATTCTTGTGAAAAGGTCTGCGGCACGTCCAGATGCAATAGAGGCCAACCCAGGTCGTGTCACTGTACATTGTTGATCCAGTGTCCGATTGGAAACTGACTGCATCAAACATAATGCCATGATTGTAGTAGGTAACATATATATTAAAAGCAAAACAGGTATGATTTCCAAAGCATGGAACATTACATCAACAGGAGCAATGACGTCATTGCAGAAATAACACCCCAGCCTTTGACGCCCAAGGGCATCCTCTGTGGATAGCTTATCTGTGGCAGTGGCCACACTGGAAGCATCACAGCTTATGCCAGGACCAGCCCCATGTCGCATGACAAGGTAACTATCATACCCTAATGCTGCAGTAATAGCAATCTGCAGTGCAGAGGGGCATTAGCATATAACACATTCCAAGATTTACATTAGTCAAGGATGCCTAGAGGGTTCACCTTGTTTTCATTAGTGCAGAGGAGAGTTGGAAGCCACCTACTTTCTCTTGTGTCAGTCAACAAGAAGACAGCATCATGGGAAGCCACTAATTCCTTAAGGCGCTCACAATCTTGGAGCACACCAGCTGCTTCACCAGGAGACACAGGATGCCCAGGCATAGGTATTTCCATTCTAATGCCTTGTGCATCCTACATGAGCGCATGGCACAAATTCATTAAGATGAGAAAGCACTAAACAAAAAAATGAAGTAATACAGTTTTAAGGGCAACAAAGTGAAGACTCACCACTGAAGGACATCTCTCCACTAGATGCCTAAGTATTGCAGTTGCTTTTGGAGCACCACGGTCATCAGAAGTATAGAGTGACTGTCTCGCTAAATTTGACACAACTACACAACCACTATCAACTATTGTTAGCTTCCGTACACCACAGTCCTGCAAAGTTGGTTTCCACCAGAATGTATGAGTAGATGTTGTATTTTAACATAAAAGTAACATCATTCCCAATATTGTGTCACTGACCATAAGAATGCGTGCAACATCACATCCAAGAGTTCCAGCACCCAATAGTAGACATCGGACATCAGAAACCTTGTCTGAATTTACAGAGATGCTAGCTGGTATTTTAGGACAAGTATCTGGCATTTTTAAATCAGAAACGCCTGTAAAATCTTTCAGATATGTTGGATAGTTGATGGCCTGCATGACAAAATCCAATCCTCTTCTTCTATACTCTGACAATACCTGGAATGTTTAGCACGGAGTAACATTAGAAACCATAAAATTGTGAGAATGTAATGTCATGTGGTGGAATTTACTTACAGCAATAGAACATGCCATACAATTGACTGAGGAATTGCTCAGTTCCATAGATAAACCACACTTTGGGAGTGACCCTCGTAGCTGATGCGGCAATAGACCAAGCTGATGTTCTGTTTCCATACCAGCAGTATCGCCTGGGGCATGTATCCTGCAAAAGGGTATGATACTTATGGCACCACATAGTGGACTGAATATTTTTTTCAAATTTCCCTACTACTTAGCTTACTCAGGTCGAGAAAAAAACTAATATTCACTATCAATGCTACACAAACATAAGTTGGACTCAGCAATAATCTTTAAGGCATCTTACTCATCAGGGTGATGTAACATCCTGGCAAAGAGCTCCACTGCTTTGCCAGATGCAACTGAGGTAAGTCCAGGTAGTGTTTCATAAGGAATTGGCTGCAAAAGAATAAAACTGAACATTAAGGGCCAATGATAGAGTATAAAACAGAAACAACAGAAGAACATGTACCTTAATAAGGGAAGAGGCATCATTGCAGAAACAACAGCCCAATCTTTGATGACCAGGAGCATCTTCTGTGGACAAATTTTCTATCTGAGTAATCACTTCATCTGTACCCCCACTTGTTCCTGGTCCAGCACCATGTCGCATGACAAGGTAACTGTCACATCCTAATACTGCACTAATAGCAATCTGCAGTGGAAATATAGCATATCATTAGTAAATAGCAGCACTATACACAATGAAAAAGTAGAGGTTAAGAATAATTTTTGTAACTAAGACATGTGTGGTTAATCTATCTGGATTCCATCCTCCAGCTATAGGCTAAGTACTTAGACATTGCTGTACAAGAACAGCTGAAAAGGTCCTTAGCCAATGGATACTGTATTCAAGATTTACCTTGTTTTCACTTGCACAGAGAAGAGTTGGAAGCCACCTGCTCTCCCATGTGTCAGTTAACAAGAAGACTGCATCATTGGCAGCCACTAATGTTTGCAGATGCTTGAAGTCATCAAGCACACTTGCCATTTTGCTGGAAGAAACAGGATGCCCAGGCACCGGTATTTCCATTTGGATGCCTTCAACCTCCTGCATGACAGCAATCACCATCATTTATCCACAGCAGAAATTCGAAAGCATATGTTTCAAGGAAAAGACTGCCCTCACCACTGCAGGACATCTTTCTTTTAGATGTGTAACTATTGCAGTTACTCTTGGAACTCCACAGTCCTTATCTATGTAGAGTGATTGCTTGACAAGGTCAGACGTTGCAACACAATTACTATCAACAACCGTTAGTTTCCGTACACCCCAGGTCTGAAAAAAGAAATGTTTACCACCATAAATTAGAAGCAGGATATACAGACATATGATCTGTTAGATTTATTACGAATAGGAATCTAGTACCAGCTCAAAGCACTAACCGTAAGAAGACGAGCAACTTCACATCCAAGAGTTCCAGCACCCAAGAGAAGAACTCGAACATGAGATAACTTGTCTATATTCACAGGAAAGTGGCGCCACCCCATAAGCTTTAAGTGCATCAATTGTTTTTCTTCATCCTGACTGTGCATGAAATAAACAATCAAGATAGTTTTTTATGCACTGTTGATTATATCGAAACCCGAAGGCAAAATATACAATAAAACCACCTTGCCGGGTTCATTGATTGAAGATCTATCTCTTTTGGTTTCATTTCTTTTGTTCCCTTCCTTGGGTTTATTCCTTCCCATCCAATAGCATCAGGTAGAAAATCAGGGTCATCCACACCTGTAGTAACAGCCAGTGTTACAAATGGACAAATCATAGATGAAAGTGCAGACTGAATCCACCATATTTATACCACAAGGTGATGGAAATGATGCTTCACCAATGAGGGACTGTTCTAGATCAGGGTTCCCTTTATATTCACGGTAGCAGAAAAACTGGACTTTCTCAATCTTCCATCGGATGCTCAGAAAGGTAACATAGTTTCTAATTACCCAGCCAGGGCAATCTGAGCGGCATCCATGATCATAAAATCCAAATAGTAGCTGCAACAGCAAAAGCAATGAATTTACTTCACGCAAAGATACACATGAAGAATGGTAAACAAAACAGATATTCTTCTAAAGGATTTATCAAACTTCATCTAGTCTAGATGATCAAATGGATGACACAAACATACCTTTTTATAGTTCCCCTGGCAAGCTTTCCAGTCCTTAAGTTGCCTTATAGAGGCAGAGGAATCTGAGGATATACTAACCAGAAAGAATGGAACAACTGCAGAGATGTTAATCCATTGGAACAATGAATTATAAAATCAGATCAACATAACAAATTAATAATATGAGGCCAAACATATGCATTTGCTGTTAGGCATGGTTCTCAAACCTGTTGTTTCACTAGAAGCGCGCCACTTTTGCAATGATGTATATATGGATGCTGCCTGCAGGAACAAGTCAACAGATATCAGAACCAACTGAGAGCATCAAACAAGGAAACTAGTGTTGTTCAATACTAGGTGCACATGAAAATGACCTCTTCTTTAGTGAGCACTTTTGAGGCAGGTTGCAGGTTGAGCAGGGTCATTCTTGAGTTGAAAACCAATGAGGGGAATGCAACATTGTAATAGACCTTCCAATTCTTTAAATCGGCAAATGATGTCACAAGGAACCTAAGTAGAACAGAAGGATCCTCTTCTACTTTACCAGACACAATGTCATCCAAGATCTGGGCCCACATGCAAATTAGAACCAGACAATTGAAAGAAATGCATAAACAATAGCAAATTCCACGTCAACCATACCTTCTTTGCTTCTGCTTTCAGAAGCTGTTCTATATCTAGGTTTTGGAATCCCCTCATGTTATTAGTGTTTATGAGGGTCCCTGGGACTGGACAATTATTTCTGTCGCCAACAGAATTGAGAGATGGCGGCACCAATGATCCTGACCGTAGGTTGAAGAAGCTTGCCATCGGGCGACGCTGGCGGGGAGTATAATAACCTGATATTTCAAAAGAAACTGTCTAGCTCATCCATAGATCTCTAGTCTAGCTCACTGTCAATAAAATTAAGGAAAAACACAAAACTGAAATTCTCTGTTGGGAATTTCTTCCGATGAAACTCAACAGTTCATCATCGGAGTCAAAATTTGCATGCTAAGAGTAAACACAGTAGAGCGTAAAGCGTAATTAGCAACCACACTCCGGCGAACAGCCAACTCCGGCGAATCCACCCAACAACCAAACAAACTTGGATCGTGACCGGCAAGCAACTAAGGCGGGTTGGGCTCTACGGAAGTCCAGAAGCGGGGCGCGGAAATGCATGGGATCAGCGTTCGTTCCCCGCCCTAAATCGCGAATTCTACGAACAAACAGCGAAGAGATGGGGTTGTGGGCGAGCGGACCGGTGATTGGGATGGGCGAGTCGTCGGTGCCGAGGACGTCGAGCTTGAGGCGGCGGAGCGCGTCCCAGAACCCCTCCTCCACTAAGCTCTGGATGCGCTGAACCATCAGCTCCCTTGGGATGCCCACCGCACCGGCACCCGCCATACCTCTCGCCTTCCGTCTTCCCTCCGCCGGCACGGCGAGCGGCGGAACGGCACTTTGTTTTTACTTTTTTTTTTCTAGTTTGCCCCCTGGTTCCGAGGAAGAATATCCTTTTGGAGTTTGGACGTTGCTTTGGCGTGCATACAACTTGAAAACGTTCCGTGGAGTCGTAAAAGACCACGAAGACAGCCGTGGTACTCTGGCaattttaggcaatgaaaactattttaactatttttttagtgactagcgagactaaattattttatttttttttagtcagtgtgtttgaaagtttagcgagcatcaccaacggtttgccatttcagttttgcatttgtgttatttggcaaaatggtaaaaattactcctccaacgattttgcaaacgggtttgccattttagtaaatttggcatttgagagactcctcttgacatatttgggagttggcttttggattggcaaacgcttgcggccggttttcctgcgtcaattccgtgcgcggcctggtctgtttggcgccgtttccttcgtcggagggagtcctcgcgccaaatagagtccgcgccgccattggtttgccgcgactcaaagacgcagatcgagtctgctacgtcgtccctccctgaacgcgattgaaatacgccgatcgagtctgctacttccaccagaaacggtatgcatcacgaggaagatgaaggcgatgacggacacgaacctgcgactgcgagcggcggcgcctccgttcgcgcgaagggaaacatgcgcgaagaaacacgcgcgtgtgacagaaagacgcgcgcaaagatttggttgagtctactaggtaattgccaagtccaaaatgccaaaccattggggatgaccatattttttcctttgcatttgcaattgggagttggcaaacaacaacaaatgccaaaccaaaattgccaaaccattggaggtgATGACTAAAGTTTAACTAGCTAAAATTTAGTAAGGAAAACCAAATAAGCCCTCCTACAAATCATTGCGACAGAAATCATTACTGCGCCACTAAGGAAATTGATAAATAAACTTCACCTATAAAAAATGATCTTTACTTCAACGGTTTAATGggcaatgggcaaagactgcaacggcgtgatgatcaacgggaccagctcattcttgttggacatcatcttgagtcatcagccttgcatttctttagctcaattggttggttgtcaaataggtttattggtctctcttagtcagatttttacttcatgtttcattttttctccaaagtaaactgtgtaaactttgaaaatagtgcgctaaacaggtgttcaaactctgtaataattggcgtgattctacttgtaggtaaataaagccggatataaattatcctttatttaaaaaaaaACTATAAAAAATGATCACCATTTCACCAACACCTAAATTACTCTAGCCATAGCGAGTATACGAAATTCAAAATATTTTTTAGATGAGGCTAGTTCAATTGGTTGAGTTGGGATGTTTATTAGCTATACGATAGAGGTGTAAACTGATTGAAGACGGTTACCTACAAATACTAAAATAGATAACTATAGTAGATTTGGTTATCTATATTTCGGCTAAGATATGCAACATTATATATATTAAATTGGAGTATCCATATATAGATAGGGCGCTGATACTAAATCTTTGAATTCGCTACATTTATTTTGGATATTGAAGCCCTTCAATTAGTCTGTTGTCATTGTACATTTCAAATTTATTAGGTATTCAAATATGGATAAAGTATGGATAGTAAGTCTTCAAATTCGGATAAGGTATATTTCTTTCAGATATTGAAGCTCTTTGGTTGGTCGGTTGGAACATACTCGTACCTTTTGGACTACCCAAGGCTACTATAAGTTGGAGCAAGTATTTCTATACTCTGTCCACCCCATCAAGACATTCAAGATCAAATTTTATGCTAAGATAGGTTTAGACCGTAGAGGTTGAGATCTTTGAGAGTCATGTTGTCCCTGTATGTCGGCGATCCGGAGCACTCGAGGTTTTTGTGAACTTCTGGTGAAGGCATGTGGCCTTTGCGGCAACAATCCTCTATTCTTGGTGTGGAGCAGCATTGCATATTTCATCACATGTGATTATTGCCCGCCCTCGTGTGTTTAAATCTTAGCTCCATTTTAATTTTTGTTATGTATCTAGATATACATTATATTTAGATATATAGTAGAAATTATTTGTCTTGAAAGATAAAATAATTTagagtaaattacactcaccatacgataagtatctaagtgggtgcatgttagtccaacatcttgtaatttgtccaatttaatacaacaacaatataggtgggtgcatattgatccacaatcttctcataagtttaatttgatacaagaacttgcttattcgtgcatatacggtccaagtattgtaacaatgcatctttgtacactatgaatcactgtcattgcaagctataaaccctagcatgctcatctcatccatcaatcagcttgaattgtttactatacgatatcatttatgaatttggccaaatataaaagctgtcattgatttcataaatataaaaaattccaaaccgatcatttttttctataccataatattattttaatcccaacctattgtcattcatggctgacttgaactgatacgtgggttgtccatctcataagaaacaagaaccaagagttttttttcaaaaacaagaatcaacaaaatttggttttggttttttttgtttggttctacctataaccgaactaaccaagttcttatattggtttaccaagctaaaaaaaagaaaataaaaagcagttgccaccgtttaaaggatgtagtagacagaaaaagataagatgatgtagtagacacaaaaaagaagacgatgcattgtccaaaggataggaaaggcctagagagggagaggttaattggcttttaaaaacttaaaactcgattcaatggattagcataatgcggaggttttacaaattctcgcggaagtttgagaaggataggtagtgaacatttgattcctaataagcttaccactttatgtctgtcttaatggtatgacttttcctatactcaaatttaaaatagaaattaaatgtaagcttttattttgccaaagtcagagaaatgatatcataatatagtaaataattcaagttgagtgatggacgagatgagcgtgctagggtgtgtagctgctgatggcagggattcagacttcatgcatcaatgaactaagttcttatttcaaattaaacagattagaagatgttggaccaataagcacccacctagatagttgtcatattaaattgaacaaattagaagatgttggactaacatgcacctacttaattagttgttgtatggtgagtgcaatttactcAATAATTTATAATTTAGAATGGGGAAAGTACAAGTTAATACGATCACTTGTATGTACTTCTAAGAGATGGGATATTGGTAATCCGTTGGAGATTCTCTTAGCAAGCAAGTTCGCCGGCACGATGCAAGTACCGCCGTTTGCATCCAACAATGCCGTTGACGATGAACGTATGACACCAGTGAAGTATAGATAAGCcacacacacacacacacaTGGCCATAGCTAAGCCAATAGCCCAATAACAACCATGATCTACGCGAACTTGGCGAGCTCGTCGGCGAACGCCGCAGCGTGAGGTTCCTCGACGCAGCGGAGCATGAGCCGGATGCCGCGCTTGGGCGCGGGCGGTTTGAGGTAGATCGCCGACGCGACGATGTTGACGTCGTCGTTGAGCGTGAAGACGTACCCCGGCTCGCCGAAGCCGTAGTCCACCTCGTTGAACCCGACGCGGCTCCAGTCCGACACCGTCACCGTGCCGTAGTCCAGCGGCACGTTGTAGTGGTCGTCCTTGGCGCCGCCGCGCATCCAGTCCGTGAAGCGCGTGGTGAGCGCCTCCTTGGCCTCCCGCATCACGCCGACCACCTCCGGAAGCGACGCCTCACGGATGGCCTTGCTGGACCGGGTGATGCCCACGGGGTACACGCAGTTGCCGTAGTAGCCGTCCACCGACGGCAGCACGCCGTGGAGGAGGTGCCGCGTGCTGGCGGCGAAGCCGAGCCGGACCTCGGCGTCGTCGGGGAGCGCCATCGCCAGCGCGCGGCACCTGAACACCACCGCCGTGACGGCGTCGAAGGTGGAGCAGGCCTGCCCCGTCGCGTCCTTGAACTCGTCCTTGATGCGCGCGATGCTCTCCGGCGAGATCTCCACCACCTGGGTCACGAAGTTGAACGCCGTGAACGACGGCGGGGGCCCGCGCGGCAGCTTAGGCGGGTCCGGGATCGCGTCGCGGTCCCAGACCGGCGCGACCGACGGCGCCGGCAGCCCCCGCGCCATCTCGCCAGCCGCCTTGAGGAACTGCGCCGCGCCCTGCCCGTCGAACACCAGGTGGCTGAAGCAGATCCCGACCGAGAACCCGCCGCAGGTGAACTTGGTCACCTGTAGAGCTCAAATTCTCAGCACCCGAAGACGATCTCTTCCCGGATCCGGCTATATCGAGCGTATGAATGTTCCTACTAGTTGTCGGATAGTAGGATAAGACGGGGTAATCTGGAAGCGATCGATCGAACCTGAGCCATGAGGACGAGGTCCTCGAGCTTCTCCTCGGGGGGAGGGCGCGGGAGGAGCTCCTCCTTGGGGATGAGCAGAGGGCGCTCGAGGTAGTTGACGTCGGCGAGCGCGCAGCTCGCGGCGGCCTCCACGAACCAGACGCCCTGCCCGGTGCAGTCCACGACGGGCTCCCCGGGGCTCGCGTCTGCGATGCGGCCGGCCACCGGGTAGTACGGCACCAGCGCTTTCGCGAAGCCGTCGCGCATCGCGGCCACGGCGGCGTCTTGGTCCCCGCCGGCTCCTGCGGCCGGGGGGAAAACCTGGATGAAGTCCACCGAGACGCGGACCGCCGCGGTCTTGTCGATGGAGGACAGTGGGAGGGTGCCGCCGGGCGTTGGCTCCGCTGGCGCGACGAGCTCCGGAGCCGATTTCAGGAcggtgggggcggcggcggcggcagacatgacggcgtcggctggtggagcggagcggtggGTGCAAGTAGAAGTAGTAGCAAGAAGCGGAGTTGGTGCTTGCGGTGCTCACCAGCAGTAAGTAGTGCGGAGGTTGTTGCCGGCTGCGGCCTCGCTTGAGTTCGTTTGGCACGAGCTTAACGCTGGATTGGAGTTTGGAAGTCGCCGGGTTCGGCCGGCGATGCTGATCTGCAAGACTGCAACCTGATTACCTGAAGGCAAGTGGGTTGGTGGCTTTGCACATTGCAGTTGTGGAATAGTGACCTTACATGACCAGTTGTTTTCTATAGATAATTTCTGAACTTTGCAGCTCAAAAATCTGACACTCCAGCTCATGTTCTTCGCTAAATGCTTGTTTGGTCACGCCTATTCTTTATAGTTCAGAGATTGATCGCACAAGAAGCTTCTTTCTGCTGCTGATCAATCATCAAACAGTGCCAATTCAATCAATGTTCATATGGAGCCTGGCTTCTTACGGCATATATATAggcacatttgaaacaaaaggattcatgaagaaattttgtagaattgtgaacctgcaaatattactctttgaaacaaaggattggctatcctaaaatcctatggaatggctcaatctataggaatttagaagaataacatgaagtccaacctcttgaaaacattcctttgtgtctctcttttattttgattcttgtgtttctcctgtgCTGAATCGAAATGCTCCATTAGAGAATTTACTACGTTTTCAATTCCTGTAGGATTGCAGGTGACATGCAACTTCAGCAGGCCAACAAGTCTGAAATAATTTGTTTCAAATGGAACACTATTATTCTTTCATTACTGTCAATGCTCAatacatgtataatgtaacgtgctgataatagtacaaagtataaACATGACCAACCCTGTCTTATTGCAAGCAAATTCCGGGAGCAGCAATTTGACACAACAAAATACAACAAATTCCCACTGTAGAATGGAATACACTCACTCTATGCATGCTTCTGCAACTCCTCGCTGAACACGGCAGAGTGCTGCCCTTCCACGCACTGCAGCACCAGCCTGATGCCCTGCTTTGGCTTGGGCGGCTTCAGGTACACAACGGAGGGAACAATGTTCACATCGTCGTTCAGGGTGAACACATAGCTTGGCTCACCGAACCCATAGTCAACCTCGTTGAAGCCCACATGACTCCAGTCAGTCACGACGAGGGTGCCATAGTCTAGCGATACGTTGTAGTGGTTCTCCTTGGCACCGCCGCTCAACCAGTCAAGGAACCTCGACGACAGAGCTTCCTTGGCTTCCCTGATCGCGGTCACGATCTCCACAAGTGAAGCCTCCTTCACCTCCTGGCTGGTCTTGGTGAGGCCACCTGGGTACACACAGTTCCCATAGTAGCCTTCGACCGAGGGCAGTGCATTGCTCAGCAGGTGGCGAGTGCTGGCTGCAAAGCCCAGGCGAACCTCAGCATCGGGTGCAAAGTCGACTGCCAAGGCGCGACATTTGAAGATTATGGCAGTGACCACGTCGAAAGTGGAGCACTTCTGGTTGGTTTCACTTGCAACCTGGTCCTTCACACGCTTGATGCTGTCCAGAGAGATCTCAACGACCGACTTCTCAAAGTTGAATGCGGTGAATGATGGTGGCGGACCTAGGGGTGGCTTAGGTGGGTTGGGGATGGCATCCCGAGCCCAGATTGGCTTGATCGATGGCTCAGGGAGGCCCCTAGCCATCTCACCAACTGCTTTCAGAAATTGTGCAGCACCCTGCCCATCAAATACCAAGTGACTGAAGCAAATGCCCACAGCAAATCCACCACATGTGAACTTTGTAACCTGAACACAGAGAAAATAGCAGTGGGTTAATCAACTAAATAAAATGTAATTCCGTAACTAGTCATGTAGCAGATACAAATACCTAACTTGAACACTAGGTGGTGACGAGAAGAGTAAGTACTAAGTGCTCAAACTAAGGATGTGCGACTAAATTTCGAGAACATGCACAAAGCATGGTAGTAAGACCTCTAGGTGTGTGTCTGCCAACCAGGGCTCAAACCCTGGTTATCACAATGAAAGCTCCCTTGTTGTATGCTCCCGTGGTCATGGGGCAGTTTCCAAAGCGAAAACATGTGCGTAGTAGCCAGCTTTCAGGGGCTTTTCTCAACATTAAGTGCAATGCCTTCACGATGTCTCTCTACTTGGGTATCTCTACTTAGGTTGAGTGTATTTTTCCGAGCGAAATTCTACTCTGTTGTCTGAGTATAGGACACATGCCGAAACCTATCTTTCTTAAGCATATAAGCTCCAACAATAACAGGTACTCAGGTAGTTCCCCTCCAATAGCATGTTCTTCCATCTAAATGAACTTTGGGACTAAATAATTGGAAAATAAATATTCAAAGCAAGGTTAGACCACATAAACATTCCTAGATTCAGGGATCATCATCCAGCTTTTAGATACCTGAATAAAGGTTTTGCTCTAATGCAAAAGGAAACAACAGTTGTTTCATCACTTTGTTATGTGGTTTGCTACCAGGAAAAAAAAACTGTAGTGAATACTAAAAATTTGGCTGAATGCACTGCTAGTCAACAAGGTAGGTAGCAAATATAGAATACCAATCAATACCGGCTTCCATCCATGGAGGAACCATCCTGCCTACTTCTGATGAAAACATTAGCACTGCAGCAGCATTCTCTACCAGGCTACCACTAATTATAAGCAGCTACCTAATTATGAGGTGCTGCGGCTGCAACCCTTTCAACACATCCCTGTATCCGCAGCATCAGCAGCTGGTTGCAGCAACACCCACTTCAGCTAAAGTGGACGCACCCAGAAGCATGCTAATGTTTTCTGAGATGGTTGCTATTGATGGCTGTTAGCTTAGATCACTAGATCAGCTCAAACAATTTGTGGCCAATTGTCCATGATACAGTCACTCACAGTTGCATCGATCTATTTTGAGTCAGACGTGGATAACACATTGTGCTTCACACCTTCTATTTACGGCTGTAAGCCATTCACAGATTTACTAGTCAACGTTAGTCAGCACCCTGCTTCCGCCTCAGATCCACATACCCAACACTAAACCCCCTCAGATCCAGACCAAAACTTGCGTCCCAAAATTTACTAGCCGAAATGATCAGAAGTGAGGGGTACTAAAGCAGCAGGCAATGGGAATCGGACTGACCTGCGCGAGCAGCAGTGTGTCCTCCACGCGCACCTCGGCCGGCGGACGCGGCAGCAGCTCCTCCTTGGGGATGCACAGCGGGCGCTCGAGGTTCCGCGCCTCCTCGAGGGAGCAGCTAGCCTCGGCCTCCACGAACCACACCCCTTCCCCCGTGCACTCGATCTCGGGCTCCCCAGGCACGGGCTCGGCGATGCGGCCGGCGACGGGGTAGTACAGCACGAGCGCCTTGGCGAAACCCTCGCGCATGACCGCGATCGCGGAGGAGGGGCTCCGGTCCGACGTAGGGGCGGGGAAGACCTGGATGAAGTCGACGGAGACACGGACGGCGGCGGTCTTGTCGATGGAGGAGAGCGGGAGGGAGCCGCCCGGGGTGGGCCCCGCCGGCGGGACCAGGGACGGCGGGGACTTGGTCACGGTGGGCGGCGGCGCGGCGGCCATTGCCGAGGCAGGCGGTGGTGGGTCGTGGGTGGTGGATCTCCGGAGTTACGCCGTGGAGGAGGTCGCGGGAAGAGGTGATTAGTTTGGTTTGGTGCGGGAGTGGTGTCCAGCTTAATTTCAGACTTTGACGAAGTAGGACGTTACTAGTAGCTGACAACAACCGACGACTTTCGGTAGTTGGGCTTTGCCGCTTTTTTGTTTGGCCACAGAACACTACTGTTTTATATAAAACATTTTTTTCAAGAAAAATATTTACTGTTTATTTACTGGCGCTCAGGCTCTATTCTAGAAAAATGGTTTTTTTCAGAGTTAAAACTTTTGAAAAATATTTTTAGCAGAATGGCTTCTTCTCTATTTTTAGCTAGAGGACGTTACTGTTTTATTAGGGTCTATTTACTGGCGCTCTAGTTCTATTCAAGGGAAATGGCTTTTTTAGAGTTAAAGCTTTTGAAAAATATTAAGCAGAATAACTTTTTTTTGTCCACGGGACATTATTGGTTTATAGGGTCTGTACTGGTGCTCCAGCTCTATTCAAGAGAAATGTTTTTTTAAGTTAAAACTTTTGATACTTACTCCCTCCTAAATTATAAGGCGCTTTAACTTTTTTACATCTATTTTATTATACATCTAGATATAATATATATCTAAATGCATACAAATTTGTACTAGAAAAATTAAAGCGATTTGTAATTTAGAATGAGAGTAGTAGAATGGCTTTTTCTATATTTATTTATTTGTTTTGCCACAGGACATTCCTTCTGTTTTGTTAGGATTTGTTTCTTGGCACTCTAGCTCTATTCAAGAGAAGTGGCTTTTTTTTTCTTAGTTTCAAAAGAGACAAGGTGGTTCTTCATTTGACTCTCTTAGTTTCAAATTATAAGTGGTTCTGGTTTATAGATACATAGTTTTATTATATATTGAAACATATTATTTTTCTTAGTATATAGATTTCTGCTGGCATCGGCATCGGCTGCTGCAATGGCAGGAGCGGTGCTCGAAATTTCTCTGTCCATTTGAAGCACCACTCAAACGATACACTGTGTGGAGGGTCATAGTATATTATCACATACAAAATGAATAACAAAAGAGGCAACAAAAATCATGATCTTTTTTTCCTTGGAGAACTACAAAGTTTAATGTTCCCACTTGATATTTACATATTCATCCATGAAAGGATTCTTTTCGGGACTATTTTAAACCCAGATTGTATCATGGAATTTCTTATGCTAAATAAATGGCACTTACAGATTGAAAGTATTGCCGGACCAGTGTTGCCACGACATATTGATTGTTTGTAGTGCACGTATCTGAACTTCTCAACTAAgggtgtgtttagttccccataaaatacaaaataccaagtatttaaaatgataaaatgtaaaatattaaaatttttgtgggtgtgtttagtttcatctagaataccaaaattttcaaggtccataatacatgaagctgctattttaggcttttttttaactcttgagactaaaatccagaatgcaaaataacaatcattttgctaaaaaatttggataatatttagtttcattctgcagaatggcagactaaaacctaaaaatatttggcccaaacgggaaagtaaacaGGCCATCTGGAAGAATAGTTAGGTGCCATCTGGAGTATAAATGCCACAGTACCTACGGTGAAAGTTTTATATCGACACTGCTGATTCACGAATCATCCAAACGAACTACATGATGGACCGAAATAAGCTCAAAAATATGTAAGTGCTGGATAGATGCATGCCCTGCACATTAATTAGGAAGATTCAGATACCATATTCTCCAACATATTAGGAGCTTCTTGTTTGTACCCAAGTTGAATCTACTACTTGTTTGTAGAATGCTTTTTTGCTGCCTTCCCATATCTCAAATGGCCTAAAACTTTCCATGATATGAGTAACACTAAATATTTTTTGAACGGGGAGTAACACTGAATATATATTCTTCAGAGAATTTGGAGAGTGGTGAGGGCACGCCACTTTACAAATAACACACTAGCAGCTACTTGCATGACTCGTTTAGGCACCTTTCCATGCAACAAAAATCTGACAGAACAGTTCTAACAAAATGCACTGCACTGCAAAGAAAAATAGAGACGCCTCTGAATTGCTGGTGTGTGTGCTCATCTGGAATAGTATGTGTTAGAGTATTACAGCTTTCTCTTTCTATTCGTTTGAGTTTATAAGCCAAATCTGTTAGTCATTCAATAATATTTTCTCTCACAATAAATCAGCAAATAATATTTTCTGCCATGCTTTTCAGCCAAACAAAAACATGACAACGCCATGACCTTGAGGTGTGCTTGGCACCCATCAACAACGCACAAAGTAATTTTAATTTACAACACTTATGTCATCTTCGTTTAAATGAAATATCTCTCTTCAGTAATCACACTACAAACCCATGGATCATAACTTCATAAGCCAAGATCCCAGCCTGACATGGCACTATCCAAACCAACCAGACCACGAGGCCAGCATGGACCGGAACTAGTCCATGCCAATCACGAGCCTACATCGATCGATCTGCTCCATGAGCATGGAGCTTGTGCTCATGtactcccttcgtataggatttagatgtcaatttagaatagtaacacggtctctaaaatataactttaaccttttatttttataaaaatatttagaaaaaatgatatatgtatatttttatgaaagtatttttcaaaacaaatctattcatataatgttcatatttgcaaacttaataatttaaaagttgttagtgatttatcactacaccacaacaccacaattagcgtcagctgtctgaccctaaaaaatacttttgacgttggacgatctgacgctaaagaaaattaacagaccatccgacgctaaatctgtatttgccgatgtagtatctgacgctgtaggtatctagatttagcgttgaactatctgacgctaaaaccttgtatagtgtcaagtcgtctgacactgaaattatgtgggtccgagttagccacattccgcgcccagagctcgtgtcacgcgcgaactttagaagaggcccgcgaaaattttggcctggcccggtcacaaagaaaaccctagAGGTTCTACCAAAGGGCACCGGCCGGCCGCCGCCCTCTCCACCAAATCGCACTCGGCTCCGACCCCTCCCACTCCGCGCGCCGCCACCCCTGCTCGTCCTCAACACCGACCCCTCCCACTCCGCGCCGCCACCCCTGCGCGACCCGCCCGTGCGGCGCTCGCGACCCGCCATTGCGACGCTCGCGACCTCTCTGTGTCGCGTCATCGTCTGCACGAGAGGCGGACCGAGCAGAGCCGCCGTCGGCCGCCGTGCTGGTGTCCTCGTCTCGCCTGCCGTCACCCCTGCTCATCTCGTCCGCCGTCATCCGTGCTTGTGCCCCTACTCCCTGCTCGACGGAGGAAGTGCCGCCTGCCTCTGCTGCGTTTCTGCCTGGCTGTACCTGCTGCCTCGAGGAAGCCCTGCCCAGAACCTGAGATGGAGCGGCTGTAGCGCCCCCATGTCCCTGCACAGCTTGCTACTTCAGGGTTGCCCGACCCATTAAAGATCGAGATTAAGGGGCAGCAACAAGGAATCCGTACATGAGGTGAGATAATTTTTCCCCTCCAAGCTATTTGTTCTGTGGAATTCATGCTAGTTTGGCTTCTGTACTTGTTCCCTATGGCTATCAGTGTGTGTATTTGTTCATAGTAGTAAGAATAAGAATAGAGATGACATTCAATCTCGATCTTTAGTCAGGGATCCATTTTATTTATGTTGTATTAGAGTGTGTGTTTGGACACTGCTGCTGCTATTGTGAATTTGTCTTATAAATTCAGTTATAAATTCAGTTCTTGTACTAAAGGGAAAATAAGAAAAAAAAGTAGCCAAAACTGCTTCATCATGTTCTATGTTTGTTTGTTGCCGCAGAGAATCAATTTGTTAAATAAATGTTAGTTGGCTTCTCTGATTTATCAATCCAGGGTCTGGGTTCATACTTGATATCACTATGTTTCACACCATTATTACTATCTCACTGTCCTgtttgatacatgcatgcttaagttgtgtacttggtgcatcaaattcaacagggcttgccaaagtgtgactgctgcactgacccaacatgtattgtggtgcaccatgaagatggcataagaccttcaacaatacaagacaagtctgcccgaggtgctcctccacagtccacagacaccaacaagttgcaaacctgctccacagacatcgtccattgttggcagattgaagtattttaggtatgcacttaacacttgtgggttctatgtttagaaataattcatgtgtcactgtcttcctgctctatcacacttggcttccacattttttcttagtatatgtgtagctgctgttttttccttgtgttgcttgctgttagttatttatctaatttctaattcatctccactattcaattttgtaatctgaACAAATATAATCTTTCAgctgagctccccataaagattcatggataaatcttggatctatagtgatgctaggcacacaacggaatacttgcaaggggtcaatagtttcctagcttttgcatttagaaattcagcggtaggggacaagatactatgcccttgtagaaagtgtgttaactcattttggagagactcaagtgatataagagagcacttgatatgtgatgggtttctacaagggtacacaacttggaacttacatggggaagctagttcctcttatgtgaataccgacaatggtgatggtgctgatccagtggaagagtctagtgaagaggatgacatatctgcattgcttagagacctagcttgtggtttagatgatcgaggggattttgaagacaacagttccactaagcttcctaaagaactagttgacctgcaaaagttggtagaagccaatagtcaagaattatttcctaatttcaagaagtatactaagttgtgtttcctgattaggcttcttcacatcaagctccttggaggatggactgacagaagttttgaccttatgctagatctatttaatgatgtcttacctgaaggttcaacactacccagaaactactatgaaactaagaaattaattaagtccataggacttgggtacactagtattcatgcatgtgacaataattgcattttatactggaaggaccatgaaaaatctcaatcatgtccaaagtgtaagctttcacgttagaaatcagttgggaagagtttagatgggaaacatgtgtacaaggtttctatgaaggttcttcggtactttccgataaagaaaagcctccaaagattgtttctgtgttctaaaatagcagctctaacaagatggcatgacgaggagagaacaaaagatgatattcttaggcatcctgcagattctcttctgtggaaagactttgatgtgaaactgtggggtataaacccctataccctcatgggcctatatgggccgcaccatcagaggtggctcggcccacaagatgaagacgtgcggcgcacgactggtcggcgtgcaccgcaaggctacaagattttgtaccaaataggatactttgcttgtaactctgtcccttcaggatatataaggaggggcaggggtcccctagaggacaagtcatacattatattctctcagcacaaatcaatacaaccagacgcaggacgtaggtattacgccaactcggcggccgaacctggataaaaagcttgtccgtgtcttgcgtcaccatcgagttcgtagtttgcgcaccgtctaccgataaactactaccgtgggtataccccaaggtagactgccgactagctttcgtcgacagtggcgcgccaggtagggggtgtgcgtacagctcttccgacgaacaagatggccatcatccctgacttcgcggccatggcgggcgacttcacgttcaccgtcagcttcaacaacttcaccgccatgaccacggaggaggtgtagatccgatctgcgccaaccacttcttcatcgacgtcggcggcggcttcaaccacgctggctacgactccgactactccagcaacgtctccgaccacgccgacaatgcgtcacctgcttccctactacaaagagaggcagatcgacgacatcgatctgctcgggctaacgaccaagttgtttggcctacttgctctgaccaccagtcgcaataataatcgccgcgaagaacggcgctacgacaaccgcgaccaccgtcacgataacaagtccaaaagctcgagggccagacaattttgtcgtcaccgaccagactttcatccaaagataagtacacttctaatatcttatttatttttggcataatatttttattatccttcaaaaacaactttttgtttagccacactagttttttctcctacacgagctttccagagccggtactgtctccgactcctccctacacgtgcacgagatccgccctctgcgttccgggtggtcggcagtagctctctggcgaggctggcaatcccacgcgtgtctaggttccgcacctcatgctgattgttggctagaccagagctggtacaagctctaggatgaattaactactcgtgctaattttataataaaaagtctaaaacttatctcagtgctgattttttatctagagtttatttatacatcatgtactacctattttctctatatttatttttcaggagtttggcccagtcgacaagctacgctcagggactcgtcgactattccctacgctgtgcccggggactgctccgaccaccgagcacgtttacgttcccaaccacgctcggggacttgtcgactactctctatgctatgctcgaagactgtgccgaccaccgagcacgtttacgttcccaaccacgctcggggacttgtccaccggtccctacgccgtgctcggggactgtgccgaccaccgagcactatacgctcggggactggtcgaccagctcaccaatttaagagcttggggactgcaccgaccaccgagcactatacgctcggggactggtcgaccagcccaccaatttgagaattcggagactgtaccgaccaccgagcgttctatgctcggggactggtcgattagtctattcaattgcatacgagcatgatatgctcggggactggtaaattcaattttttagaccttgctacaaggctcatacttcgccttccagcaagctcggggactacatcggtacgatgcatctggcgatgcatctcagtttcagaatttctttgaggacttttcttttgaccctggcaccacgtgcctacgtcacctactaccaggctcggggactaagtgggcacacttcaccttgcggtgaatgtgcttgctttttgaaagactatacttttcagaaaagtaaagtgggcacacttcaccaggaaagaaatcttttttaatttggagcaccatgcattcttcgaacaacctgcttctttgatgtcaatgttgatcaactgtcttttgagttggtcaaaataccgttgcaactgtttgggcgactttcctgtttattgaagacgtcaagcctcgctgatcgaagaagctcaagacggcgtgttacatcacaatacatggtgctcggggactagctgtgggggtataaacccctataccctcatgggcctatatgggccgcaccatcagaggtggctcggcccacaagatgaagacgtgcggcgcacgactggtcggcgtgcaccgcaaggctacaagattttgtaccaaataggatactttgcttgtaactctgtcccttcaggatatataaggaggggcaggggtcccctagaggacaagtcatacattatattctctcagcacaaatcaatacaaccagacgcaggacgtaggtattacgccaactcggcggccgaacctggataaaaagcttgtccgtgtcttgcgtcaccatcgagttcgtagtttgcgcaccgtctaccgataaactactaccgtgggtataccccaaggtagactgccgactagctttcgtcgacaGaaacatcctgagtttgctaaggacagtagaaatatacgtcttgcatttgccaccgatggttttaatccttatagaacccagagtattagttatagcatttggcctggtatatgtattccatacaattttccaccatcaatgtgcatgaagcaatcaaatttcatattgtctttgctaattcctagaaaacatgctcctggtagtgatatggatgtttttctccagccatttgtggatgatatgttagatatgtttgtcaagagggttagaacttatgatgcatcaaagggcgagtacttccaattaaaggcagcagtgttgtggactattacagacttccctgatctaggctatgcatctagttgtgtcactgctggtgaagcagcatgtcctcattgccactcttatacttgttcacatagacttggtaagggcagcaagacttgctatatgggccatcgtaggtttttggatgaaaaccacccatttaggttcgatgttgataagtttggttcaactgagtttaggaaggcacctactccactctctggggtggaagtgttagagtgtactaaagatattgttacagtttttggtaaggatccatctggaaagaaaccagcaaggaagaagcgcaaggaaggagagccagtagtcatttttaaaaggaggtctatttggtttaaacttccctattggaaagatttgatgttgcgacataattttgatgtcatgcacatagggaaaaatgtgtatgagaacttcgttaatacattcttgggtactgatgggaaatctaaggataatctaaattctcgcttggaccttcaaactttaggtattagaagtgatctccaccctattgatgttgaagaccaatattatttaccaccagcaccatatacaatgagtcctaatgagaagacattattttgtcaagtactgaaaggggtaaagtttcctgctggttatgcatctgatatacgtcacaatgttcatgtcaatgagagaaaggtgtttgggcttaagagtcatgaatgccacatcattctacaagatttactaccgctggctgtgaggaaagtattgccggaagtagttagtgctgcagtgatacgtgtaagtcatttcttcaagaaaatttgtgctcctgtgttccgcaaaagtgatatggatagtttggagactgaaatagcagaaaccttaagtcttcaagagactatattccttccctccttttttgacatgatggtacatctaatggtccatcttcctgcccaagcaagactggctggtccagtacatttccgtagcatgtggcctgttgagaggtaatttctgtgagcgtattgcaacatacatataaaaaatacatactatttttgcaacataatgggcctattatatatatgtgtataggtatttgatgagattgaaaggtgatgttcgtacaaaaagctatccagaaggatcgattatggagggttctatgttttatgagagccttacactatgtggacactatttacacaaccaagtgcttagaaatgttgaagagctgcaatctgaaaattgcacaacccctttctttgatagcattggtcggggtttagctggaaaatgcacagtgagtttggaccataagacttggctgcaagcacatagatatgttttgttcaactatgcaaatatagggccttacttggagtaagtaatctgtttcacttgacaccatatgtttagatcatcttgtacagtaagatgataaattcacctttgcagaaagtatgctctatatctatcctcaattggtgttcgaaaccaacgagctatcaaccgaatgcagcatgaatgcttccatgagtggtttagattgcatgtaagtaggaagagaactcacaaatgctatctaagttggacttctgatttaccttaataataatatttcttactaatcataggtggaagaaatgtgtgaggaagtaccagatgagatacaaatcttagcaaaggcgtcaatcatgagtgcacaaaaatatagtagctacagaataaatggatttgattttcacactgaatcatatgatttaggtaggtctgtccagaatagtggagttgctctagttgcagaatccacatgctttgagaggggcgataatgataatgtcataataggaagcaagacttattatggtattataaaggagatagttgaattgaactacaaccacaaaggaaatgttgttcttttcaagtgtgattgggttgacaatcgtgtgcggggcaaatgggttcaaactgatcagtttggggtcaccactgtcaattttaaacatttattcaatactggtgaaaaagtatcagatgagcctttcatactagcatcacaagcggtgcaagtcttctatgttcctgaacattctggttctgaatgggtttctgttcatcagtccaaaccaagagacttctatgatatggataatttggagagtgagcaccttaataattgcaatggactagttctgccattgcctgacctaaatggcaaggtgactgttgatattattaatggggttgtccccactactaggagagacatagatggtataattgttgagcctaaaaagtaagtgttatttatgcagtatgtgattgcctcattgattactaaattttcttgttcccatcagtttgtattatttctaagataaggaaaaattgctaattcctctgtacctttttaggagacaaaatgccaagcgcaagaggaatagctagtggagatgatgacatgactgagtacgagaggctcaaatgggaacatgtagcaagaaaccaggagaagatggattccctttgtcttcgtaagctgagcgcggattgccagcgtcctcaagcaaataaaagaaaaaaggttagtacaaatacttatgggctgcttggagtttcttcacatgatgtgtgtgcttgcctttcactataaaccagaatgaacaatatttttgaactagtaaaaaacactagttgacattgtcatgtccattttcatgtaggtaactcatgaaccaagtgatgcagccattggtcatcataatttgcgaccaagaccacaaagagataatgttgtgactgcaaatgagcatattgttgatgatcctgattatgaactagttggagagttcttatgtcacaataaaggtattgtatttctgaaaatttctaagaagatctgctgcaatttctgatattatgttctcatctatatagatttgcacattggtactcaaaagagaaatggatggaaaatcaccacaatgaatgacatattctcaaggaaacctgacatgcccaaaatcaaaataagagccaatgaacttggacagcatataagagaaaactataggaaatttgttagtgccattggttgtcaagtgagaaagacattaccagttcgatttaatgattggagggttgttccgattggaatgaaggatcaagtttggactaacttgcaggtatagctttgtctgcccttgtgcaagttatccaattcatagcagtctatgcataaatagctacttattgcaatctgtagaatttatgtacatcaataatcagtttttttagcaagctaataccgatataccaattattgtcagcttagtgcaattttaacatgatctgatggctacttttaaatgacaaattaggcgtactatgatatggatgaggctttgaagaaatggtttattgatacaattgcaaagaagtggagggactacaagacacacttaaaagagaagtattttgatgaaacattaacagatgagcaaatgaaggaaagacttataaatatattaaatgttgatgacatcaatggtcttattgagttttggaggtctgctgaatgtcaagtaagtagtagctcatatggatctctattttcgactactttcctatgaatgtgcaatctcaatgttttttatcataggctcgcagtgaaagaggaaaagcaaatcgtgcgaagttgagggttcaccatacatgtggaagcgtgagctatgcttgtcgtggttataatctggtacagaatcctgccatgttactcaacatgtaattttttgggggcaatttcattggtatatagttataaaacttgtagggtaaaacacttggacgcccccctcgaagagatgaagtgtacatcaatacacatacaaaaaaaatggagtacctttaagggaggcagcaggaacgattgtaagtttccctccaaaaaagaaacatggatgtgttgtatacgatttacttattcatattttgtaggaggagcttaaagccattgttgaagctcaaccagagttgatggatagaacaattcaagaaggcgatgcgtatgctgctgtttgtggagtaaaggagccaagaggacgtgttcgtgttttcggtctaggaccaactccccaagagattggtaccccaggtctcaaaggactcatgtcaacaaggatgcaaatggaaattttggctcgacaaaaagctgaaagcaagaacagaactcttgagcaacgcattcgggaaatggaagaggaaaggatagaacaaggaaggacaaatgttgatgtcttatcacagcatggctctaattcacgacaatatgcggtattgcaatctgaataaattatctgaatattccttgttactgttaggcatacattactagttggataatgatattatcaaaacttaccagctgtgttgtatcctaatatttctcgtgtagagtccgacacctgaaggacgtacagatgaggcatgtaatgctcctcagcttgaacaatatgataattatgtagagaatgaagactatgaccagcacgaggaggatgagaacttgctcccccataggcatgctgcagcccgatcaactttgaactttacaacagtaataaatgttcgcccttgctttccaaatgatacacatgtaattttcctatgccttgcaaagtatttgtttgtgatttcgaaaatgctcccagcgctgcaattctaatgagttaattatttatttcaggctgaaatgtaagagcgcttgcccccgtctaggcttgctgtagcccgatcagctaggaacataactattgcaccaacaagagatatcgaccctaactttgcaaatgatacacatgtaatcttgctgctgcaatatttatctttgggattttaaataagttccatgctttgtagttttaatgaatacatcatttatttcagcttacaacggaagatagtttggtgccccctaggcctgttgtagcccgatcagctaggaacatgactactgcaccaacaaatgatatcctccctcgctttgcaaatgatacacatgtaatcttgccatgaagctgcaatgattatctttgtgatttcaaatatgttccatgctttgtagttataataagtgcatcgtttatttcaggttgcaacagaagagagcttgctgccccctaggcctgttgctgcccgatcaactggaaacatgaccaatgcaccaacaaatgatatccttcctcgctttgcaaatgatacacatgtaattttgcaatgctgcaacaatgcttttgtgatttgaaatatgttctatcttttcggtctcttatgattgtttctttactttaggatggaactgataagagcttgcttccccatagacatgatgcggccccttcacctataaacaagacaactacagcaaaaaatgatgtccctcgccttcatgatgatcttgtaatcttcttgtcttcttgcattctttggtggtttcatatacatgccttgctctaacatttttatggatgcatcatttcttttaggttggaaaggatgtgatattatatgttgtattcagatctgagttacctgtggcaagggggacagtcgtttcaacaaatccaaagaccttggtaggaggtcagcctcttggtaatgaatactgtgaagtagtagttaatgttgtgatgaaaagggatgctatggtgcctcgggcttatggcaagatacagtctatggctactgctctcaacatgaacattgcatggccattcaataaagtaatgaactagacatgacatattttgactttggtatgatctgtgatgcatagtcctaactaaacctctctatgatatgtaagggaatgtcggaagaaggaatgcaagaaggcttctagtacacctctcaagggcactgtaggtatgtctctaaatttaaattcatcagactatgtacaaacctagtgaccatctataaagcactatcttgagctggcctatgtgcatgcttccattataactatacatctataattgttacttgcacatgtatccaactactatgaactgaaatttctagccaatggatgtgttcacttgattatatgaactctcagcccaatcttgtttatatatgttctatactgctgtgattagcaatcatataaactagacatgaactatttttgtttgctcttgatatggaagggtggaaacttggtgaccatgcctgaatccgtacaatttaaatacaataaggtggttctagttgcttcctaccttttttaactgagatacatgactgtctaagtagttgctaagtctttagatacatgactattctacatgctatcttgagggtctttaccatttaggagcaaacatgactattctgcattctacatgactattcttcaggaagcgctgggcataagtctttggcttgagtttatggaaaatggtggacttgcttttggtttttcaacaagcacctggtggatgtgcttttggttacaacttagtggatgtgcttttggtttttcaattctatgcacaaactaaatattgcttgctgatgtgcattcatgtaagcttttggtggctgactttattggatgatgtactttgtaagacaagattatatgcttgactttgttggatgatgaagtgtacaagacatgattctatcgtatatgtattgactttcatgtgatctatgtgcttctatatcagtatgtgatgaacattaagcctaatgtgagtttgatatgtgctaaatgtattgtatggtatttatattttttttatatttaaattgtcctgttgaacgatctgatgctataaatataatggccaatggatgatctgacggtatataattggcaatagagcatctgacgctaaacatttgcaatggaggatctgacgctaaaaagattcatgccaatagactgtctgacgctaaaaatcatgtctgacgctatatgtttttagcgtcaggacttacagcgtcagcagaagtctgacgctatatgtttttagcggcagatcgtttgccgctgtatccacttttggcgtcagctcgtccggtgccaattgtggtgttgtgttgtagtgTATATTCCTAATGTTTGATCCAAAATTTGTTCATAACGACGTCTAAATCCTATATAAAGGGAGTACTAATATGGATTAGACCACAAAACATGGGCCGAATGTTGCATTGGGCTTAGGGATCACATGCAGCAATAGTACAGCAGAGGGGGTATGGATTGAGACACAAAACATGGCCAAAGGTTCCACTGGGCTTCGGTATCACATAATAATAAGCACTAAAAAAACAGCAGAAACTTCAAAAAAATGCAGCAGTAGATGTGGATCGAAGCATCAGACAGAACTGAAGTTGTCTTACTCCTGTAATGTAACCAAGAGCTCTATGCCTACTGTTCTTACTGCAGAGATTGTATCTCCAAACTATCTCTGTTACTCATGATCGATACTACTTGTTAAGTTTTGTAGGTAAGATAGCTCCTGCTTATGGTTTTTTTCTCTACGAGCTAGAGTCCTGGGAGTGGTAGACACCCGACTCTGAGGCATAGGTCTATGGTGGTTGCACGCCCAAGACATGTATCAAATCTTTATGTTATGCTAAGATTTCCGTGCTAGACTATGAGATGTGTGATGTGCTATGACTAAGTGATGAACAATGCGTTGAAACTCAAATATTCCTTCTAAATGTCATGTGAACTTGACATGAATCACATGGTGTTATCTATTTGCAATGATCCTGAATGAAAGTCAGACAACTATATTATATATGGGTAGCATACTAGAACAACCATACAGATTGCAGGTTTATAGCTAAGTGTCATCATTGAAAGACAACTTAGTCTAATCATCAGCTCGAATATATATAACGGATTAAGGCGTCATTGTCCTTAATCTTAACCCCCAGCTATATAAGGTGGGTAGGGAGCCCCTTGATCCACATCTGATCATACCACATCTCATGTACTGAACACAAGCAATACAACCACAAACATAGAACATAGAGAATTTTACTTCATGAGAGTTGGAACCTATATAAAATCTCTATTCCTTGTACTCTCATCTAGTTTCATCTACTGCACAACGCCCTATACATATTACCAATGATAAAAAAACACTAATAACTTTTCCTCATAGAGTGGAGGAGGGGAGGAAATATGATATTGAAGGGCTGTCTAAGAGAGGGAGCGCAGCGGGATGATGGGGGAGAAGGTAAACATTATAATTTAACTTTGACATCTAGCAAGAAGGCCTACTGTGTGGTGGTTTGCCTTTAAGCCTTTTTTTCCTTGAACACGCAAGAAAGTTACATTATTTTATTaagagagaagaaatgaaagaaaagtacaaaggaggaagaagaagaagCTATTGGAGTTTTTTTTTACCAAATAAAATCTCTATTCCTATAAATATGGAAGAATATGAAGAGGGTTTTGGAGTTGATCTAAGAGAGTACTTGCATGTAATAAATGCCATGGTGACGATTGTTTATTTATTTTTATCTCAGACAATATATCCTCATAAGTCATGGCAACAACCAATTAAGCATCATCAAATCTCAGCTGGGCTGAGCGGATATAGCCAACCAAATTAGAGTATATATCAGTTGGGCTGAGCAGATATAGGCAACCAAACTACTCCATTCATTGTGAAATAGAGTGCACCGTAACTTTTGAAATCTGTATTATTTTAAAATACCATGCATTTTATATCATGACTATGTTTCGATTTGGCAAGATTTGTTAAAAATATAGCCATGATTTAAGAAGAAACTCTATAATTAGAATAATCTATAGATACATGTGTCATTTAAGTATTCCTTTAAATTGTCTTAAAATTTATAGTACGCACAAGACGAAGGAGTAGAGCATATAGTCAACCAGGCTGTGCTGGTAGCTGGTATCCAGTTCATCCTCCTCTTTCCCTGCTATATATGGTCAGGCGTTTAGGGCCCCATTATATCATTTTCTGGACAAACAGTGATATTGCTGTTGTCAGTCGACCCGACAAAAATTGTAAATCGTTTTTTTATAAATTAGTACTAAAAAAATGTTGTGATGCAAATGAAGTTGACCCGATGAATCTGATGATAATCTTGGTTGGATGGCCCCTGCACCTGCGGTCAGATGCATATGGTGGCTAGCTCTAAGTTGATTGATTTTATGGACTTGTAACTATAGATACTGCATCAGATATAAATAGAGTTATGTTGATGTACCCATAATATATATGTTTGGCGAAGATTCTAGTACAGATCGAAGGATTTTTGAAGGATGAACTACCATTTTCTTCTTTTGATTTCTAATGACATCTTAGTTTAAAGATAGTAGTTGCTAACCTGCTCTGCGAACGTCATTTAGAAACGTGCCTTTCTTCTTCTCAACCGATCTAGTAAGTCATAACAACTACTGGTACGGAAGACAGAACATCAACAAATATGATAAGACTATATGACAATATATGCTAGCTAGCATCTTCTTCTCCTCCTCCTTTGCATTTTAGAATAAggattaagtccacttttagcccctcaactattggccgagtttaattttagccctcaactataaaatcgtctgtttttcaccctcaactatcaaaaccggtcacttttagcactcgcagagaggacaggacggttttgagccactttgagcggtttttcctttttcttttctatggttaaacctatgaatttatagtgaattgtttgagcatggtaaattcatcatttttttgggtagccttgtcatgatgttctctatgcagaaaaaatgtgaaactatgaaagtaagtattttttggatgctaaaaaattagctcttttaattaataaatacatgttctatgatttttgtaggagaatatatatattctatgatcatgcaacattttgCATGTTCACTGTCAGTAGCGCGCAGGTAGTGTGCTCTCCATTGTTGCATGCACTGGCCGCCGGGCAAAACAAAACCGGCACAGCTTTTGACCTCCATGATGTCTGCACTGCACTCATGCATCGCACTAGTATGTGCTGATGAGAAGCATGCTCATTGGACCGGACGGACGTGATCGAAGGAAGGATATATATATACGGCCAATCAAATCAGCAGACGCATATGGTCCATGGATGTCGTGATCAAACGAAGGATCTTGGCCAACCAAATTTACCGCGCGCGAGGCTGCTGCACTTTGCCACTACCCCGTCCCGATTATGAGATTATTATCCCATCAAATCTGCCCTCCATCTTGCTCATCATTGAATTCGTAACGCACCGCAGAGGGTGATCCCGCaggccttgtttccttctaaatttttttacaaaatagaaatagtagcactttcgtttgtatttgacaaatattgtccaattatggactaactaggctcaaaagattcgtctcgtcaatttcgaccaaactgtgcaattagtttttatttgcatctatatttaatactccatgtatacgtctagagattcgatgtgacatgaaatctgaaaaattttacaaaattttcggggaactaaacgaggccTAGCTAGCCAACGCGAAAAGCGGCCGCGACACACTGGCCAATAATCAGCTATGTACTACATGGATCGCCGCACAGTCCTCACGTAGTGCTACGGCGAGCCGGCCGTCGTCGCGCGCGTAGTGCGTCCACTCCGATCCCGCACCGCATCATCGTCCTCCCCTGCCCGGCGAGCACGCCGGTCGTGCCGCGCAGCGTGCGTGCATATGCATGCATGGCGACCGGACGGGTGTATGCAAGTGGCGGACACGTACGTGCGGGGGCGGGGCACCGCCGCAAAAGCGCGCCAAAAGCGTCTCGCTCCCTTCTCTTTTTATCCCCAATTTCGTTTCCTGTCCAGATCGCCGACTAGAAATATCTCCCCGATGCGATCGAGCGATCCGTCCGTCCGGCGTCCGGATGGGTGggcgcggcggcggcggcggtggTGCCGCATGCACGAACGGAACGTCGACGGCGGCGTTCCAGCCGGCGACCAGTGGGGAGTTGGAGTGGAGCGCGACTGCTGCGTCGCGTCGCGTCCGCGCGCCTGCGAGATGGTGGAGCATGCACACTGCACACCGGGCGAGCCGACGACGGCGCGACGACGGCCTACGCGCGCGATCAGTAGAGTGGAGCCGGGCACGCGAGTGTTCAGAGGAGTGCGAGTGTGTGACCACGCACTGCCCACTGGCCAGGCCAGTCATCAGCTCAGCTGGAGGTCATGCCAGGAAGGCAGGAACGAACCAGGCCATCTGCCGACTTGGGTTGGCAGGTTCCTTTGCAGCAAAAGCGACCGGCACTTGCGGTGATTGTGCCGCTTTCCTTTGGGAGGCACGCGCAGATCGACTGCTGCCCAATCCTGCAATCCTGCCGGTGCCGGAGTGCCGGACCCGGACCCGGACCCGGACTGATGATGAAACCTAAGGTTTCAGGCTCGGCGGCCAGGACTAGATAGATAGCTAGGGTCTTGACTCTTGTGAGACTCATGACGCCATTGGTGGAAAAATGTTACAACCTGGACTCCCTTTTTTATTTTGCGGTAACAACCGTACTCTAAAAAACGGCCTTACTTTACCTCATCATCAGGCCATAATCCACTTCGGTATTATAGACTAATATACACGAATTACTTTCTCATACACAATCAGCTAGTCCTGTCGATCTCTCCAAGAAACGGCCACGATGGGCGTTTTCTTAATTGCGGAGCATGTCTATGTTTTTTTTCCATGTCGTTGGCAACCGACAGAGAAATGGTTGCCCATTTCGTCCCAAAATGCCAATGTCTCTCGTAGGAAAGTTTTGGACATGAAATTCCCTCTTTCTTTGGCCAGTCTCAGTGTACAATTTTATCTCCCAGTTTTCAAGATATGAAACCTAACAATTGAAATGAGGATCTCTCTCGATGCAAAGTTTCATATATTATTTTAGTTTTTTTTGGTCCCACCAGAGTCTCATCTTCTCTCTTGCCCACCACCGTGCCCGACAGGATCTTCTCCACCACGACCGGCAAAGCCACGTGCCCGGCGGCCGAAGGATCCCATGGCATGGCGGCTTGCGCTCGCCCACGGTAGAGCTCGTACACGCTGCGTGCCAGAGCTCACGCCCGCCCGCGCAGCCGACTCGCGCCTGCCCACGGCGGAGCTCGCGGTGTGCCAGACTCAGGACGGCGTGGTGGACTCGCGACGGGGCATCTCGTGATCGAGCAGTGGACTTGCGACGGCGGAGGTCGCGGCCGGTGGCATGGCGGCTCACGCCCCTCGCGGTGTAGCTCGCGCCCACCCGCGACGGAGCTCGCGCCTGCGGCATGGCGGAGCTCGCGCTTGCCCGCGCAATCGACTCATGCCCGCCCATGGCGGAGCTCGTGGCGTGGCGGACTCAGGACGGCGCGGTGGACTCGCGACGGGGCATCTCGTGACCGAGCGGTGGACTCGCGACGGCGGAGGTCGCGCCCGACGGCATGGCGGCTCGCGTCCACTCGCGGTGAAGCTCGCGCCCGCCTGCGACCGAGCTCGTGCCTGCGGCATGGCGGAGCTCACGCTTGCCCGCGTGGCCGACTTGCGCCAGCCTGGTGGTGACGGATCTGCTTGCCCCTACGCCGGAGCTCGCGATGGATGGTGGAGAAGCTCGCGATGGGATCTTGCCCCTACGCTAGAGGAGAATCACGACGATGGATGATGGAGAATCACGACAACGCTGGATGAAACGCGAAAACCAGTCTCAATGTTGTTTCGTTGCTGTTTCCAACCTTTTGGAAAtgaaacgtatcccttctctctcttctcagtttcatgcaaaaatttgatgtggcaccctatttaatgtgcatgaaatcctctatgaaacaccattgagactggccTTATGTAAATGCATTTGGTCCCTGTCCTACTACCCCTTGTGTCCAAATGAAAATCAAGTGCATGCTCCCGTCGAACATTGGATGGGAAGGACAATGCTCATGCGCAAGTAGTTATAGTCCTGCACAAAACTGCTTACAAAAATATTCCTTTCGTCGTGAAATATAGAGCATTGTGACTTCTAAAATTTATACTAAAATATAATATATTTTACATAATAATTATGTTTAGATTTGGTAAAGTTTGTTAAAAAGAAAACCATGATTCAAGAAGAAACTCTATAATTAGAATAATTTGTGGGTACATGCATCATTTGAGTATTTCCTTAAGTGCATCTGTGTCGAACATAGGATGGAAGGGTAATGCTCATGCGCAAGTAGCTACAGTGGCGCACAAAAATGTTTACAAGAATAAATTGGTTTTCTGACATAGGAGGATAACATGAGCATAGTTGAGGAGATCGCAGCGATTTATATTTATTACTTGCATAAAGGGATATACTATCATAAATCAATGTTAGTGTATAACGTGGTACACTGACCTTGACAACTAAATTTATATTAGTAGATGATATGACTTGCTAACGTAAAAATTTTGTATGGTGAGCTACTGATGCAAACAATTGCATGTAGATATAGGCATTACAGTAGGTTTGTTTTTATAAGAAATATATAGATTATAGATGTAGTCATTCTTCATCGCTCTAAAAGCATAAATGCAGTCATTGCTATGCTATGTACTTAATCTAGTCATAATAATTGGCGCTTTGCAATATAGCTTTGGTCCCTACTTTTTATTAACATATTTGCAAATTATAACAATATAATGATAAAAACTATTTTTGATATAGAGCTACAGGTACAATTTCCAATATCCTAAGTTCCAAACTCAACACAAAGACGTACTGATATCTATGTActctatctgtttcaaattataagatgttttattttttagatatatttattttgtatatctaaatataatgttaagtgtatagtaaaaactatgtatctaaaaagttaaaacgtcttacattttaaatgaagggggTAATAAAAGTTAGGAATGATCCAGTGCAGAGTCCAGACAACCGAATTAGGAGCAGTTGAACAGGTGTTTCACTAGGTTTCCAGATTATCCAAGCAAACGGTTTCATTACTCAACCTTTTAATGATCTTGACCATGCATTGTCGTGATCTGTTGAACTAATGGTCCTATACCAATGAACAAAATGAAAAAAAAAACAGAAAAAAGGGGGCGGGGGTGTCAATTTACAGTTGGATTTGTGAGGAAAACTGAGTTTTTTTTCTCGCCTAAACTGGTGCCGATTAGGCAAGTTTCCGAGCTGCTGCTTGTACCTTTTGTCTCACCTCAGACATGATTGGCAACTTAAACCTGTCTTTCTCAACTACCTCTTTCCCACATTGGCGAGGGCTACCAAATATCAAATCTAACACGAATGTGACACTTTCCCAAGAACTGGGAGCAGAAACCTCCTGAAGATCAAATCTTTTATTCTCCCATTAGCATCATCCATCAACCCCACTATTGATACATAAGAACATCATCATCCACTGACCACTACAAGCACTCGATCTCGATCAGTAGTGTCTCCCAAACATATACATATATTCGTATCCAACCTAATTCGAATCCATGTCTCGTGCAGAAAAATCACGAAAAAAAAAGAGAGAAGAAGAAGATGATGAGGTGAAATTTAAACGAGCGTGTACTATTTGCAGTTGCTTGCATGCCAATGGCCAAATGGGCGGCGCCACTGGCATGGTTTCCCGCGCATTCACCTCCTCGTGCGGTGGCACCTGATGCAGAGGAAGACGAAGCAGAGCAGCCTGTAGCCGACCACGAAGCCGAGCATGACGCCCAGGTTGCTCCACCTCATGCCCTCCCGCATCCCCTGCTGCCGCAGCAGCCCCGCGCCGTCGAGCACGCAGATTCCCCCCGCGCCGCCGGCCGAGGCGAGGCACTCCCTGGCGCCGCGCGCGCCGCCGTACTCGTTCACCACCAGCGCCTCGAACGGGTACTTGAACAGGCTGGCGTAGTGCATGAACACCCAGTAGCGCGGGATGTTCTTGCTGGCCACGAAGTAGCCGGAGAAGAGGAAGAAGCAGCCGATGAGCCCCGCGACGACGGAGTTCCCCACGATGTAGTTGGGCGCCACCGCGCTGAGGCAGGCGACGAAGGAGTTGGCGGTGAGCATGACGAGCCAGACGACGAGCGCGAAGTAGGCGAAGGCGGCGGGCTCCCGCGCCAGGCCCACGAGCCAGTACACGGGCGCCGCGTAGAGCAGCGCCGCGGCGAGGAGGAACGGGAGGAAGACGGCGGCGTTGGAGGCGACGTAGGAGGAGACGCGGTAGGCGCCGCGGGAGGTCTCCCGCTCCAGGATGCGGCGCTCGTGGAGGAACACGGGCAGCGCCTCGGTGGTGGAGGAGAGCAGGTAGGTGAGGTTGAAGGCGAAGAAGCCCAGGCGGGACTGCAGGTCGGTGGTGCCCAGGAAGATGCTGCCGAGGAACGCGCCGGCGAGCACCGACTGCGCCATCCGCGCCGCGAACAGCTGCGGCGTCCGCAGCACCGTCTTGGCGAACCGCCCCGCCAGGATGCGCACCTCCGCCGCCGGCGAGTTGGCGTACCCGGTTCGCCGCGCGGACGCGGGCACTGGGTTCGCCGAAgcggcggcggcggcggcggcggcggTGATCGTGGTGACCGCAGTGACGTCGGGCTTGAGGGAGTCGATGGTCTCCATTGCGTACTCGAGGACGTTGACGTGGGCGGGGATGGCGTGTCCTGTGGCGATGAGGCGTGACTGGAGGAAGTCGAGGGAGCCGTGGTGTCGGACGGCGCCGTCGGCGAGGAGCACGACGCGGTCGATGAGCTCGAGGATGCGGAACCCGGGCTGGTGGATGGTGAGCACGACGGTCTTGGCGTGCTTGGCGGCCATGTCCCTGAGCATCTTGACAATGTGGAGCGCGGAGCCGGAGTCGAGTCCGGACGTGGGCTCGTCAAGCAGCAGCACGGCCGGGTCGTGCACGAGGTCCATCCCGATGGACACCCGCCTGCGCTCGCCGCCGGACACGTCGGCGACCCTGGACGCCGCGACGTGCGCCAGCCCGAGCTCCGCCATGAGCTCCCGTGCCCGGTccgacgccgacgaccccacgccaccgccaccgccaacgcggagccgGAGGCGCGCGCTGTACACGAGCGACTCCTCGACGGTGAGCGCCGGGAACAGCGCGTCGTCCTGCGGGACGTAGCCGGACACGCGGCGGAACCTGGCGGCGTCCATGGGCAACCCGTCCACCAGCACCTCCCCGCCCACCACCCTCGCCGGGTCCGCCGACCCAGCCAGCACCGACAGCAGCGTGGTCTTGCCCGCCCCACTCGGCCCCACGATCGCCACCAGCTCCCCCGGCGGCGCCTCGCACGTGACGCCGCGCAGCAGCAGCCTCTCCTCGGCCTCCTCCTTTCCCCCCGCCGCGGACAAGGACCACGGCAGGAAGCAGCGCGCGCCCCGCGGCGGGAGCACGTACGACAGCGCCCTCGTCTCGATGCGGTAccgctgcctccggcgccccccgccgccgccCTGCGACATCACCGTCGTCGCCTCCATCGGAGAGACGGCCGCGGGCGCCGATCGAAAGGTATAAAGGGCGGACGCACAGGTGGTGGTGGTGGTACGTGGTCGGGGAGACGAAGGTGCTCGGCTCGGCACGCGGCTGCGCTCGCTCGCAGAGGAGAGGAAGGTGAGTGAGGTGGTGAGGAGGGTTGAGCTACCGGCACCAACCTCGGCGCGGCTTATGTACTGGCGCTCGCGCGGGTGTTCTTGTTGGCGCGGGGGCGCGCACGCTCTTAACACcggggtgggcggggcgtgcggggcggtgcgacggtgtcgggtcggggactcggggtgggctggCTGGTCGCTGGGTGCCACCGCACGGGCGTTGTTTAGGGTTGCTTGTGTCCCGGGTGGACGTGCCGGTTTGCATTGAGCCGGGGCCAAAAATGAACGAAACGACCATGCTTGTGAGATGGGTGTACCGGGACGCTTCAACTCGCGTGCGTTTTAATTTGTGACAGGAATTGGGGGTGATCGCCTGGGTTACGAAACTGGCTGGACTGCTTTGCGCGATTAaggccttgtttagatctgaatttttttttttgatttcgccactgtagtattttcgtttttatttgacaaatattatccaatcatggactaactagactcaaaagattcgtcttacaaattacagacaaactgtgtaattagttactttttttcatctatatttaatgcttcatgcatgtatcgtaagattcgatggtttttggattttaggtgaaactaaacaatgcctAAGTTTGTTGGGGGTTGACTCTGTTGTTTATCATCTTATTCTATTCTACCAATCAAACATATATAACTATCTACTAGAAGAGAAggggggggggggggggggTCATGAAACAAAACTTCATCATGGGTTAGTTTGCTCCGCGCATTTGAAAAACCGCCGCAACTGACCCGTGCCTGACCGTGGTCGTGATCCAAGGCGAGGACTAGCGGACCAGGTGAGGGCACCCGGTGGACCGGACCCGGCGGATCATCCATAGGTGACCTAACTCGCAGCAGTAACCTGCTGTAGAACCGTGCCTGTTTTTCCTAGGGCGGTTGGTGCGTTCTTGGCTTCCCTTGCGAGGCAGGCAAAGCTAGCAAACCATCATCACGCGGTGCCTGTTTTGCCGCTCGGTCATCAGTAACGGTAACAGCAGCAGGCTATCTGTATCTGGCTATGGAAGCCAACGAGCCGAGAGCAAGCAGGGGATCGCAGGTGAAGTGAGGTGTGCGGTGAAGGGCGCGAGCGTTTTCTGATGACCTGCACTTTGACCAGGCCGCGCACCCGGTGGTTGGTTGGGGTTGGCCTCACTGCTCACTGGTCTATCCCTGCCGTACGAGATCAGAGCCAAACTCGATCACCAAAAGGACACGGAGATGTAGACTGTACGTACAGCTAGCACAGATTTCCTCTTCTCCTACTATCTCTGCAAACCAGTTTTTCGACCTATCTGAAGAACACTGAGGACTTGAGACTGTCTTAGTTAAGCCTCGTTCAACTTAATTTTAACCTTACCAACTAATATCTAAATTAACCAAGCATTTTAGCAAGAACTCTTCATTATTAATTGTACTCTAAACCGCTTCACTGTGAGATCAGATCGGCTGAGCCTCCAGAGGCCACAGGGCACTCACTACACAACAGTCTGCACTGTGTTTTGCTCATCAGTTCATGCGTGCATGCATGTGACATAAAAAAAAAGTAGCTGACCAGCTGTGTTTTTTTTCTTCAGGAGAATAGAGACCAGAGCAGTCGCTCGCGATCGAGTCGAGTGGCTTCTgggcttgtttagtttcgaaaagtgaaaatttttcggtactgtagcactttcgtttgtttgtgacagatattatctaatcatagactaactaggatcaaaagattcgtctcgtgatttacagctaaactgtgtaattagtttttattttcgtttatatttaatatttcatgcatgtgccacaagattcgatgtgacggaaaattttaaaaactttttggttttcatggtgaactaaacaagcccCTTGGCCACTTCACCCTGCACTGCCACTGCGTGATGATCGATGAAGACCGCGCGCGGCGGCAGCACAAAGCACGTACGTACATGGTCCCGATCTGCAGAAATTGGCATGGCTTTAGATGGCCTGCCTTGTTTCCCAAAACATACACCTGGTCAAGCACCAACCACACCCTGCTGCCGTGCAGGTGCAGTGCAGGCCGCGGATCCTGGCCAACGTACAGCACAAAGAATCTCTTTTGCTCCAGTGAGAGATCGGAGATCGTAGGCACAGCAGTTGTGGATTGTATTGAGGGATCGATCGAAagtttcaagataactgagggcgtgtttagattttttttttattttgacgctgtggtttgtatttgacaaacattattcaatcatagactaactagatttaaaaaatttatctcacgatttacaaataaactgtgtaattagttattttttatttatatttaatgttctatgcatgtgatctgatattcgatgtgatgaaaaatattataaatttttgagttttttagtgtatctaaacaGATCCTAAGTGTAACTTATTTGCTTATATTTTTTGCACGAAGATAAGCTCTTATTTTGTGAATTTATCTATTATTTGACGATTTGACTATGCAAGGACCGTGTCCATAGACAACAGAGCCACGAACTATTCATAATAAAAGGTCCGTCCAAAGATAAAATGTAAATTTGTGTGATTTTGTTATCCAGAAGTCATAAAAATATATAACAATATTTTTTATTATATCTTTCAAATATAGATTATTAAATTATATATTACATAGAAAAAGTTTGTTGTGATATTAGGGTAGGGGGTGGGGGGCAATGGCCCCTTGGCTCCGCTAGTGACAGCAGATGAACTAGTGTATTTCATTGCGGGTGCATCGATCAACCGTGGTATACGTATCTCAGGATCAGCAAGTACTCAACAAACACACTGCTCGGAAGAGGAGCTCCTTCTTGGAGAAGAGTGGCGTCCTGCCGTCCCTTTCGCGAAGCACCGGGAGGAGCCCATCTGGCCCCCTCCCTCCTGCCTCCGGTGACCTCGCCAGAGCGGGTTGGGTGCGGGCCCCCCTCTAGTTATATAGTAGTACCTAGTTTCCATACGCAGCAGCTGAGAGTTGAGTTCTCGATGTGGAAGTCTTTTTCTAGAGCTGTCGTCGTCGTCGTGCTTGCCATGGCCGTCATGGTCCACTTCACTGACGCCGCCGCTTCTCAGGTCAGTCGAAATAAAATAAATCAATTCCCACATGCAACTCCATCTCCACTCGTTCTCCGTGGCTGCTCGAGCTTCCATGCCACCGTCCCCGATTCATCCGAGATTGAGGCTATTTTAAGGGCTATGCTGACGGATCGAGTCCCTTTTTGGGTGGATCTGATCCGTGGTGTTGCTGCTCTGCTCCTCCCCGCCATGATTGTGCCGTTTGTGCTCTCCGACTCCACCCAGCCGCACACTTCTTCCTCTCCACAGCAGCCTCCGATCTTGATGTGCTCTTCGTCAACAAGGTAGCCCCCCTCCTCGTATTCGTAcgacattgctgcctcccctgagatcccgattgaagcctgttcttcaacctccgacgattttttcaaatgaatctttcggtcgccggtgtgctcgtgattcgacggtttgaccaaaccgccttcaatcgacgctctgcgcggtcaatccacccgggtgtatgcgtctttgacgcccctgcgaccctccgccagcggcttcatcaccaccggcgccatggaaaacgctgcctttttcctctccaaatccatggctatcataaaatggtctccttttaggatctctatgtaatttggctgctgtgataatataatatatgtgtttctagtcaaaaaaaaaAAAATTGGTGCTGCATGCTAACAACTGCGTCTGAAGCCAACTGGCTCTGAAGCGTTTGCCCCGAAGAGGATTTAGTTAGTTTCTCAGAAGCGTGAGCTTTTGGAGATCAGCGTGCAAGACCAATCGAGAAGGAGAAGGATGCAGTGCACGGCGCCGCAAGCAACTACTGCACCTTGTTAAAAACGCATGCTGGTTTGCCGACTGTCTGTTCCAGCGAGCCACtgtgtgtgtgtgtgtgtCCCTCCACATTTTCACCTGCAACTGCAAAGGCAGAAGAGGGTCGGGTCGCCGGGCCGTGCCAGCCCATGCATGCGTGTTTAAAATGCGCGGCGGGTGTGTGCGTTAGTTGTGTGGCTCTCAGTCTCAGGCAGGTTAAGCTACACGGCATCGACATCTTGTGtgctgctgctgcctgctgctgccgcgcatgctCAGACTTGCAGGCAATCTCTCGTGGCCGGCCGGCCTTCAAATGCAGATGCAGAGAGGAGAGTATAATGTGAGCAGGTGGTGACTGTGCTATCGTGCACCGTACCGGGTTTCCGTTTCCCCGAAACGGCTCTACCGGGTTTCATTTCGTCCAAGAAAAGAAACTCGCGGTTTCTTCTTGGGGCTCTCGATCAGGCATGGATTAACTGACGTTTTAATCGCCTGCGGTTGCACTTTCAGCTGATGGGAGCAAGCAAAGACCCATCGATCAGGCGGCTGCCGCCCATGCTTAAACTTGCATTGGGTTTATTTGGACGATGCGCAACGATATGGAAAAAGATCGATCGGTTGATAAAGGTGGCTCTAAACTCCAAAGGGTGGTTTAAGCATGATTGGTGTTAGAAAAACACACCAGCAGCAGGCAGCGCACTACACTGCACGCGTTTTTGGTGGACGCAATGAAAGAGGTGGTGATTAGAGATTGTGCAGCACCGCGCCGTGTTCGGAATTGGGCAATAACCGTGCTGTCTAACCATGAAAATAAGTAACAAAGCTCTGTAGTGTCTTGCACATGTATACACAAATACAATTACATGATGTTATTTTATTTTGATGAAAAAGTAAAGCAGCGCAAAAGTAACTTTACTACTTTTTTTTGTTACAAATATATAATGTGATTTGTAACAGGTGAACTTTGAAAACCGGCCTCCTCTGCATACGTCCCTCCAGTATGTTGGTTTGGGAGGCATTCATTTTTGGAACAATTTGGAAGGGAATAGATCGAGAAATAATATAGGAACCGATTTAACATCCATAATATATATAGTACGTAAATAACAATATTAATTTACATATATAATTTGGATATTGCAGAATCAAAGGCATGCAGTCTCCAGGTATAAATAGTCGTAGGCATCCAAAGACGAACTATGACATCATCAATCGAGATCGAAATATTTTCTGCTAGCTCGTAAAGAAATTCTTATACAGAGGATCATGGAGCGTTCAGGTGTGGTAGTTGTGCTCATCGTGCTCGCTTTGTCGCCTCGGCGGGTAATTTGACGATGGCTAGGACACGTTGCATTCTCTCAACAGCTGCAGCTCTATAATGCCATCATTTGTAATTGTATGTTTTGTTTAGAACTAATAGCTGACGAATGCATGCTTTTGTTTCTTGACCATGTAATATActccatttgttcttggaagcttcaattcttagaatccgtactagtcaattttttaagtttaactaactttataaaaaaaagagtatcaatatctatgacataaaataagtatcttgtaaaaatatattccatgataaatctaatggtactaatttgatattataaatttaatattaattaagaaatttggtccaaatttaaattttttgacttaaaataactctaaaaattgaAACTCAGCGAGAGGAGTATGTGTGTTGTCGTAGCCTCGTCCAACCCTATGTGCTGCAACGACCATCTTTCATGGGGGCGTAGAACCAGATAAACATGTGCTCTTCAGATCATAACAGTGAatattgtagcactttcgtttgtatttgacattgtctaatcatagactaactaggcttaaaagatttgtctcgtgatttacagctgtacaattaattatttttatctatatttaatgcttcatgcatgtgctgcaagattcgatgtgatggggaatcttgtgaactttttgatttttgggtgcatctaaacaaggccAAAGTGCCACCGTTACTATTGATCTCGAGTTTGTTGTTGGTTTATATTATACATAGATTCAACAAAGATCTATGGCAGTATAAGGCCAGTCTCACTAGAATTTTATTAGAGTTTTATAAACATTAAATATATTGATGCGGCCAGTAGCGGAGTGTGAATCTAATCAAAGGGAGGGCCAACTACAACTCTCACGTAGTGCTTGAACTATGATATCGCTAGCTTGTTACTTCTGCATGTTAGAGATAGGACCTGCAGAGGCCAGCGCATGGAAAAAGGGGGGCAAGCGCCCAGCTTCGCCTCCACTGCCAGTGCATGTGGCACTATGTTAATGATGAAGAGAGAGGTGGTAAGAATTTTATGGAAGCAGAGAGAATTTTATAGGGATAAATTTTTTTGTTTCTAAAATATTGGTATGTTAGAAAGTGAGTCATAAAACTTACAAGAACTTACAAGGATGACCTAAACACACTATTTGAGATGGCCCCCGTGAGTTTTTCTTTGGCATTAAGTTGTTCGATCATGCACTGGTCGTCATGCAGAATAAGATTACAACACGGTTAATTTAGAGTGACTTTTGAACAATTCTTGAACCTATACTCCTTTAGATGACACTAGTGATTTTGCGCCCGCTCATGCGCACATCCTTGTAAATGATTTATTCATTCATCTGTACAGTAAAAGTTGGATTAAAAATGCAAAATCATTGCAAGGAAAACAGCACAATAGAAACCTAGATGATTGTCGATTTGAGAAAAAGATCAGGGTCAGGGAGAAATCTGCATGTTTGGCTGTGTGGCGTTGAGTATAACAGGCTCTACACAAGCAAAATTTGCATGTTTGCCTCGTCGATACATGCAAAATTTGCATGTTTGTTAGATTTCATTAAAAAAAATCGATGGTCATGACTAAATGGCGTGCCTTCTGTATTCTGGCAAGATGAACGGTGTGGAGGCTTGTTCACCTTCACCGACAGCTAAGCGTATTATAGCACTTCTGCACTTGTTCACACGTAGAGGATAGACGGAGGGCATAGGCATTGGTGGACTAggctagtgtcaatgcaaattttatggacggtttatgtacattaaatagagtatcacattattagaaatagagcttttgcatatattgaggaggagagacaaggaaaacatttcatgaggacgaaatgagtgagcgtagtttccaaaatatatgttggaaattacatgaaacTTCCACTGAGAACCTTTAGTTCGTTTCATCTTGTGCTCGTAAGAGATACATGTGAGATCCATAAAGACTAAAAATAATCATATGAAATTGCAAAAGGCTAAAACTAACCTCATAAAATTGTATCTATAAAATTATGCATTGAGAGAGACCAGTTTTATGTTAAGTTTCACATCTTGAAAATTGAAAGGTGAAACTTTCCGTTGAAACTGACGTTATGAACACACCTAACAAGTAGAGGCTAGATGGAGGGCATAGGCGTTGACTGAGGCGCAACAATTGTTTTTTCCTCTTTAAATAGCATAATAACAGGAAATATTCTTAGGAAAAAATAAGGTATTCAATAAAATTTGGACGTAGAGCCCTTTCAACTCCATAAGGCCTCCTTGAGATGGTAGGATAGAAAAAGAATAGGAAAAGGGACAAACACAGAAATTGAGATGACATACACCTTTATTCCTATGAAAATTGAAAACAATGGGTGGTTTTTGGCATAACCTTACGTCAAACAAAGGAATCAACTGTCCCTAGGAATTttccatgaagtccgagctcatgttttcttttttctctggaatgaagttataggattctattcctttggaacactttctttgtttttgccaagcaccgaagggcaggaaaggaaaatttcctacgacattcctatcctccaaaattcctttgTTTCACGaaagatgagcaacgggttggcccggtccgacccagcatgggcccgtgctaggcacggcccgatagagcacgagctcgtatggcctgcgtgccaccgagccatgccatgcctccacaggccaccgtgcctgcctgacggtccaggtacggcatgtgggacgattttcgagtcgggccagcccaaaaagcacgaggcctgatagtgcttcgggccggctcatggtccgttataaaaaacaccaaatttaatacaaaaatcaacaaaacataagtaaatcacattcaaagacattgatacttcacaattcacataatacaatataccacagatcatatttcacttgccaaaagtcacaagtttcacaagtcatagaacttgatacttcaagtttcataagttccctaataccgggccgacaccgtgcctgctgttaaaagcaggccgggccgtgccgcctagcggaccgaggagtcggtcgaagcacgacacactatgtgcttcggggcggcatgggcatgggtaggatctggccatgccgtgctcgggcggagccaaatcaccgtgccttgggccatgcctttggcccgcgggctgcatgctcaactttaGTTTCACCTGCAATCTAAAGGGCTCCAAAAATGGTTTTCTCATGTAGTACTAATATAATAAATGCGGTAAAGACGTAAAGTATATCCACGGTATAAATGGTCTATTGGTTTCTATGAGGCCATACAAGATACTAACATATACAAGATATTGTTCAATCACGAAATAACAGTTAGAATAAAGGGTAGATCTATATATTTCAAGCTGATGCATATCTTGATTGAGAAGATCATATATATCAAGAGTAAAATCATGTATGTATTATCATATGCCAAATGAAAGAAAATTTGGAAGATGCTTACATGCCACGCTGTGGCTAAGACATACTTAGACTAAGGTATTTTTATGACTTTTAGATGCACTAGTATAAACCGCGCGCCCTTGCGCGCGAGCACAAGCAAGTACCTTTAGGTTTATACAGGTAAGATACACATGTTATATAGAGTGTGTATTCATAAATACAGGCAATTTTGTCTGGTTGTAGAAGATATATGTTAACCTATGGGCTCAAAAGCATCTAACCGTTACATAAACATACAAAGTGCAGGGTATATGAACTACAGATAGTGTGTACCACTTGGAGAATCCAAAAGTTGAGTACATATATGATACCAACACCTACATTTACTGATGCAGCAGGGTATAAAGCACAATATCTGGTGGGTATGTAAGCATACATATTTACAGTCGTGGAGCTCATCATACAACAACTTTTGGTAAAGTGAGACATCTTACATACGCATACATTCCACAGTTCACGAGACTAAGATAGAATCCAATAGTTCCTCCACATGAATTTGGTGTGCACATCTCTCTATGCCTGTGACAAAAAAGACATAATTAAGGACAACCTGTAGAATTAAGAGGAGTACCAATACAACTAAATTTATTTGACATCTCTGATCTTGAACGAAAGTAGATAAGTAGTATTTTTCTTATTAGAACATTATATGTTGAATGGTTATGTGAAAATAAATCTATGTTCGTGTGTGTTCCCTAAACTCATAACACCTAGTTATGACAAAATATAATAATTTGAGCCACTAATATATCCGCGAATTTACTTGTGCAATCCTACGTCAAATAGGAATAGGAAAAAAAATAAAATAGCACCAGTTATGATGAAATAGACATTAATTAGATAAGCTATTGTAAAGTATAAAAAAATATGAACCTATAGGAGGTTAAGGTCAGTGTCATAGGGATAATCAAATGCTGCAAGTTGACAGTAATTTGTGTATGACATACATTTGCTTGAAATCATACATATGAATCTACAAGGGATTTCTATGTCATCACACATGTGTATGTTTAGAGCTACAACTATTAAGATTTTCTATTTTTTTCATAGGAGATCAATCTAGAAATAGCTAACAATTAAAAAGAAGGGTAAAATGATATTAGTAAGGGACTAAGGAATTTAGCGGAACCAGTTAAGTAAAGCCTAAGGTGTGATCACACAATGGGTGGAGGAAGAGGATATGTACCTTGGGCAATAAGCCCTACAAAAGTTGATGATGATGCCATTTGATTGGAGCGCGGTCCTCAGCAAGTAGTTGCTGCTGCTCTTGGAATTTAATCAGGGGATGTAACAAAGTGTATGGTGAGATGTACTACGCGTAGTGTACGAAGAAGAAATCGGTGAATATGAGAATAGCTGTTAGTCACATAGTAGTTTCCAGGTAAGTAGCAACTGGTAAATGTAGTGCTTGACATGTATGAAAAATATATATAAGAATTGTTCTTGACAGGTATGTACTTATTCATTCAGCACAAATTTTTTAAGGACATAGATCGGTTGCTTTTGAAGCATGCGTCTCTATAATGGTCATGGAACATCCACATAAGCACTCAGATAGTTCACTGGTTCTGAGCTAAGGTGAACAGATGAGGGGTCAGACTGTCCAAAGTGGATTCAAGTTTTGCAGAACCGCCTACCTAGCACACAAGGGTCATCATAGGAATGTTTATACCAAAATGAGCAAGGGATATGCACAGAGAAAATATAGTATCTTTTGTAGAGCGACTAAATTTCTATATTGTTGCTCAAATTGTCAAATGATCTATTGCTTATTACTCTGAAACTTCAATTTATATGAAAGAAACGATGCCTATGCGTGCTGCAAGCAGTGTGGTACAGCCATCAGTAACAGCAAAAGAAGGCACATTATAACATTTTATTCTACAATCAGGAAGTAATTAGGAATTGAGACTATTGCAGAAGAACCATAAATTAAACTGAGGAACACATTACTTAAAAAAGGGAACATTAGGGCCACATACGTCATCACATAATCATCTATGCGAAGTTGTTGATCAGGAAGCACACTTTTGAGTGTCCATTGTTATATTTACAAGATTCATATTATAGCAGAGGCATAATTTTCAAAACCTCTATGCTACCCCAAAGCGTACATGAAAATTTCGCATCAAAACCTCTATGGTATCCCAACATTCTTCTTTCAACAGGGGCACATATTATGATATATCAAATTTGCAAAACTATGAGCCGTATATATTAAATAAATGCAGTGACAACAATTACTCAATCCAAGATGCTTTAAGAAGAAAAGGAAAACACACATAGAATTTTTCCCATGACTTAAATGGACTGATACTTTTTTATCCATCCAAAAATGGCAAACACCTTACTTTTGAGGATGACAGCTGTAGCTTCCCTCGTTAGGATAGTAGTTGCTTTGATTTTTTTTTCTTTAATTAGCATGATCTCTCCGTCAATGCAGAGAATTATAACTCGACCATGACCTGCAACAAAGAAACTGTAACAAAGACACATGGTGGGGTAGAACAACAGGCAAATATGATATAAAAAATAGATCCTGTTAAGCAGGTATGAGTATTCCTCGTAAGCCCAAAACACAAAGCAAAGGTCAAAGAAGAGAAGCGAAGAAGAGGGAGTAAAGAACGGGAACGAAAACAATTTGATATAGGTAAAGGTGCTCAAGAAACCAGAGCACCGAAGCATTGGAAATAAAATCCTAACACATAAGAAATGGGCAAGCCTCGTGACCTTTTTTGATACAAACACAGAGGAGGCTTCCTAAAAATATTATTAATATTTTCCTCCTCATAGCAGAAAACACAATTTAACCCAACTATTCTTTGGCTCTGTCCAGCATATTGACATAAGCATGCTCTTTTCAATTCCATATATTGAGATGAAATCAATGCCTGCCTGATGGATATCCCTGTGAAAATGGTGGGTCATGATTAGATTACGTGACATCAAAATTAATAGCATAACTTTACTTTAAAAAACAATATAGCATAAAATCTGGCAGTGCATAAATCCAACCAGGCGCAGAGGTCTGAATTGAGTACACTTGCTAATGAACTATGTGTTCCTTTTGAGAATGCAAGTACTGTAAAGGAGAAAGATTAAAAAATTACCTAGCCATTGAATAGGCAATAAATATTGACTCTCATCGGTGCCTCCAAACTACAAAAAAATAGAATAGGTAACAAGAGATGAAAAAAACAAGAGTAATTAACTAACCATTGCTTGGAGCTATTGCAACTGAGTTCCAAAAACAGCAGCATGCGTAATAATTGTACTTAAAAAAATCAAAGAATCAGGAGAATGAAAAGCGGACGGAAACAATAAAAGCGTTTGACAATATATATATTCTAAAGGTTTCTTACTGGTTTAGCCTCATGTTGTCAATAGGTATTACCTTGTTGCATCTTTTTTGATTTTTTTACTGCCATGTCCTTGACCTGTTGCTTGTAAAGCACACTTCTATTGTTCTGAAGCTATATAACAAACCCATCAGTATGAAGGAGGAAGGCACGACACTGTCTTCTCTATAGCAGTAACACTATATTTACAGTTTTTTTTTCATTCCTAGTTCATGTCTATAGGCATATGATCCATGGTAAAGGTGATAGATTTTTTAAAGCAAACCATGCAGATTTAACCGTAAAGACTTTCATTCCACCACTAAAGAATCCTCCATTATCATCCTATATTCGAAAAGCTAGAACTTGGATTTGTTTAAGCCCCAAATAACATATGGAACTGATAGAGCAACCAACCAATTTCAGAACAGTAACAAAAACTGTACCATATAGCTACAATATATCCCTTCCATGTATATTGGCATGACTAATTCCATTAGGAAAAAATAATCTCATCATCCGCATATAATATATTAGACTTAGAATGTGAACAATGTAAATCAATCAAGTTTACCTTTGGAAAAGCAATACATGGAAGAAGATAAAAGAGTTGTCCCATGGCTTCCAGCATATCGACAGGTAGAAGACGATCTGCAAATAAATATTTTTTTTGAGTAATTTAGAGTTCAGATTTGAAGAACTATACACCTTTGCTGGTTGCAACTACCTCTGCAGATGAAATGCAGGTTATAAAAATGATAGTATGCATTAACCACGTCTCATATAGGCATTCCATCAAGCATATGGGATGTGAAGTCGTTCACATCTTACTGGAGAAACAAAATCGCAGCCATGAATCATAAAACTGAAACCCATATATATGCAAATTTGGAGAAATTAGAACCCTACAAGCCTCCTACTGCAGCACGCACATGCAGGGAGAAGAGGTGCGAGGGAGAGTAGGCGATGACGCACCATGTTGTACATTGCGGATGGGTGGCGGCCGAGCACAGCTAGGTGGCCATACATGGAGGCACCTGATCCGGTGATGGGCCGATGCGGGGAGGCGAAACCCTAGGTCATCGTCGTTgccgccgccgccgccgctgcgccgGGTGCCGGCCGGCCAAGTCGACGTGCCGCTTCAGGGGGCCCACGCCGGGGCGGCCGAGCTGGGCCTGCCTGATGCGAGCTCCACCAGGAGGCATGGAGAGGTCGCGAAAGGGAGGGACAGCGGAGGCTAGGAGGAGACGAGGAATCGAGGAAGCTAGACGAGGTGAGGATTGAAGGGGGGAGCTCGGCATGGAGGCTGAGCTGCGTGGGGTGGCGGAGGTGGAGGGGCTGGCGGCGCGCCGCCCGCAGAGGGCGCCGGCGTCTCTGgagagagagagagagatcgaggaagagagagaggagGGGGGGGACGGTGATTTTTTTTACTGAACGCATGGCCACCATTTCACGGGAGATTTTCTGGCGACGTGGCCAGCTGCTGTCCACGAGACAATTCGGGACGACGTGGCTGAACGTGGGATTTTGGGGTGACGTAGCCAGGGGGAGCACGCAGGGTTCAACATGCGTTTGATATAGTTAATTAATTAATTCAGATAAAACCGTCTATATTGATTTAGAACTAAGAATGGCTAGAATTTATTCAggaaaaagtctatataatcccccaacctatgcagggtggactaccttaactctaaactataaaactaaatatttttttatcctttgaacttttcaaaaccagccaaataaccgtccaagcagttttgaacggtggttttgctacagtaaagcaattctgtctttttctttctttatttatttcggttgaatctttgaaaaatcataataaatcatataaatccaaaaaatagagaatctaattttatttgacttcacatgagtaaatctacacaataaacatgttatacggtaatcctttagtgcacaatttttatggtagttttagatctataattctatgtaattaattggaataatttagttttcgtagtccaattatagtgaaatttttgttcgcaaaaaaattatagtgaaatttttatgacaaactaattattacatacttaaactatagtaaaagttactcatcaaattatatataaAACGTGTCAGGTCATTCAATTCTATACTAGTAGAAAGTActtcctccatcctaaactataagttattccaaaaatattgaagaatcaaatgatctcaagtttaaccaaatttatataataagataataatatttatggcgtcaaagtatcattacattgttcattaattatatttttatattatatctatctgatgttataattatagttttttctataattttggtcaaaattaagatgcattgactttctagcattcttataataaTGAAGGGACTTAGAAACGACCAGAGCAACCGCGTCGTGACTGCCCCTTGGTTTTTCGATAAATAACAACTTGCTCGTTGTCTCATGACAAGACCACGACGCCACGCCTACCAAAATGCCGCATCCCAGCCGATCCCGGCCTAAACCACGTAGAACCAACGGTCCAGATCGAAGCAAAAATCCCCTTCTCGTCGTCCCCTTGGCGACGAAGCATCATCCTCCCGCGGTCTCACATGGCACGAGCTGCTTCTCCCCTAGACTAGAAAAACCGACTTAAAAAACAAAAAATAAAAACACACCCGTAAAGTAATTAAACCAAACACGCGCTTCCACCGACCGATCAGGCGACTCCCCTCCAAGAGGAAAATCCACCACCGCGGCCGGGGCCTCCCAGATCTCGCCGGAGGCAGCGGCAGCGGCGGCGGTTGGGGGGCGATGGCGCTCAACATGAAGACCCTGACGCAGGCGCTGGCGAAGGCGTCGGCGGTGATCGAGAAGACGGTGTCCACGACGGTGCAGGAGGTGACGGGCCCGCGCCCGCTGCAGGACTACGAGCTGCTGGACCAGGCCGGGTCCGGCGGGCCGGGGCTCGCGTGGCGGATCTACACGGCGCGGCCGCGGGACGGCGCCCCCTCGGCGCCCTACCCCGTCGTCTCCGTCTGGGTGCTCGACAAGCGCGCCCTCGCCGAGGCGCGGGCGCGGGCGGGGCTGTCGAAGGCGGCCGAGGACGCCTTCCTCGACCTCGTCCGCGCCGACGCGGCGCGGCTTGTGCGCTTGCGCCACCCGGGCGTGCTCCACGTCGTGCAGGCGCTCGACGAGACCAAGGCCGCCATGGCCATGGCCACTGAGCCTGTCTTCGCCTCCGTAGCCAACGCGCTAGGGTGCCTTGACAACGTCGGCAAGGTTCCCAAGGAGCTCAAGGGCATGGTACGACTTTGACATCTCGTGTTTTTGTTTAACTCTGCTTGTCTGTGTATGTTCTACCTAGCATCGACCTTAAGCAATTACTATTTACTGCTAGGAGAGCTGCAAGACTAAAGAATACAAGTTTGGTCGTGTTTTCTTACTTGTTGTTGGTACTGCATTCGAGACTGTTTAGCAAGTTAAGGCTATTAGTGTTGGTATGGGAGTGGAAAACTGGCGATTGTTTCTAGTTTTAGTTGTTCATGCCATTATTGATTAGCAAATGTCATAGAATTACAGAGGCATGATCTAAGGTGCTGTTTGGTTTATACAATGGCAACCTAACGTAAAAGGAAGGGTTCCCAAGGGGCACGGGAAATCATTAATTTACTTATTCTGTTTGGTTCACGCGAGGCCATCGAAAGGCAGTTTTCTTTCCACGCTGACGCGAGTGGGAATGCTTACCGCCTGATCGTGGGCGTAATCGGCGCTCTGCACGGCCGTATTTATTCCTGTGGCATCGGATTACATAGTGCTTGAAACAAACAATAACTTACGTGATCTGTTGGCGGTGTGAACTGATGATGCTGCAAAATGAGTCAACCAAACAGCACCTAAGAAGATATCGTTTACGTTTCTAATGCAGCATTTGTCAGTGTCACATCCAGAAAACCTGCAAAATTAGTATATTTTTTCTACTTCTAAAATTTTGCAACAAACCTTCCTTAAAAAATGGCATCCTTGTTGGACCCATGTATCAAAATTCTTATTTTTTCCTGGGAGTCTACATGATTATTTTACTTCCTAAGTTATACACCACTGATTTGTAAAAATCCTCCGAAATTATCTGACCTCACTTGTTACACTGTCCCTGCCGTTGGTGTTTCGTATGACTTTAGATAATCAGAATTGTATTCAAACATGAGATTTGACTGAGATTCTTGCGATTTTCTACTGTAAAACTTTTAGTTTACAATATGGTATCCTGTGGAGTTGGAACTTCTCTGGTCATGTAAGTGGTGATTGGTGCCTGTAGATTCTATGTTCCTTGCATTTCTGTGTATCGAGTGGTGCCTTAGTCATGACAATTGTTTGGATAGCCAAAGCATGATCACATTTTTCAATTCAGCAATTTGCTATTTTCTTTCTTGTGTTTTAGGAAATGGGGCTACTTGAGATTAAACATGGACTGCTACAAGTTGCAGAGACGTTGGATTTTCTTCATAACAATGCTCATCTTGCCCATCGAGCTATATCGCCTGAGGTTACTATTATCACCATTCTTCTGCCTTATAATTTTCTGTGTCACTTAGTTGCTGAAAAACTCACATGGTATCTAATATCTGCAAATGGATCTGCAGAATACCTAATGAGTTATCCACTATGCCAACAAACAGAGTTGTACACTAGTGTACTTTACTGATCTTACTTCTTTTACAGACAGTCTTTATAACTTCTAATGGATCTTGGAAGCTTGGTGGGTTTGGTTTTGCTCTTTCGGTTGATCAAGCCACAGGTGGTTTGACTTCGTCACAGCTATTCCATTATTCGGTTAGTAAGTAATCTACATTTAGTTTGTCATTTTGGTGGCTTTAATTTGCAGATTCTTTTACCAAATTTTGGGTACATTGACTAATCTATATTGTCCCTTTGAAGCTTGCTGTAGCAGaaaatattccaccaaacttaggccttgttcagtttccaaaaaatttcaagattccccgtcacatcgaatctttggacgcatgcatgaagcattaaatatagataaaagaaataactaattgcacagtttacctataatttgcgagatgaatcttttgagcctagttagtccatgattggataataattaccaaatacaaacggaagtgctactgtacctaaagctaaaatttttcctcaactgaacaaggccttatattgttcaattgatttctaaattttcATGTAGTTCTGCATGATGCATATTTTTTCTGGCATAGAGTTTGTTCTAGACATGAGCTGATCTTTTCGCATCAACTTTAAAATATAGCACTACTGTCATGTGGCGATTGCCAGCAATTGCTACTGCTGGGATTTGTAACGGCATATGCAATGTGCACCACAGACCTATGTTAGTCATTATTAGACCGCTCCATGTTTAAGTTATTAATTAATCGACAACTAAGCATATTTAGCGCTTCATTATACCCATTACTCAGTACTTGTAGTGAAATATTCTGTGATTGGTTACTTTATGATATGTTTTGTGAATCCTGCTTGTTTCTGCATTCCAATGATCTGAACTGTTGCGAATTTATCTGCTTGGTTTCTTTCTAGGACTATGATGTCGAGGATACAGCTTTGCCTCTTCAACCATCATTGAACTATACTGCACCAGAATTGGTCCGAAGTGGAGATTCTAAAGTTGGCTCTGCTTGCGACATGTTTAGCTTTGGATGTCTAGCTTACCATCTGGTTGCTCGTAGACCACTTCTGGACTGCCATAACAATGTTAAAATGGTATGTTTTAAAATATGATCGATTGCATTTACCCAATATAGATTTGTTATTTTAGCATCAATGGTCTGAACTGTATATTTTACACTTTCTCTGCTTTGGTCTTGCATGTAGACCATCTCGTTTGGCCTGTATCCACATTCTACAGCACCCTATTCTGATGTTTCCCCCTATTCTTGCAGTACATGAATGCCTTGACATATTTAACCAGTGAAGCCTTTTCTAATATTCCTTCTGATTTGGTATCGGATTTGCAAAGGATGCTATCGATGGATGCAGTATCGCGTCCCAGTGCTATGGCCTTTACAGGTGTGTGACCCCTTTCTTTCCCTCATTTAAGGGAAATCAACGGAGATTTTGTTGCCCACTCCCACTGGCCACTGTGTGTGTCGGGGTGGGGGTGGGGTGGGTGGATCATGACCACCACTGATAGCTTCATGAAATGACTTCTAAAATGCAACCTTTTTCTGCAGGTTCTTCTTTCTTCCGGGATGATACGAGGTTGCGCGCTCTTCGTTTCCTTGACCATTTGCTTGTATGTATTTGTTATTCCCCTTTAGTTTATTTTTCTGGATAAGTTCAAAGGTTCAAAGGTTGCAATCTGGTGTGCTGCTTTGCTGTCTGAAAATCACCTTTGGCTAGATTGTTGAGTTATACCTGTCAGCACAGCAGCAAGAGTCTTTTCTGCTTAACTAGAGAATGAAACAACACAATTTGGTACCTAAAAATGGTCCTAATTTTTAAGATACCATTGCTTTCAGGAGAGAGATAATATGCAGAAGACAGAGTTTTTGAAGGCATTATCAGATATGTGGAAGGATTTCGATTCCCGAGTTCTTCGATATAAAGTATGTTCAATACTGCAATCCATTCTGTCTTCTTCCGATCAATGCTACCCTCATGTATCTACTCTCTGTGAGCATGATTTTGTTATGTATCACTTCATTGAAGCTACTGAGACCTGCATATGTTAAATTAAACTGATACATCTAAGCAGATCCTGTAAGTTGCTATCAGCCTGTGGCACTCCCTGTATGGAGAGTTGGAAATAAATAAAAGAATATCTAAACCTCAACTTCTAGATCTTAAACTTGTCACAATATGAATCAATTCTCTGGTTGACCCATTCTGACATTGTGATTCTGTTTTTTCCTGTTTGTGCCTTTCAAACAGTTTTATCCAGCAAAAAGAACAGCCTTATATTTATTTGATCCATTGGTTATTTCAAAGCTAACTCACACTTTGCAACCAGGTTCTTCCTCCTCTTTGTGCTGAGTTACGCAACATGGTTATGCAGCCAATGATTTTGCCTATGGTTCTAACGATAGCAGAATCTCAGGTTATTTCTGCTGTTTCTCATCTGTATCCATTTTAATGCATCAATAGAGTTTCTATCCATTCAAAGAATATTATGGAATCCCATTTCCATGCCAGTATCTATTTTTAACGCTAGTGCTTTCCATGTAAAATATGCATATCACTGTAGTAAAGTCCTAGCTACATGTGGTTTATGTCATTCTATGTGCAAGATCCACAACTAGAATTGAATACTGTAGTCTCTTGTCTGTAGGTTTTTTGAAGCAAAATGCATTTCAGGATATGTTATTTACTGACCTTTTTGGCATGACTATTCTGAACGGTCCTTTTGGCTCTCTTACAGGATAAAGGGGATTTTGAACTCGCAACACTGCCTGCGCTTGTTCCAGTGTTTACTTCAGCATCAGGTGAAACTCTACTTTTGCTTGTGAAGCATGCAGATCTCATCATTAACAAGGTAATCAGGGTTACTTGTGAAACATCGATAAATTATATTATTCCTTTGTGTCTATGTGACTAAATGAAATGGTGCCCTTAGTCCACAAAAAATTGTTATTAACATGTAGTTTAATTAGTAGTTTTTTTGCATGATGATGCTTTGTAACCAGGATATTTCATTTGTGCAGGCCACACAGGAACATTTGATATCACATGTTCTTCCAATGCTGGTCCGAGCTTATGATGACAATGATCCCCGGTTACAGGAAGAAGTTCTGCGTCGAACAGTACCACTGTCTCGTCAACTTGACACCAAGGTTACTGTTTTTCTATACTAAAGAATGAAGATTAATCATTTGATTAACCAGTACAAAAACGATAACCCTTTTTTTAAGACTGTTTGAACTCATTTGACCAATGGGTTACAGTGTATGTGCAAGGCTTGCATGTATTGTGTTCATGTAATATATACATTTTTTTCTTGTGCAGCTAGTCCAACAGGCTGTGCTTCCTCGTGTACATGGATTAGCTCTAAAGACAACAGTTGCTGCGGTATGCACAGTATATACTTTAGTCTATTATATTTGGCAATGTACTTATTATTTGTAATCATATGAACACACATTAAAGAATACCGTGAACTTTTATAAAACAGAAGAGAAGTTTAGTAATGCTGCATAATAGGTGTTTATTGAAGTAGTTGTGCTTTACATTTTGTTTTTTCTCAAGTAATATTAGCAATGTGTAGTTTACTAGTTTTACCAATGTATAGTGATGTTTCAGTTGACCTTAATTGTAATTAATTCTTGTTGAACAAGATTGACATTTTAGAATTCCATTGTTGCATTGCTCTCTCTATCTCTCACATTTTCTCTATCTACTAATTGTTTTGTGAATATTTGCTGCTTTTTCTTATGTAGTGCTGTACTTGTGCGCTCCTGCCTCACTGTTAGGAATACATCATTCTGTACTTTGTACTGTAACTTATGTTGCTTTCTAATGTTCTTAACTGTTCATGCAATATAGGTGCGTGTGAATGCGTTGCGCTGTTTAGGAGATCTTGTGCCATCCCTGGACAAAGAAGGTATACTGGGCACCTTGGAGACTATTCGGCGTTGCACTGCTGTTGACCATACTGCGCCAACTCTTATGTGCACACTTGGTGTTGCTAATGCAATCTATAAACAAGTTAGTTCTTGTCTTCTTGGCATGTTCTTTTTACTATAGCTGAATTATGAGCGTTTTTTTCCCATGCCATGATTTACCTCAGTAATACTCAATTTACTCTCTTGTCATTGATCCAGTGCGGTGTTGAGTTTGCTGCGGAATACGTGATTCCTCTCATCTTCCCATTGCTCACAGCACATCAACTGAATGTACAGCAATTTGCCAAGTATATGCTATTTGTCAAGGACATTACAAGGTATCATTATCCTGCATTGCTCTCCACGTATCCATCAATATGTCAACTAAACTACTACCTATTTCTACAGCAAGATTGAAGAGAAGCGTGGTGTGACAGTTACAGATAATGGGAACACAGAGGTAAAAGCATCGCCTTCATTGGCAAATGGGATCCATTCTGAACCTATGTCAGGACAAATACCAGCTGCAAAGAGCAGCCCTGCATGGGATGAAGACTGGGGTCCTAAGAAAACTAGTGTTCCATCTCTCTCAGCTGATTCTAGTGCACAAACAAAGCAACCCTCAGTAGACCCTTTTGACTTCAGTACTCAAACAAAGCAACCCACAGCACTCCCCTTTGATTTGAGCACCCGAGCAAAGCAGCCATCATTAGTTTCTCAGGTTACAGCAGCTACAATCCCACCTGCGCAACCACAACCATCACTACAATCTCTTGTGCCCAGCTCAGGTCCTCAAACTTCTGGCTCATGTGTTCCTGTTGACGTTGAGTGGCCTCCTCGAAGAACGTCGTCATCCGACTTCAATGCGCCCTTGTCTATTAGCAAGGAGAATGATTCTGGAAGGCTGTCTAGCGATGGACTTGATGATATTGATCCTTTTGCTGATTGGCCCCCAAAACCTAGCAATGTTACTAGCATTTCAGCAACCGAGCATCGACCTAGCATAAATCAAAATATTTCTGGATTTAGCTCAGGTAACATAGGGTTTGGTGGCAGCAGGAATTCTATAGGGCAAACAAAAAGCAACCAAATGTGCTGGTCAAACACGTCTAATCTAATGGGCATGAACTCAACTGGCAGCTATTTGAATCAGGGCAGTGCAGCTCTAGGTTTTGGAAATTCAATTGGAGGATTGAGCACAGGTCTCTCCAATCCAAGTAGTTCTGGTACAGGCCTGAGCATGATGCAACCAAAATCTGATTTTGGATCACTGTCCATGTCGGCCAACAATGCCGCACATGGCCCACCCAGACTTGCCCCTCCTCCATCCACTTCAGTTGGAAGAGGGCGTGGTAGAAATCAGGGACAGTCAGCACTCTCTCGAGCATCAAGGCCGCCTCATTCCAACTCGTCATCAGGACAACAACCTATCCTGGATTTACTTTAGTAAGAGAGGCTCGCTGCTGTTCTTCCTGTTCCGATTGTCAATGTGTACATCTTCAAACCTTTGTAAGGTGAGCGTCATACTGTTCTTTTGGACATGCATGTGGCGAAATATTTTTTTTGTTCATTTTGAAGCTGGATGGTCCTGGTTTATAGTCTGAAGGAATTCTACTTTTGGGAAATCGGGATCTTGCAGAGGTTACCTTTTCTCATGCTTCCATGTTTAGGGTTTTGATTTGGGCATTGAGGCCATCTTCACATTGTTGACAGAAGAAATGTTGTTGTGTATAGTTCTGTCCAAACTCGGCTGTAGCTTGTAGAGTTGATGAATATAGTTGACATGTTTATCTGGGCTGTGAAGTTTTGAATGTTTACATTGTACAACAATGTTTAATGGGCCTTATAGGTGCACCTTGCTCATGTACTCTATGCTCCCCCCCCAACATCATGTAATTCATCAGTCAAGGCCCGTGTTGTGTACGTAGTCTGTTGAATTAAGGCCTATGGGCAATTCCGCTTCTATGTTGTTTGGAGAAACCGTTGCTGGTACAAGCACATCTGTTATGAATGATATCCCACAACTGTGTAAAGTCGATCTTTATGTTTTGCCTTTTCCCTTTACCATGTCTAGCTGGTTAAACAAACTTGGTCCCAGTTGTCTTTATCCGGCCTGATATATTTGGTATTGCAGATAATAAAATCCATATGTATCCCTATCCTTGGTTGGATTCTTGTGTCCAAATCTCTGTTGTTGACCTTGTACAGAGCTGGGGTAAACTGCAGTGGTGTTATGACCCGTGCATGAGCTGGACAACATCGATCGACCATTTTGAATTCGCGACAGTCCTACAGCCCTGTGTGTACCACTAGCTCGCATGCAGGGTTAAATGAATGGAGGATGCATTTCTGGCTGGATGGCGCATGCATAGCAGGAATATTTGCAGTTGATGAGCGCCAGGAGATCAGTGGCTCAGGGAAAATTGAATGGCGACCTGGACTTCACTCACCGGAGTACGTATACGACGTATCCTCAGACGAAGTCAGAAGCGTGCAGGTAGTGTCTCTGTTTTGTCTACCCTTCTCTCATCAACATGGGATGGCCATGCATGCATGCATATATGCTCTTAATTAGAGCTaggccttgtttagttctgaaaaaatttcggatttcgctactgtagtactttcgtttttatttgtcaaatattgtccaatcataaactaactaggatcaaaagattcgtctcgcgatttatagacaaactgtgtaattagtttttattttcgtctctatttaatgcttcatgcatgtgccacaatattcgatgtgacggggaatcttgaaaactttttggatttcggggtgaactaaacaaggccCTATCCTCTCTCATCTCGCTCCTCATGAGTTATGATCTGTCCCTTGCAAGCCTTAGGCTTTTGCAGGGAGACAAGTGGATGTGGGTTTATGCATGATGTGGCCGTCGATTGATTGGGAAAGGAACACTGTGGGAGCGTACACGCAACGGCTACCTGTAGGCTCCGGATCAGGAACGCAGGGCTACAAATGCGACGGAGGAATGGATGAATGGGGTGCCATGTGATCACATTCACGATGGCAGTGGCAGGCATGTAGAGAGAGAGGTTGGATGAGGGACACATCTCGCTATGGATGGCATGCTATACTGCTGGGACCTCACATCCGCAACCTCCTCCTCTCTCGCTCTCTCTGCAATACTGAAACATCATTACGACTCTCTGTATCAATGTTTGTTCTCTTGGCCCAGATCGGGAGCAGTGCAAACACAATACTCCTACTACTGAGCTCATCAATCACTTGTCTCACAGCAGGATGCATGCGAATATGCGATGCAAGTCACGAGAGAGAGGGCCACCGGGCGGGCGGGCCTGCAGAGACGACGACGTACGCTGCTGCGGCCGGGAGCGAGTCTCGCTATAGTGCCGCCGCCGCCGCAGCTCAGCATGCGCGTCGGGCGTCCCCTTGCGCAGGCGCGCAGCTGAGGGACATCCCATATGCATCCACCCAAAGCGCACCAGAGAGACGACACGACGAGGAGAAAGGCGCGAGCGTACTGTTGACTGATTTATTATGAAAGAAAAATACTGCTGAATGGCTAAGTAGATTCGACTGATAAATCCAAATAAATAAGTGTGGATGCCTGGGCGGCAGCGCGGGCCGGGACTTGTACAATGTACAGCACAGGGGCACATGGCATACTACGTCACGTGTACTGCTGTGTGCCATGTACTACTACTACCAATGGATGCAAGTACTGGTAcgtcgtcgtcgtcgtcgtcgCACAGTAGATTTGGGGGTATATTTTTTGTGAGCCCGGCCCGGGTGTGTGCACTGTGCACACGTCAAATTCCAAGGCACTGTGCAGGCGTTGCCTACAGCAGCTACTCCGTGTGCTACGTGAGGCAAGTAATTTTAATTAGTTACCGGCTGGAGCGGTGGTGAATTAAGTTTGTACAGGACCACCACAGCATATGTGCCATGAACGGATAACTCCAGGCTGACGTGGCGCTGGAACTTTCTCGTGCAGTCGTGCATGCTCCACAGCTCTAGGGCCGGGAATCCATCCATCCATCCAGCTGTGAAGTCACTGCagagagagagagatagagagagaACGCCACAACGGTCACCATTCAAGTTGCATTGCATTATTATTCCTGTATGTACGTACACGGATAGACGCATCGATGCATGCACCTCTAGTAGCAGCGTGTTGTACCCTCACTTACCTGTACACAAGAAATGCCATGCATGTTGTACCCTCCCTAGTGCGGCTATTGCCATTGCCATGCATGCATAGTTGTGTGTGTGCGCGTGCGTGGTGTGAGAGAGAGAACCGAGAGAGCAGGACGTACACAAAGAGAGATTATAGTTTATTCACTCGTCCGAAAAGTCGTGTCTAAAACTATTGTTGGCTGATTTATTATAAGAGAAAAATACTGCTGACGAAAACGAACACACACTATTTTTAGAGGAACGAAAGAAGAGTGAGTAGTAGATAAGAAGTGCATAGGGTCCACCGGTGCTTGCTACTAGGTAGAGAATCCAATGCAAGCAAGGGATCCTGATCCAAACTCCCAAATCCATGTGTCACtgttaggccagtctcaatatatgtttcataagagtgtcatgcacattaaatagggtgccatataagcaaaattgctgacttggacagagtcattaaatgaaggagtttcatcagatgagagaggagtttcatctctatgaaactcttgtggctcggttatctagtttatagtcttgctaactgtgtcatgaaactatgtattgagactgaccttaCGCGTCATCTTCCTCGCCCTAATCATAGATGTGTAGTACTATTAGTTAGTTATTAATAGTTATTACTGGATCAAACGGTCCTAACAACAAGCAAGCAAATGCAAATGCAAAGCAAAGCGCAGATCACCGCAGTCGATGACCATCGGCGGCATCGAGGAGGTGAAATTCCAAAAGCTCACGTCACCATGTGGCGCCGCACGTGCCGCGACGCCACACTTCACGTGGCGACTGGCGATGCGGGAGGGGGACTGGAGGGAGGGGACCCCGCGATCGCCTAGGGGCGTCATGGTGCGGGCTACTGCGGCCTTTTCAGCGCCGGGGCCGTAGGTGGTGACGTCACTCGCACCCGCTCAAGCAAAGCAACCTCGGCCCGCGTGCCCAACTGCCCATCAGGCCGTCATGCACAGACTCCTCCAGCATAACCCTTTGATTACACTATGCCACTGCCTGCTGTTATGTGCTGTGCTGGAGTACTACTATCTTTACGGCTGCTTCTGAGATGCTCAACACTTGTCACGGAAAAAAAGTAGGTACAGTAGGAGTATTGTTTTAAGAATGTATGAAAATTTTAGATAATATAAGGTGCTCCCTCTGTCATAAAAAAATATAATTCTCACTTTTCGAAAAATCGAATGATTTGAACTTCGACCAAAGTTATAAAAAAATACCATTAGGTCAATTACACAATATATTTTTTTCTATATTTATCTGAAAACATAAATGGTAATATTATTCATGGTAAATTTAGTTAAACTTAAGCTTGTATGACTGACATTTTTTTATTGAGAGAGAGAGAGCACATCATATCCAACTTGATCCCTCCTTGGCTTCTCTCTAGGGAGTGAGACTACCTAGAGGGACAGAGATATATGGTCATATTAATTATTATATGTAGTGGTTCTCCTTGTATTCCATTTGCATGTCTCGTTTGGATCCATCAACTAATTATTAGTTGTGTTAGCTAAAAGAAACTAGCCAATAACTAATTATTAGCTGGACGATAGGTAAAATATTAGTTGGCTTAGACCATATTTGGATCAAGAAGATAGTTGATAGCTGCTATTCTGCTAATAATTAGTTTCTTGGATCCAAACAGGTTTTAGCTGATAGCATAGGTAATTGTTAGCTGAATACTCAACTAATAACTATTTCATTAGTTGAACCAAAGTAACTAATTAATAGTAGATAATAATAGATGTGGCCTATTAGCTAGCTAACTATTAGCAGCATCCAAACTTTAGCTATATAAAAATGCCCTAACCGCTAACTAACCTGGGATTCCCTGCTGCACTCGTGCTGTTTAAAAAATCAGAAGCAAGAAAGCGAGAAACTCCAGTCACAAACTACCGGACATGCAGCAGCAAGTTGTCTCCTTTTTCGCAGTAAAGGAGGGGGGTTTTTTATTTTTGGACAACAGCAGTAAAGGAGTTGTCTTGCAGGCGCAGGTGCCAGCAAGTTGCCAATTTAGTTTCATCATCATAAATCAGTAACAAAAGAAAAAAATAGTAGGCAATAAACACATTATACGGCCATTTCCATGCCCCACCCGGTGGGCTTCTCTCTTGGGCCCCAAGCACGGAGACGGCGTGGGCCTCGCTTGGGCTTTGTTCATTGGCTCATTGCGCTGCCAAATGTTGGCAGCCAACAACGTGCCATGGCGATTCTCaaaaaaaaaaaaaaaaaaaaacaaCGTGCCATGGCATCCCATATTGTATCCTCGGCCACACATTGCCATTGGTACCCCCCAGCCGCTTTGTACTCTTGCTCACTGCTCATCACATTATTAGCTAGGCATGTAAAATAAAAAAAATCCTTCACAATTATATGCACTGGCTTCTCTGATTGATAGCATCAGCTAAGTACTGCTGCCACAAGCCCTACCATGCATGACGAATGGGATGTTGTCAAGCAGGACCCAGTGCTCTTGTGCTGTGATGTCACCTTTCAGATGAGATCTACCAGAAACATATACCAGCTTTGACACACAAGCCATCTCTGTCACATTACATGCGTGGCTCACATATGTCAAGCACAAGGCACCAAGGCCGTAGTTGCCACGAGCTAGCAAAAGCCTTCAGCTTTATTTTGCATTGTTTGGTTTGGTTGGAGTGGGGTTCTGGAGATATCATGTGCAAGCCCAATACAGAGAGAATCTGCCTCTGTGCAGACACAAAGGAAAGCCATGTTTCCCCATGATGGATCCTTCCCTGGGAGGCTGAGATGCTCTGTCTCTCTAGTCTCTAGCTGTGTGACGCCATGACCTACCTGAAAAGTTGCAATAAGGGGgtgtgtgtgtgtgtgtctctgtgacggtgtgtgtgCGCTCAACCCTTTTTATAAAAAGGATGCAGCCTTTTTGCCCAGATGGAGATGGAGCGCATCATGGTACAGCTGCTCCAGTCATTAGTGGCGCCATTATAACCAAATAGTTAGATTGGGGGCAGGGAAATAATGTGCATGCCTGCCTAATGCAACTTGCAATTGTCAGTCTTTCAGATCAGAGGAGGAGCCAATTGAAAGCGCCATGAATTAGGATCATGGTAGATGGTACAAGGAAAAAAATCCAGGCATGATGCTCCTGTCTTGTTTTGCTTGTTCTAATCCTTTTGTTTCTATGACAAGGTTCTTTTGGTTATGAGTCTTAATGAGTTTTAGTCCCCCACTCTCCTGAATTTAGTTTGTCTGACCAGCTGCCCCTCCCTAAACACAATCTAAAACATTTTGATGTAAAAAAAACTAATGGTTCAGTGATATGGGATCTTTTGCTGGCAATGAATTCTCCCCAACAGTCCACTTCTCAGTCTCAGTCAAAGGACACAATCGAAGCAAACTAGTTCAGCATCTTTGAGATGGATTCAACATCTCGAACTAGATTCAACATCTTGACCTTCATCCTTTAATAATGCTAGACAAAATTTATGTCTCTTCTTGTAATATATtccctccgtttcaaattatagttcaccttacctttttctaagccaaacttctttaattttgatagagtttatagaaaacgtaccaacatctacaaaaactgattttaacaaaatatttcatttgaacctataaggttagtagattttccgaaaaatttgacAAAAGTTACACAAGTTTCACTTAGGGTAAAATCGAAATGAAATAAAATTTGGAATGGATAGAGTAGCGCTCTCCATTCGATGCCTGACAAAACTATGTTTCTTCTTATTGAGCATAGAGATAGATCCCTTCAGCGTCACACACACATAACTGAGCTGTTGCTTGCATTCAACTACAGGCCTTGCACATCTCAAGGCAAATTAAGGCTCTGATCAAAACCAAAGATAAACAAACTACTGCTGCCACTACAATGGGAAGACAGCCGGGGTCCATGGCTCATATAATAAAAAATTTCCAAATAGCATTAACTAACTCAACTCCGATCCAACATAGACCAATCACACTTCCTCAACCGGTCATATACCACTTTTTAGCCAAGATCTGCATGCACAACTCTTCTTCTTCAAATCTGCATGGTTTTCATCAGTAGTAACATACTACTGATGAAGTGTCAAAGTAGTACGGTCAAACAATTTTAACTGCACATGCCCTGTTTTCATTAGCGATGTAATGGTATTTAGTACTAGTATTTACTGTGCTTCCTCCCTTGGATCCTTGCGGGCCTTGGTCCTCATTGGACCTAATTGGGTTAGTTACATATTGTCATAGTACACTGTACTGGATAAGCTACAGCAACGACTCTTGTTTTGTAATCTTGAGGCATTGCTACATTTGACCCATCTTGGTCATGAAGCAACTGCACAGCTTTGAACAGGCAAAGCTAACAAAGTGTACTAGTTATATGTAGAAATTAAATTAATTACCAGGGAAGTTTGGTCAAGTTTAATTTATTACAGCTTCACGAATTGTCAACTTGATTCGATAGGTTTACTCTTAAAAACTCATCTAGCATAACACGGCAGCCAGGGGAGGAGGTTATTGGAGAGCAAGTATCACAGTTCACAAAAAGTACAGCTAACCCCAGTCCTTATGCTAGAAGGTCATATCACATAAATAAAAAGCAAAATGTACTACTATAACTTATCCATTGTGCCATTCCTGAACTTTTTTTCTCCATCCCTCCCTGGCCCCAAAGGTACCATTCATTAGCTTATGACTCCCAACAAAACAAAGATGTGACTTGTGACTGGACCAAGCATCTGATCATGCATCATCTATCAGGATTCAGGAGAAGAAAAGGTAAAACAAGAACAAAGTGTGGCACCATCACATTCACAGGTGGAGGGTGTGATCTGCATTAACTTGGACAGGTGTGCACCCATCTACCTTTTCTCCAGTCTTTAGTTGCATGGTTCACAGGAAGGTGTTACATTTGGCTCCTCCCTTCTCACCCTCAACATTTATGCCTAGGCCACTCACCTCACATGCATGCTTGGCTTCTTGCTTGCTCATGCCTTGCAaccaccaccaccaccaccaccaTGGCCATAAACACCCttgcattgcactgcactacattgcatATGACACCTTTTATTGGCATGCATGGGATGGATGGGTGAATGTGTGCAAGTGTTTGTTATGATTATTATGCCCTAATGGGTTGGAAGAAATTCAACTAACAGGTTCAATTGTTTCACTTTCACCATGGCCTGGATCTGGGACAGGCAGATCTGCCCCCTTGCAGGATGCTTGCTGTTACCATGCTCCAACTGATTCACCATTTGTGCCACCATGCCCAAAACCCAGCGGCTGCTGAGTTCCCCTCTGCAGGGCCAGAAACTGCAATGGATTCAAGCTTCACACACACTGCCTGCTGCTGCAGCTCCCCTTTTATAATAATGGGAAGCAATGATTAACAATGTGAGGGCAAGCTTGCTTTATCTTTCCATCTATGCAGTGCAGGCCACAGTGAAGTATAAATATGCCCCTGCTCTAGCCAATGGGACACAAAAGGAGAGCTTCTTCAGCTGAATACACTGAACCTTCACATGAAAAGGCCTGAAATCTTTTTCCATGACACGCACAGATCTTGTCGTCCTCTAAAACCACACTTATCCAACTAAACCACACTTTATATGTGTATAATCACATGCTTTTTACATAGTTTATTATCACTTCAATTCGCTCCAGCCAATGGTTGCAAAGAGACAGCTCTGTTTCTTTGCTAAGACAATGATGTCTTTGTTGTTAATCAAGCTCCTTTTTTTCCCCCTTGGTACAGTGCAATGGAATCTATGGAGAGCTCAGTTCTGGTAAGTGCACAGAATGAGGGGGCAGACCAGTTATCCCCTCCCCTCACTCTGGGCCTGCCTGCTGACAGCCTGCACATGGCCTCATGGGATCAAATCTCATTGTTAAAGGCTTGCAAATCTTGCAAACATGGCTTGGCACACACTACTATAGTGGTTTCCCTTATTCCACTCCCAGCTGTTCCTAGAACTAATCTGGGTTAACTGCTTGGAGGGCTTTTCAAATGCTCACAGATCAGGGAAAGGTTAGAGGCTATGAGGACACAACCATTGCTGCTTGTTCCTACCATTTGATCTGCAAAATTTTCAGAAGTAACAAATCTAAGATGGATGCCCTCCTCTACACTACATCTACTGCAGTTTCCTTCATCTCCAGCTCATAGAAATAGTTTCTTTCATATGACATATGAGTAAGCTAAGCAGTTGGCAATTGGCATGCATGAACCTAATCTCTCATGCCTCTAATTTAAAAGGCAGACCTTGGGACCATGCATTGGATGTTGTGAACTGTATCAGTATTCTCTTGCTCTCCATCAGAGAAGGTGATTAACAAAACAGCATGAGTTTCTCGCAGGGTAAACTATTCAACTGGTGTAGTAATTAAGTAGTAATTTGCTTGGATTTAACAACCAGAATGAGGTGAGTGACATGCACAGAGAGTAAGCAGCAGACCAGACATCTCTGGGTGCATCACAAACAGCAGCACCCTCTGCTCCCAGATTTGGTAGTATATCACCACTTGTGCTATCCACTGAATAAGCTGTGGAGGCAAACTGAAGCGCGCACACCCATCTATACATGATTCCCCTGTGTGCACCTCTGTTGCCATGAACTGCAGGCCCTGCTGCATACGTATATACAGCAGCCACACACATCTCGATGCACGATGGACGGTTCCGGATCGCCGACGTGGCTGATTACTGATTAGCATGGCCGCCAGCCGCCAGGCCTTCGTCTTCCCTGATCAACTAACCAATCCAATCACACATGCATGCACCTTGTGCACGATTAAACAACAGCATGCAGTGGCAGCTGGACGGCACATGATCAGCTAGCTGCTGATCCTGCCTTGTAATATTCCATTGTAGATCATGTCCAGCTTTGGGCTTGGAAGTAGATTTGTCTTGGAGGGAGAGAATTGGGAGCAGGAGCAGGACGGAGCCACGGCTACCTCTTGCACTGCTAACCCAGGGATTAGGGCGCTAAGCATATTTTATAACTACCGACCAAGCCGAAAGGAGTAGTAGGGCCTTGGGCTTTGAAAATAATCTGTCTCCCCTAAGCAAAACACATGCACGGCCAAGGATGAGACAGCCCTGTGTGTTGTGTGCTGCCAATGAGCTTAGTTATGCCTGCATCTGGACTGAATTAAATAGAGCTGATGCTAGTGTAGTTTTCTCTTGTGGACAACTGATGCATCCTATCCTAGTTAATTCGTTCTAGGATCCCATGCACAGTCAAACTACCCTACATAAACTTATATGCCTAGACGACTGGCCATTTTCAAATCTAGCTCGGCTAGACCTAGACTTATTTATATTTGTCCTAGTAGCTTAATTACTAATGCATATTTCTGCAAATTTCTTTTTTTGTAACGGTCAACTACTTAACATGGATGCCATGTATCATCTCAAGGTCTAAAACGATGCACACACTGGTTATTGCTGTTAGCTGAATGATGAGTGCCTGCAAAACAAAAGTGCCATTTGTACTAGTTGAACTTTTTTAGGGCATCACTTTCAGCTCTTGGACCTTTTGGGCAGCAGCAGTTTAGCTAGCTAGCTAGGCCTAACGACAGCCCACAGAATCACACAGGTAGACAAAAGGCTGGAAAACCGGCAACTAACGCGAGATGATGATTAGTTTATTAGTGACTTTAATTTGTTCGTACTAAACACGCGTGTTCGGGCGTGCAGTGCGTAACAAGAAAAAGCCTTTGCTCGTGCCCTTCTTTTCATGTGAGACGCGAGTACCAGCTGTAGTTAGTACTCCGTACTCCCTTTGTTAAAAAGAAAATTCTAGTACCCTACAAAAGCATGAGTTTACTTAAGCTTTCATGTATAAAAGAATATCAAAATCCAGGATATTAAGTAAATACTATTAGTTTCTTAAGTATATGTTAATAATATAATTATTTAGACATCATAAATATTAATATTTTTCTAAAAATAGTTAAAATTTAGATAGTTTGATCAAATAGAAAGCTAGAATTATATTGCATCTGTTTGAAATTATAAgggcatgtttggttggagatgttaaagtttaacatgtactgtagtattttattttagttagcaattaatgtccaattatgaactaattagattcaaaagattcatctcgcaaattactctctagctatttttttttagttttgtaaatagtctatatttagtagactatgcatgtgtccaaacattcgatgtgatgggagttaaagtttaacaaaaataacctaaTAACGGGTCTAAGATGTTTTGGCGCTGTATATCTAGAAAAGTCAAATCTCATCTAGTGATTTACAATGGAGTAAGTATTTTTTTTAGACAGTAGTACTCTCTTGACGAGTGAGACGTGTCGTGCAGTGAGTGGCCTCGTTTCTATCCCCTTTTATTAAAATATTACTACCTGTGTGCACGAGGACAGCCACACAGGTGCGGCGGCACACATCACACGTTGAAAAACGCCTTTGTTTGGTTAGCGCTCCGTCCCTGAGCAAAAAAAAAAAAACCGTCGTCGTGTCCACACTTACAATACGATGCGTTGTCGTGCCCACACAGTAATATAAGAAACAGAAAAAAGATGGCGGTCTCAATTTTTTCCAGACCCATGCTTGAATCTTTGCTGGGTTACTCGTACAAAATATTTCTCTGAAAAAAAGCGTGAGAAATGCACCAAACAAGCTAAGCTAGCTAGTTCATGTAACAAAACTTGATGGTCATGCAATCAATCATATGTGTAGAGAGGTACGATCACTGCATAGTTTAGTACTAGTACTTATAATATAGCAACGACGAATCTAGGTCGTCCAGGCGGATGAATGAATATATAACAAGCAATTATTAACACCAAATGTATATATGTCGCGATCGATCGGTCATAAGTATAGCGCAGCAGATCGAAGCACATATATAGAGAGTATGGTATGGCGTAGTAGTACGTGCAGAAGAAGCTTTATGGTCATCACAGCGGTGCTTAGCGCAAGACGGCACGCACGAGCCCGGCAAGTGCGTCCCCGGTGAGGTGACCGCGCCTCTGTGTCCAGGTCCAGTCCTCGGATCCGACCGGTCAGCCGGTCTCGTCGTCCTGCTCCTGCTGCGTCGATCCTCTCGATCATCCGGCCATGGATCGGATCCGCCACCACCATGCATGTCGATCGTGCGTGCAACAATGTGCATGCGCGCGCGCGCAGGCGGTACCTGCAGGGCCGTCGTCCGGCGTCCGCGCTGCTCTCGCGCTCGTTCGGCGAGCGGCGACAAGGCACCTTCGGCGGCACGGCACCGGTCCACGCCGCGGAACACACAGCTACAAATAGATCGATCGATCGGCGCCGCGCGGCCGTCTCGGGGCCGCATGCAGGGCGCGCAGGCAGCTGGGATCGGAGGACTGCGTGGCTGCTGGGCGCGCGCGCGGGGCAATGAATGATATGATGTGCAGCATGCGCGCGCGGCGTGCCCGCTGGCTGACGGACGGGGGACGACACGatgcatgcatgcatgcatgcatgtgtacgtgatgcaCGGTGCACCCACACTACGTACCCCCACCTGCGCCAAACTGCCAGGGTATCGATCGAGATCGTCGGCGCAAGCACTCTCTTTCGCCTTCGTTTGCGCGCGCCTGCTTAGTTCACATCCGTAACAAATCTCAATAATTAGTTAGCGTATTAGTGGGACGTGAAGTTTACTGGATCGCTCAATGACCTACGTATTAAAACACGTTGTGTATATTATTTCCCCATGTTCTAGAATCTACTAGGATAGACCACACGGCATACCAAGAGGTACGGTGAAGTTAAAAAGATCGAACACCTGATAGTTAACTAAACAAAAAATTAAAAAAAAAATGGTGGCTTTGTAACGTGGCAATATAGAGCAATAACCGTACGTGTTGGTGGATTGTTAAAATTTACTCAAATTCATTCACGAACTCGGTGGAGAAAACAATGGACAATTTTtatatatatatatatatatatatatatatatatatatatatatatatatatatatatatatatatatatatatatatatatatatatatatatatatatatatatatatatatatatatatatatatatatatatatatatatatatatGGCCATCTATCATTAGAAAAGACTGTTTGGCTGATAAATCATGACAAAAAGTATTATTGACTGATTTATTGTGAGAGAAAAATATTATTGAATGGCTGACAAATTCGGCTGATAAGCTCAAGCGAACAGGCTATAGAATGTGACAAAACGGCACCAAAAATCCTACTAGTACACAATCATCATTCGCGTTGCAACAACGTCACCACCGTGATTTCACTCGCTTATATTAGGATGACAGGGACGGTGTGCCCGACCTCAACTGTCATGCTAAGTGAtacgtacgtacctactactactactacttctGCCACGTCAACGTCTCGCTACCAGGTACCAGCAGCTCCATCGTCATCAAAAACAATACAAAAAAATCGGTTAGATGACCCCCCAGAGGAAAATAGTGCAGTTTTTGTCATGCCCCATCGAAACAAAGGAAAACTCCAACAGAAAAAAATAGAAATGTGTCGTTAACCGAAACCGGCCCATGCAAGGGGTGGCCCACATCCTAGCTGGCGAATCTTTTTCCTCCTCCGGTCGTCCGCAACCGGGGCCACCACACGATCCCACCTTCCCAAGCCCCGCGCGCGACGCCAGCCGTCCGTGGCCGAGCGGACGGGCACGATCTCACcggcgcccccgcggccgtcgccgtcgcggtctgtcctcgcggtcgcacgcgccAGTTGGGAGGAATGAGTAGGCTGCCCGTTCTGGGAAGGGCGGGCCCGCGTGTCAGACGGCGATGTGGGTCCCACGCCCCTCTCCTCCCGCGGGGGGTGGAAGTGGAAAGCGCGCCACCACCGGTCATCATTGGATTTGGACGAGGGAATTTCCGTGCGGGGCCCGGCGCTCTGTCAGCGTCGTAAAAGCGGGGGTGGTACGGAGCTCGGTGAGAAAACAAAAGCCGAGACCCGTTCGGTCTCGTTTGGGCCACGTGGCCCATGTAGCCCATCCTCTCTTTTTTTTAAAGAAAAAGAAAAATAAAACTTGCAAAATCTGGACGATGCCAGATGCTGCTTTGAAGAGTGCCACAGGATGTCTCGCTAGTTTGTGGGGGTTCCAATGCACGCCGTTCTCATTGCAAATGGCATGCATGAGTGCATGACCACCGTACCCACATTTTACCCATCTTATTTGTTTGTGGCGTAATCAGTCAGGAATATAGTATGAAATGTCCCGTTACATATActttctcctttcataaattatgaaacgctttagcgtttttagatatattaattttactatacatatagacatattgtaaatttaagtgcatagcaaaatctatatattaaaaaactaaaatattttataatttaaaaatagaagaaATAATAATTAGTGTTTTTAATGATCACTATCTTTGGGTTGCATGTGCCTGAACCATTTATTATAGGCGACGCACTATAACTAGCAGGCATATACAAAAGAAGGTAAGCAAGCTAAGAGCATCTTCAACAGTGCCCTAATCTTATCCCTCATCGTCATAAACCGTCATATCGTGAGAGATGGGGTCACTTTTTCTTCTCCAGCCGTCTCCCAATAACCCTCTCGCTCTTTGTTTTTTGGTGGACACCAAAAAAACATCCCATCTCCGCTCCAATAGAGGGGGAGTTGCATCTCCCCCGAAAGCTAGGGCCTACCCCCAACCGTTGCTTCTCTTTCTCTACTCATCGACGGGGATGGGAATGGCGTCAGTGTCGCAGCTGAGGACGAGGATGCCACACTCTAACCCGTGTGAAGTGGTTAACACACGAGGTGGCAGAGGCCGCCACCTTGGATCTCCAGGTCGTGCACTTGTTGATTTGCGCTCCAGGTCACCGTGGTCGTCATCGATCAGAGTGTCAGGAAGCTGTCGATGCCGAAGCTTGTCGCCGCCGACACCGACGGTCATGGTCTTCGGCAATCTAGGTGGAGGAGAGAAGGAGCCACACCATGGTTGGGCTGGACTGGAAAAGAAAGAGGGCACTGGGAAGGGCAACAGAGGTTTTGAGGCAAGCGGGCGACGATGATTCAATGGAAGAAAGGGAGAAACAACGGAGGATGCAGAGGATACGGTCACGAGAGCAGTGGGTGGCGGAGGATATAGTGAAGGAGCAGAGAAGTTGAAATTAAAACAACAATGGAGAAAAAGAGAAAAAAACTCTTATATAACGTCTAGGTCCCATGTATTGGGGAAGAGTTTTGGTTATTTGTTGAAGCATCTCTCTCAATAATCTGAAAAGGTGGTATTGGTGGCCACCAATACCATGCTATTGGAGATGGAGTATGGGGACTGCTGAAGATGCTCTAAGGTAGTGGAAAACCTATCGTCACACCAATAATCTGAAAAGGTGGTATTGTTGAAGCATCTCCCTCCTGTTTTATTATATAAATATAAAAGAAAAAAATGATGAGGACTCCCATTCTGTCATGCCTTGTTGCGTCTTATTTTCTACTTATGTTACGATTACGTATTTGTATATGTAAAAATACTGGAAATGAAATAGGGGTTCCTATCGTTCTTGCATAATCCTGTTGTTTTCTGTCTCGTTCTTGTATCTATTATCCCATTTTTAATCTATGAAGGATATGTCTAACAATTATATGTCCACCAATTATGCTTaggccttgtttagttcaccccaaaaatcaaaaagttttcaagattctccatcacgtcaaatcttgcggcacatgcatgaagcattaaatatagacaaaaataaaaactgattacacagtgtaaaccgcgagacgaatcttttgattctagttagtccataattagatgacatttgtcacaaacaaacgaaaatgatacagtagcgaaattcaaaaaaatttcgcatctaaacaaggccttAATACGTTGACACACATGGCATGCAAGTGAGAAATATGTGCATATTGTCGTGTGACTTCATAATGCATAATTTCCATCCATTTCTGTCTTCTTCTTTTATCCGTACTACCGTACATCATCGGACGGTTTGGATAAGGATCGCACTCGCCAGCACGGTCTCGATCTGGTCCCATGCGGTGTACCGCCTCATCAGCTCGTACGTACCTTGTGAGAAATGAACATGAACCGTGGTGGAACAGTACAATCGCCAACCGGCTGCCCAAGTCAAGTACTCCTACAACCACGACCCTAGCTAGGAGACGCCATGGTGAAGAACAAGCTGAAGAAACCATGGCGTTTCCCGTGCCCGTGTGCAAGCTGAAGCTGCCAATCCAGAGGGAGCGGGAGAATGCATGCCAGAGTGGGGAATCTCATCTACGGTCTCCTGTCACATGCATCACCGGTGTGATCTCCTTGAATTCTCACATTCCCCTCGACGTCGTCTCTGTCCTTGTTGCTTTTTTCCTCACCTTCAGCTGCTCGCTCACAGAGTCACACGCAATTTCAATCGATCAGCATTCTTTTTCACAGTCAAAAAAATTACATGTTTTTTTTTTTGCCTTTTTGGTACCGAGTACAGGTGCCAAGTGCGACCAGCAAAGACTATAGCACAGCCTAGGATTTTGCTGCCTTTTTGTGGGGCCGGGCCAGTGGCCTAGAATCCTTCTCGGTCACCAACCTGCAATGCAAGATTTCAAGGGCCGCGCCACTAGCAGCCACTTTTACTACAAAGGATCATAAAAACCTTTCGGCTGTCTTAAGATGCTTATTGTGACTCTCATGCGCTAGATAGTCATGCATGTTCTCTTTGTCTTGATGACTGCTTGGATCGGCAGATAGTTGGTGAGCTTCAACGCACATCAATGAACATAAGTGGCTAGCTTGTAGTTGTAGCAAGACTTTTATTTGTCACCTCTAAACTACACGTACTGTCATCAGAGAAAAGCCTTTGCATCTTAATGTTTATCTATCGTACAAACCTTGTAAAATATCTTGTCTAAACTTAAACTCGTTTGTGAGATATAAAAATAATAAATTTCTAACAAATTATGTGGACAATTTTCTGGTTTGAAAATTGTTATTTTTATATCTCACAAACAAAGTCGAGTTTGGACAAGATATTTTAAAGGTTGTGTATCATCATATCATCTATATGTGTGATTTTTTTGTTGAATTTAGACGACTTTTTGTCGTGGTTTATACGAGTTTTCACGAAGGTTGTGGTTTCCACCAGACGTATAAATGACTAAGTCTAACTTCTATAGATATTAATAGGCATATTTATGGTAAATCTAGCTACAACCTTTTGTGTTGTAAATGAGCTAGTAAGGAATGTGCAATTTCTTTGCGTAAACAATTACAGAAATATAGATACACTCCACAACGCATCTTCTGGAAATTTGGCCTTGTACAACTTTCCTCTAAATTAAAATTAAAAGTAGAAACAACTCAAACAGAAATAGTTCACTGTAACAACTCTTACAAACTACTATTTGAGCATTTCTGAATGATATGCGGTTAAGCTTGCAATATTCGCTTTGTATCGTGAGCTTTTGGTTCAGCTCTGGACGGCATTATTATCTTGGGACAAAACCTATCTTTATGTGCATGGATATCAGGATATGTATGTATCCTAATTGTGTGATTGTGTCTAGCTAAGACAAAGTGTACGTGTACGGCTAGAAACAGCTTATGTTTAGTGAAATAAAAGGTATTTTATCGTAGCATAATACGAATAATAATGTCCTAATAACTTACAGTTAATTACAAATGTTCACTGTGCATTTTGTTTCGCAGCAAGAAAAAACTCCATTGTATGATTACACTTTTTGCTTAGGCACGGACGCTTAAAAAAAAATTCTCACTTTGAGATAGAGATAAAACAAAAAGGATATATATAGAAgagcatctccaacaacttggtaaaattcgcttgtcaaatcttgagttatagcaagttgctaattttttagcaaaagaaaaaaagatgtgtctctaactattctcacttggtaaaaataaaggatgacagatgggacccgctcacttggtaaaagaatatgtgtctccaataagttgcgctcgggatagcaacttgacaaatctcggcagtagaaacctctggatagcaacttgaaaaatttagcaagttgagataaggagttgttggaggaggatttttatgcttttagcaaatttggtaggatagcatgttgaaatatcaagttattggagatgctGAGAGACTTATAGCCGTGCAAAGGTGTCGTGAAATTTAGGGCGTAGATGAGATTTGCACAAACATATCTAGAAGGATATCGGTATATTTTTATAGGTTATTGATGTTGAGTTGTGATATTAGAAACAACCAGAGGATGTGAATATTCAATCGCATTAATAAGAAAAAGATAGTATATATCTCATGCAGTAAAAGACTCAGAACTCGAGTAAATATCCCTATCAAGTGAAGTAAAGCATTAACACTCTAGATTTTGTAGATTAGGCATATGTGTGGTATATGTGCTAGAACCTTTATGTTGCATGATAAGGTGCGCGTAACTACAACACATCATCTAAAAGTTTGCCCACATACAACTATACTCTTATTAAAAAAATATAAATAATGCCTTGTACAaaatgataaaataaataaataaaaaatCATTCACCACAGCACATACCTTCTTAAAAACTACTAGTTGAGTTTAGCGTAGTGATATGTGGTTAACGGATTAAGCTAACAATCTTGGCTTTAATTTGTATCATGAGCTTAATTGGTTCAGCTCTACACATGGCACTATCGTCTTAGGGCAACTTCATGAGCATGCATGGTCTGGACATGTATCCTTCCTAGCTGTGTCACCGTGTGACGATTGTGTCTAGCTAAGCCAATGTGTGTGTCCAGCTAAAAAAAGAAGCTTTGGCTTGATTTGGAGAGAGCTTGTCCTCTTTGTACTCTTGTTGTCTGGATTACTAAAACAGCCCTAGTGCAGATAACCACAGTTTTGTGCTTGATACCTCCTGCCCCCCTTTTCTTTGGCTCTAATATATGCTGCGTTTTAGACAAGCCACTGAATGAATATATGTATGTGGCCAGGACGCCACAGATTAAAAATAACAGAACCTTTGCTATGTCCTTGGGAGAGGGATGCATTTAGTATGCAAAGTAGGCCATCCTGCTCATTCTTAATTAGGTTTACTTAAGCTGGTCACAACTCTCATTCAGCAACAATAATACAGCATCGATCAGTTGCAGCTGCAGCTGCACGGCACGGTACCACAGCATAAACATTTTTCAGATCAGATGCGTGTGAGATTCTTCTGCTAGCTATATGCAACTTCCGGTGCACGCCCTAGCTCCGCATTTGTTTTTGCCATGGCCATGCAATGCATGTCTCGGTCACCATCACCCTACTGGCTCTCTGACAGATCACTTGGACACCCTGCCCCTGCATGCTGCCACCACTATATCTTTGCATGGCCTTTGGGGGGCTTTTTAATTAGGATCCAATGGTTGTTGGTCAGTGACCAGTCTATGTGCAATGCAAGCATCATATCAGGCCATGCCCATGCATGCATGAGGAGGCTGGAGGCTGGGGGCTGGCCTCTCTTGGCAATAGGGTGGTCCGGCCGGCCGTGTCCTTGTTGGAGGGATCAAAGCGAGCCATGGGAGAGAAGACAAGTGCTTGAGGCTTTTGCTTGTTTCTGGGTCACAGTGGATTCCTTCAAGGGAAAGAAAGTGGAGTCGAAGCAAAGGGTGCTAGGAGCTACCGCTATTAAAATGCACATTGAACATCCTAGCAAGAATAATAATTAGACCCTATTCGCTTGAGCTTATCTATTAAATCTGTCAGTCATTCAACAATGTCTTTACTTTTACTGCTCTATGTATATTGTGTGTCTTTGGAATTGCTATGGTAATCCTATGATTATTATTGAGTCCTTGCACTGTTTCAAATTTGACTTCTGCTTAATGAAAACCATACCTCAATAGTATAGTCGAGAAAAATATTAATTACTGTACTGCAGCAAATCATTTTTTTCCCCTAATTCTCTATTGAGAAAGCTTCTCGTCGTGTCTAGGATTGGAATGTATCAATACCATTCGACCAATAGCATATATATTCTGCTATTGTCCATTTTGTGTCTGGCTTATTTTGAGCAACTTTATGCTCTAACGACACTGAAACAGCCAATGCGTCGCTCAAAATCACATGTACCTCACGTAAATGAAAGTTTGCGTTTCAAGTGGAAGTTTACTACTAGTAATCTTATTGTTTTTATTGATTAGAGGTCAACAATAGAGCCATCACATTAATTCTTCTCACAAAAATAGATACAAAAAAATATTTAGCCATCAAAATTTGCtactcctctatttcaaattgcaagtcgttttgtttttttgggtaaactctaaagtcaaacttgtccaacattttaccaagtttatagaacaacaataaatcagcatgtacaatattaaataaatgcactatataaaatatatttcatagtgcatataatcaattttgtttgatattgaagatgcatgttaatttttctataaacttagtcaaaagaggagcaagttgacttagaaaaacaaaaaggacttataatactttagaccggagggactaGACTATAATCATCATTGATTATAATAGGTATTGTATTCAATGTGTTTTCTAAGAAATTACTACTCACATATGCTATTATAAAGAATGGTATAAAGTAACCCCTAATTTGCATCCAAATCTTCTCTAGATTTGCGTCAAAATTTAATTTGAGGTTTGCTATGATAAACACAATTTGATGTAACCTCCGATTGACATCAAAACTACCCAACCTACCACTACGATATATAGGTAATCTATGTAACCGCTTACTTTTGCATCTAAAAATTATAACCCACTTGTACTATTAAAAATAAACTAAAACATTCCCTCAAGTATAGATTTAAATTTCTGACATTTGTTATTAAAAAAACTAAGAGGATTTCCCGCACGTTGCCACGGTATGAAGAAGGAATATAAATAGGTTAGAGTGTTAATCACTAAGAATTAGGGGATGTATATGTATGGTGTTGATAATGTGGCaatatatgttaataaatgacatagtttgctaatgcgaatagcttgaatgaagacataatggtatgtgttagttggatgtgttagtggatgttgatgtggacactttgcatggcgagatagttgaatgtgttgtgctatgtgggatgcctagtggatgttgatgtggacactttgtatgtcaagaaaaatagctagtgggatttatctttataagagatatagatTAACTAACAATAAATTATACCTACATATATTTCTAAATTACTCGCTTCTATTTACTCTTAATATATATTAAAAAAATAACTTAAAGTAAACATACGGGTTACTAATATATTATGCCATCATGCAGATCAAGTATGTTCTGTATGCATGTATACATGAGCGATAAAAAATATATTTATATGTTTCGGCAACAATGAAAAATGTTCTCTTAACGACTCATATACCAATTATATTAACAATTGAATTAAAAATATATTAGTATCCATTATGATAGTTTATGTAAGTTGTTACTTTAAATAAATCTATGCATTTTAATTGAAAACTATGAGATGTCCATATTGATAGTTAATTCTAATCATCATTTTTTTTAAAAAAAATATTACTATGGTTTTATCACTTCATTGACCTTAGAGcctgtttggttgcacccatttttttaacacctagcacatggaatgtttggacatatgcatagagtacagagtactagatatagactatttgcaaaactgaaaacacgggtagagagtaatttgtgagacaaatattttaagcttaattagtccatgattggacactaattactaaataaaactaaaatgttacagtacatgttaaactttaataccccaaccaaacacccccTTATTCACCACTCTATGCAACACTAGGTTGCAGTCATAGCTGATTTCATAAAGAGTGTTTAGGTAATAAGGAGACAACCAATATTTACATCAATATACACCGTTGCAGGTTAGTCAATATGAAACTCTTGATGGAAAGGGCAAGGCGAAGTGTTGGCTTTCCTGGCTCAGCAGTAAGCCAGCCGTAGGCTAGAGCTAGGAAGTTCCTCTAGGCGGTTGGATTAAAGTTGATGTTGATGCCTCCTTTGTGGGTGCTACTGGTGAAGCTAGTGTTGGAGTTGTGATCAAGAATCACAAGGACAAGGTCCTCCTAATGGCATGGCATGTCTTGTTTCGATGTGCCTCAGTAGATGAAGCCGAAGGACAAGCGTGCGTGGAGGGTCTACGGCTAGCTTCATAGTGGTGTCTAGGCCCAACTATTTTGAAGTCTGATTTAGCCAGAACGGTCACTGCTTTAGGAGACACCAAGGAGGACAAGTCGGATTTCTAGTGGACTATCCTTTGGGCCAAAGAATATCTACAACTACTGTCCGAGTGGAAGATTAAAAAGGTCAAGAGGGAGTGTAATGGTATTGCTCATGAACTTGCTCATTTATCTAGACATAATGTCCATAGTGCGACATGGGTTAGGAAAGTACCTGTGTGCGTCATTGACCTCCGTTCAAGCTAAATAAAGATCCCTCTTTTCCTGCAAAATATATTAACATCAATAGTTATTAATTAAAATAGTAAGTACACCCCTAGTGGGAGCATTGGCACTATTTCATCCTTGCCATTGGTTATCTAGTGGTCCTCATGTGCAATTATGTGAGAAGTTTGTCTTGCTAAGTTAGAACAAAAGAAGTAGAGTCGGATCATAGGAAACCCTGCTCACTCGTTGTCCTCCCACCTAGCTACCAACTTACTATATCTTTGTGTGAGTTATCTCTGTCTTTGGTGTCATCACTATCCTTCTGATAACTAAGTCATGGTATAACTAAGATCTCTCATTTATTACTATTTCTAGACACCACTTTCTCTGTGGATTAAATAAATAATGATACCTTATATTACTACTTGGTGAAGTGCTACAACTACATTTTTTGTGCTTGCAAAAAATTCTACTTGAGTATAAAAAATACTAACAAGGGCTTAATCCAGGCTACCTTTGATAGGTAGCTTTGCAATTTCAAAGAGGAAGCAGCACTACAAAGCCATAGAGTTGTAGATAGTGATAGAGGTTTAGTTTTATCTTGGCTCGACAGCTTGTAAACTTGCTActtgtctttctccctctcctctcctttctgcttcttccatcctccttctctcttTGTAAGTATCCTCTGTAACCTTGTTCCCTTTTAATAAATGTTTTTGCTGCACCGTGGGGAACTCCCTCATGGTCTTTTGCGTCAAAAAACAAGGGCTTATTGGACAATCCATCATAATTCGTTGGACAGTCCAAAAAGACTAGGTCGTATGTGCCTAAGtgaaaggttctaaatggctagagggggtgaatagcctaataaaatttctataaaattactagagcaacttgttattagacaataagatggcgaattagcaatttgctctagctctactcttaccactagcaagcgacctacacaatgctagtcactatgatctctttgttgatatcacacgaacaattaagctagtggctaatactactactaagctactgactaatgctactactacaattgagctagcaagaaaactaattacaactatgctactcaactagcaaggcaagcaagctatcactacacaagtaaattagaaatgtaaattgcaagtgatagaaatgtatactgaactaggcaagtgtccaataagaaaaccaagagacaatgagacacaagatttatgcctgaggttcggttgctttctggtaacctatgtcctcttgtggcgatacactcacttggaggatcacatgctaataggcatcacacggctagcccaacacttgagcgtcataagaaccaacacaagagaggatccaaaagtcatgagcaatccactagagttgtctttcgtgatctcccatggagaataggcacaataactcctcacaatgaccgatcaaagccaatcactaccctctgctcaatgatcaccactgctctaagccatctaggtggcaacaaccaccaagagtaacaaagtgccactagatgcaattactcaaagcaaatgcacttggatgctctcctaactcatatgatgaacaaattgagagagatgagtgtgagttgagtatctcggctctagagggtgtacaagtcatgaaatggccaagagagggtggctaaggacggccTTTACACTTAGATAAGCACCCACAAGAGCTACTAGCCATTAGGCTAAAAAGGTGGCTGTCAAACCAGTTTTATGGGACCGTCAGACTAGTTTGATGATAGGGTTCGATGGCCTTTGTGGCTGACACGCGTCCCCTAAAATGAATTTGACCATTGCACATTCTAATGGTTAGTTGTCGAGTCTGAGGGTTCATGGTCCGACGCTCATTAGACCAATTTGTGCCATGGTCTGAGGCATGACAAAGAAGTTCCAGAATATGAAAAACCATTGGACATTAGTCCAACATAGATTGTCAGACCTTTTCGATTGGTGTGATGCCCCTACAAACTTCTTGCTTGAAAGGTCCTTGTTTGGTTTTGATAATGAGTGATAGCCTAGGTGGACTAATATGTGTTTATGTGAGGTACATAGGGGATTAGTGCACAAGTACACTTGTGTGAGCAACACATGCCATGGAGGTTAAAATGGCTTATATATGTTGCAATGCTCACACATGTGATGAAGGAGCTCATTGCATATGAGAcatgacataggagttgttggtatttttaacgcacatagattaattattaagaaagatctgcaagtgcacggatactgttgtagctttcacccaaaggttttaattattgtttctagagggaaatgtgtgaaacaactatgatctaactcaatagaaaggatgataacagggtaggggtgtatgataattaagagtagcaacaaggttaggataaaaaggagtataaaaaggattactatgggtcctccacttctaacttgggtaaactatgctttatattgtccaacttgggtggatgtcttataaagaatatatgaaatttcttctctacaagcaccataaaacctgtcaatcctattaacgggatgcggactacagaggaatcaatgggtttgtcacacccatgaactaccacgaaaatctagaaaataggggacttttacgattaatctaagccaaagcatcacacctacacttaatattaatactctactccctctagttgtaggaataaagcactcaaaaagagtcacaaacaattgaacaatatagataaagtaaacttagatcaaaagttgattggtagagaaatctcaaagacaagctcaagtagaacttggatccactaaagtacaagtcatagagggagcactgacatgctgacacctcctccaaacacttttttcactctctctatttctatttataagactagatcctatggagatctaatcttaccttgatggctagctctaggaggtagatcctctcttgatcctcaaagaagaatatgacttagggttttgggatagctctagggagaggggtaggggtctaattatatagttcaatgggataaacatgacccattggatcaaaccaacttaagggacagcttagatgcatccttagaggcgatggaggaagcttccagaagccaaaggcaagagagctctacgcagggtcggctgaccctaggcccagaccggccgacccactatggtggactttcaggcccatcttcgatggtttgccttcttttgccttctagagccttcccatatatttttcacggtgtcattcgatcatttattttgatatataagtcccccttggcaatttccttgataaatcttgcataaaataataattcaccaaaactcgtataatctgtcaatttgaaccctaaacctttattggtgatctcaaatatgtccctatgcatatttatttaattataaaatattgacgttaactaccgtcCATAGGAGTCTTGTGACTAGATGGAGATGATCAAGATGAGGCTTAGCTTGATGGATCAATTGCAAGCATGAAGGACGAGTCAGAGGCTTTGAAGTGATAAACTGTGTGGCAGGGAAGATTGAGCAAAGACTTTGCACTGATGGACTGAAGCAACGTTGATGATATGAAGTGGAACATACTATTTATTGATCGAGGTTGGTGCATGTGTTGCATCAACATTAGAGGAGTTGGAATGGAATGCACAAGGAAAAGGTATAACCTATAGGGCATTTCATTTCTCCGGTCATAGATTGTGTAGGaaactttttgcatattggtatgtgttccacttgagtgatctaacattgcatgcattactaggatcgagtgacatggtgaatagagtgctaacccttgaaaatgctttaaaatgctaacaATGTACACATATGTTGGGACCCAATGGTGTTAGCACATAGAAGCAATGGTGTTGAAGTTAGGCATGAAAAATATGAAAAAACATGCTTAGGACTATGGTGCACAATGATCCAGAGGCTAAGTCCGGAGCTCGGGACTCTAGCTCAAGACTTAGTCTAGATCTAGGCTTAGGACTATGTCCTATGAGTTTGGACCTCAGTCCAGAGCTTAGGGTTGTGGTCTAGGACTTAGTATGGAGCTTAAGACTCAGTCTAGAGCTATGGTCTAGACCATGCCCTCTAGGTCTAGTGTCTTTACACTGGTTTGGATGGCCTAGGACTCTAGGTTGGTCTAGACCAAAGCTTAGGACTTAGTCTAAAGCACTTTGGTGCTCTCAAGAGCTATCTAGAGTGCTCTAGACCCTAACGAACATTGGTCTAGACCCTCGATCTAGAGCTTAGTTTGAAGGTGGCTAAGTGCACGCGAGTGGCCATTGAAAGCCAAAAGTTGACATCAAACCGCCAGAGACACATGGCAAAATTCTGTGCTCTGGACCATACTATTCATAGTCTAGACCCTTTGTTTGGAGCTTAGGTTCAAAGCCTCCATGGCTATGTTTTGAGcaacgactctatttggcttttaggacataaatagaggtggtgcttggccatggttgaggttgacaaccttgggggacttagtgtccatgattgagagttcttgggagccctcaaactcacttgtgcttccaagaatgcacaacaattatgagtgagtgattctagtgcattgtattgagagattacatcgagtggcactaggtgattgagttgcatgttgtggtgcttgttactcttagaggtcgccacctcctagatagtttggtggtgagttctctgtcttgaagcttgctagaagattgtatggagctatggggaagtgattgtgagaggtattgtgcttgcTAAAGGGTCGAGATGGTGGATTAGAGAGGGTTGAATAGTCTTTTCTAAAACTTATTGTGCCAGCTAACCAAAATAAATGTGAAATTAAAACTATCAGTCTAGCCAAGACTTTACCCCTCTATCTAAGTTCTCTAGCACCGTGTAAAATATCCTAAAGAGGCAAACAAGATGCTTCCTTAGCAAGAGTTCACCTAACCAAATCTAGGAGTAAGGTCACATAAACCTATGTCACTAGTACTTTGTGAACCGAGGGAGCTCCTACACAACTAGTAAGCAAAAGCACAAAGCTCCTAAGCTCACTAGCAAAGCTCAATAACAAGGCAACCAATGCCAAATTAAAGAGTGCAAAATACTTATCTACATAAACTAAGCAATATGACTAACAAGGCTACACAAACCAAATTAGCTACGCAAGGGTACTACTTCTAGCTACACAAGAAAGAAGGTAACTAGCAAGCTACATAAGCTAAAATAGTTACAAAAGCAACTACATAAGCACCATATATATAAAGGAAATACAAGCTTGTGTTTGGTGAATGCAAACCACCGAGAAGAGTATATAATGTTGACATGGTGATTTTCTACCAAGGTTCACTTGTTGCCACCAAGCTAAGTCCTCATTGAGACAAGCTCCAAGGTTGCCATCGGTCCTCTTGCTAGTGGTGACTCACAAGTCACACTCCCCATATATAGTGCTTACCAGAAGCTCTAACACTTGGCCTAAGCTAGTGGTGACTCACAAGTCACACTTCCATCTCGCTTTACTAGAGTTATTCTTCATGATCCTCACACAGTGAGAACCGTACCCCTCACAAATCCTCCTCCTGAGCACCACATAGTTTTCTCACATGCTTCAATGGAGTCACAAGCCACTAAGCTGTCTAGGAGGTGGCAACCTCCAAGAGTAACAAGAACCACTGGCTTGCAACACtgaaaggtcctaatatggctagaggggggtgaatagcctattgaaaaaaaatctacaaactcactagatcaagaggttagtaaataacaaagcgaagctttttgctctagctctaaaggggtgtttgcaagccacctatccaacaattttagttgctatgatcactatgcacataagctctaggtctctacaagatatactagtgagctatgttacacaattctagttgctatgatcactttgcacatgcttacaagatatactagtgcaactaaactagttacactactttgcggtaagtaaatggagaggatgagatatttataccgccgtgtaggggatgaaccaatcaccaatatatatcaacaaataagcaccaggagaatgccaatcaatcacaattgagacaccaattttctcccgaggttcacgtgcttgccggcacgctatgtccccgttgtgtcgaccaacacttggtagttcagcggctaagaggtgtagcacgaacctcgtcctcactagaacaccgcaagaaccgacccacaagtgaggtaactcaatgacacgagcaatccactagagttacctttcggctctcagctggggaaggtacaagacccctcacaatcactgggagatggccacgaacaatcaccaacttgtgccaatcctcctccgctgctcgaagccgtctaggtggcggcaaccaccaaaagtaacaagaaaaccacagccaaaacgatacccaagccactagatgcaatcactcaagcaaatgcacttggaatcactcctaatctcataaagatgaataatctatgaaggagatgagtggcaggtgtttgcttaggctcacaaggatgtcaagtatgctagaatgccaagagagtgagccccaagcgagccaacacgtatttataagcccctcaaacaaatagagtcgttggctccttcactgggcaaaacacggagtcaccggactcgctgcaggtgaggcaccgaatgctggaacagagcatttggtgctccaaaagcagccacgtgtcagctctttgactctcatgcgtcaaactctaacggtcacccgcaaaccaccggacgcactcaagttggcaccggacgtatccggtgcacaccggtcttatagtcagagaggtctgcaaacgcgcggggtcaccggacccacaccatcggacgcgctcctgagcatccggtcccttacccagagagcactgcaaaacgcggaacaccggacgcgcaccaccggacgcaccatgagcgtctagtgctctcagacagagatgcccactgaggtcaggccacaccggacgcacaaactgggtcaagcctacgtctggtgcttgtcgtccagtgcctaaccctagctgagctaggcactacctacacaccagacgcacagacatagcgtccggtgcctccacgaccaacgtccggtgagtgtttttcagcgagaaacattcttgcgacttctccaaattttccaccagcgcaatagaaaatatgcacttcattttctcaagaagcgccaaatcaaaaacccatcctctctccacccttcaaactccacctccttctcaaagtgtgccaacaccacaatgtgtaaaccaacaagtgcacgtgtgttagcattttcacaatcattttcttcgaaggagttcagttatctcactaggttctgaatgcatgcacatgaacaataacatctagtggcacttgataaccgcttagccaaagaattttcctctttatagtacggctatctatcctaaatgtgatcacaccctctatggtgtcttgatcaccaaaaccaaaaccctaagcaataccttagccttgatctccatagggttttgtttttctctttcttcttttccaagttgagcactttatcatcttgtggtcatcatcatcatcaccatgatcattgaaaggatcaagatgcccaagaggggggtgaattgggcttctctaaaaatttaagcaacatataagctccaattcaacctcttgtgcctaaagtgactagagagctaccggataaaagttttgcaacctagttccaatcctattctagcatggcaattctaggaatgtaaaagctcaaagtaattgcacaaagtaaatgctagaaagtaaaggaggagggcaagaaagtgctcggcgatgttttgccgaggtatcggagagtcgccactctccactagtcctcgttggagcacccgcgcaagggtcttgctccctcttggtccgtgcaaggaccaagtgctctctacaggctgattcttcgacactctgtcgcggtgaatcgcccgaaaccgctcacaagcttgacatgagccacccacaagaactccgggcggtcttcgtgcctccaatcaccaccgaaccgtctaggtgatggcgatcaccaagagtaacaagtaaagaactctcacttgatccaaacaaggtactagagagtgatggatgcacacttaactcttggaattccactagagaaggattctcacaagaaatctctcaaatatcaatcctctctaggctcttgcttctctcttgcaccacaaggtgattctcaactgatcaaatgggcaagagacctcccatggatgaggtggagtataaatacaccccatcaagtccaagggtcggacaaccgttttacactgaaaacagggtcaccggacgctggttatgttgcaccggacgcactgcaccaagcgtccggtgacctcataacggctaactgtactctctctgacagagcaccggacgctacttcctagcgtccggtgacaccgtctggtgtgagggtgaactttacaccctccctgagtataggaccggacgctacccagtgagtccggtgctagcgttcggtgcctaggtcaccctttagacctccctaggttcaggaccggacgctacccggtgcatccggtgctagcgtccggtgcctaaccctagggactcaggcactctcactcaaaatgacctcacggacgtactcacagagcgtccggtgccaacttaggcacccaaacttcatcgaaacgtgaactttccaacacgaagtttgttcttctcgatctaaggactatctctgagctacctagagctaggtttaccaagtgtgcaccacacctaaacctaaagccttacctaagtcaagctactagatcaaagcccctcttaatagtacggtcaaaggaaaacaaagtcctaaactactctaagtgcccttcttcaccatatggcacttagacctagtctagtcttgacgatgtccatccatcctttgaaaactgaaatgatttccactattaagtaggcttgtacgtccctgttcattgagtacccattaccatgacctaacactaatgactttgcctctgcaaaacacacgttagtcacagtaatcaacattgtcattaatcactgaaactcattaggggcctagatgctctttcaatcatcacttgctccatcacttggcatgtaccaacctcattaagtctacacacacttagtatagaggttagtgctagagttttatcaattattcaaaatcaaactagggctttcaAACACAGATACCTAGTGCCACTCGATGTAACATCATGATGCGAGCACACTAGAATTGCTCTCACACTAGATGAGATAAACACTATCAAGCATGGGTGAGTTAGAGGGCTCCTAAGCACCACCATATAAGCCACCAAGGCCTTAGTGTGCTCATCAATCGACCCGAGGCTAGACACCACTTCTATTTATAACCCCAAGGGCTAAACTAGCCGTTGCCCCTTCACTGGGCAAAAGTTGGGAGTGTCGAACACTCTGACACTAGGTGTCGAACGTGCCTCCCTAGCATCCGACGCTCATAGAGCAGCCACGTGTTGCCAGCAATGGCTCACTCGCACGCGTGCCTATCATAGTCCCACCGGACGCTCCAACGAACCACATCATATGTTGAGCCTTAGCTCCACATGCTACTCAGAGAGGTCCTGAACTCGGTTACTCATCGTCGAACGCGTCTGACAGGCTACCATCAGATGCACCATAGTGTTTGACACAAACACCTCATGAAGCCCTGAGAAATGTTGCGTGCATTGGATGCTCTAACACCTGAGTGTTGGAGGCATCGACGATCCATAGTGATGTGTAGTTTTGCAACTCTATGTTAGACGTAGGTCcaatgtctgacgctaccaaccttagcgtctaacaagtgtttcttagtgagaaacactctcatgattttctaaaactttcctccggtgcaatggaaaataggcattctattcccatgaaaacactgaatctcgcctcgcaagctctatgagagggtgagaaaatctcaaatccctctctacctctcaaacttcatctcttttgcatatgttctaacaccatgaagtgtacaccaccatatgcatgtgtgtttgcttttcataaacatttttccaaaggagttagcctctcaaacttgccacgccactcgatcctaacacgtatgcaaagttagatcgctcaagtggcactagatgaccgatatgaaaataagtttgccccctcttgatagtatggctatctatcctaaatccagtcatcaacttctctacacacctatgaccaatgaaatggaaatgccctagtaggttataccttttccttgTGTATTCCATTCCGACTCCTCCAATGTTGATGCAACAGATGCACCACCCAACTACAAATGATATGATCCACTTAATATTATTATGTGACTGTATTGGTTCATCGATCTTGACTTCACTTGCTCTTCACTGTTGCATTGGTCCATCGGTGCTAAGTCTTACTCAAGCTTCACCATCACATGCAGTCTCTCACTTCAAAGCCTCTGACTTGCCCTTCACACTTGCAACCGATCCATCGAGCCAAGTCTCATCTTGATCTTCTCCACCTTGGTCACATGACTCCATGTCATGTCTCATATGCAATGAGCTTCTCCATCATCACATATTGACCTGTGTGACTTTTTTTGGGGATATTGTTGCACATGCTTACATTGTACAAAATGTTTGAAACATGGGACCATTCGGTTATTGTAGAGAAACATGATTTTGTCCACATTATGGTGGCAAAGACGACACTATATCGTTAAATATATACTATGGTAACATGTAGAATGAGGATTACATTTGTTGTCGTGTTGCATGATATCTCTATACCATAAAGATATACTGCACTGAAGGTGAGTATATACCAATGCAATGAAGATTACGTTTGTTGTCGTGTTGCATGATATCTCTAAACTCCTATAGCAGAATGGTTCTATGAAACTCCATGGTTTATTTTAAAAATTAAATTAGCTAACATTAGTTATTTTGCACGATTATTATTCATACTTCAATTGTGTAGTTTGTAACACATTGATATGTTCATATATATTTTTAATTCAATTCCATTTAATAAGGTTATTCATTTTGGTGCCTTAGTGATGTATTGGCATGTGATATAGTTATAATTTATTCTAAGGTCATTCTTTGTGAGTAGCGGAATGTTATTGGCCATGCTAGAACATGTTGCAATCTCCTGTGTCTAGCTCAAAAATCGAAGATGGGAAACATTTGTTCTTGTGGTAGTGTAGTTACTTAGGTTCTTATGAGAATCCATAATGTTGCTTGCCTtctgtctctctgtctttgtgtctgAATAACTTTTATCATTGCATCTTGCATGAGAGGGAAACTTATGAAATGTATCCAACCCTCTTCGCCTCTAGCTTATGTTTTGCCATCTTCAAGACTGTCAATATTGTCTAGGAAAATTGTGTAGTAATTAGAAGCAGACAAGAAATGGATGCACTTCTTTAAGCTTCTTAAAACTTGATAAACCATGTGTTCCCTTTAGTTCTTCACATATCTCATGGAAATCCTACAACTTATTTTTTGGTTAAATGTGAAGGCAGAGTTTAGGCAAGAAATGGACATCAACTCACACATTTCATTTACCGCAGTACATATCTTTTAAATAAGTAAATTAATATTTAACATAACATAAAAGGCAAATTTTTTACTATAATATCTTACACATAATGTACTAATCTAAAACTTTAACATAACATAGAAGGAAAAAATTTTACtataatatcttacacataatgtactaatctaaaactatataactaagaacttatTTTTGTAAATAGACTTTTAGCTCAATGTCCACATATCAAGACGGTATTACTAGTGATAGAGATATCAATGATACACATTCTTGAGAGACATCGTACCACTACAAGAAATATATTACAAATGCAATTTATAAAATAGATTTTTTTACTTGCCAACATACCAAAAAGTTGTTGCTAGACATATGTAGAAATACTATCTATAAGGATGCGCACAATAGAGAGGCCTTCACATATGTAGAAATACTATCTATCTTGGAACAATGAGATCACACGCATTCACACTTACCATTGAAGATGTCGTGACTCTTACGACTAAATGATGAGTGTTGTAAAAAATGTATATATATCTTGAAGATATCAACATCTCTTTAGATGTAAAGTTTTCAAAAGTTTGATGGGCACACTTCTACTGACCACGAGATATGTCTATCATAAGCCATGCATACGTGTGGATGCATATCTCTAGAAGTTCGGTGTGCCCTCCTTTTATTTCATTTGAACCTTTTTCTGGTTCAAAGAGATGCCGTGACGTCAAGTAGAGAGCCACTAATAGAGGAAACATGTAAAGCATACTCGCCAAAAGGATTACAACTATTTTGTGATAAAAATATCGAAATCCGTATTAGAAGCGAATGATGTAACTGAAGCGTTGACCTGACTATAAATCTTGTAGATATTAGATTATCTATGGTCTATCTACAGCCGACATGCTACGTGAATGGTGAGTCACATGCAATATCGTGACCTCAATGATGACGACAAACTAAACTCAGACAAACAAAGATGAAAGTTAACCTTTTTAGGTAGGTGCATAGACTATATTCTGAATACAGTAGAATTCATACAAAATATTTGTATTTATATTGTAAGAACGAGCAAACCATATTTAATCTTTCTAAAGAAATATTAAATATTTTACGATATAAAATACCAACATCCATATTAGAAGCTAATGATGTAACTGAAGCGCTGACCTGACCATAGATCTTGTAGATATTAGATTATCTATGGTCTATCTATAGCCGACATGCTGCGTGAATGATGACTCGCGTGTATTGTCGTGACGTCAACAATGACGACAAACTAAACTCAATCAAACAAAGATAAAAGTTTAATTTTTTTAGATAGGTCCATAGACTATACTTCAAATACAAAGCCACAAAGAATTCAACAAAACATTTGTATTTGTATTACACAAGAATCGAGCAAACCACCTCTGATCTTTCTAAAAAAAAATTACCGAATAACCAAATAGGTTGTGCTTTGTCACCAAAGCCTTGAGATCACCATGGACTAGGAGAGAGAGAAGGAGAAACCCCACTGAAAAACCCAAAAAGACCGAGAGGGAAAACAGAAAAACCGATATAGAAACAAAACAACTCAAATAACCCCACAGAAGGAAAAAAAAGAGAGCGCTGTTTTCACTTTGGACCCCGGAACATCCGCAGCCTCTCAAGGCCACCCCTCCCACCCACTATTtcttcccctcgctcccactcctcccctttcttcttccttccttctcccctcctcctCCGTGAGGGCTGAGGATATCCTTCAACCCATCCACCTCACGAGGAATCCGCACTAGCTTTTGCTCCGCAATTTATTGCTCAGGGTTCTTGCTGGGTGGTGGCGGCGGGTGGTGCGAGCAGTAGTTCACAAGAGCAAGCTGTTCTTGTGTGCGTGGTTCTATGCCTGCTTGCTTGGCgaggggaggaggaggcggcggagtagtgggagTTGAGGGGTGCAGGTACCGGCATTGCTGAGGCAGCGCGGGGAGATCCGGCGATGTCGGAGGCCGACCGGATACGCCACCGCACGGCGGCGCTGGCGCTGCACGACGATGAGGTAAGAGACAAGCCGGACGCCAAGGCGAACGTCTTCGCGGATCTCGGCTCGCCGGTGTCGCCGTTGCGGGCGCGGGCGAGCGTGGcgacgtcgtcgtcctcgtcttccgggtcggccaagtcgccggcgccgtcgAATGCTGGGATGGCGGGCGGGAGGAGCCACTCCGGCGAGCTGGTGGGCGAGTGCAACCCGCCGCGGCTGATGGCGCACCGGCGGTCCGGATCTGGACAGTTGATATTCTCTggcagcagcagcagccgggggagcggcggcggGGACCGTGGAAGCACGGCGAGCTCGCCGATGCTGAATGCGCTCCCCACCGGGAACATCTGCCCGTCCGGGCGTGTCCCGGCAACGGCGGGCGCGCCCCCTCCCCCGCGCTCTCGCCCGGACGTGCTCGGATCCGGCACCGGCCACTACGGCCACGGGAGCATCATGCGCGGCGCCGGCATGGCCCCCGCCAGGAGCAGCATTGACTCATCGTCGTTCCTCGGGCACTCCTCGAGGTCGCCGGTCAGCTTTCCGGCAAGCAGTGGGAGCCTCCAGGAGGTGACCCGCTTGGGGAACGAGTGGTACAAAAAGGGGAAGTACGGGGAGGCACTGCGCCACTACGAGCGCGCCGTGGCGCTGTGTCCCGAGAGCGCTGCATGCCGCGGCAACCGAGCCGCCGCGCTCATAGGACTCGGCCGCCTTGCCGACGCGCTTCGTGAATGCGAGGAGGCTGTCCGACTCGACCCGGTCAGCGGCCGCGCCCACAGCCGCGTCGCAGGCGTTTGCCTCCGGTGAGCTTACTGCAGTCTTCCTGCCTCCACCATTGAGCTCTGCAACCTGTACTAGATTTTAGAACTGATGTGCATCAAGGTCCCTAGCTCTCGCTTCGATTTTGTTCTTCATGGTTGCATCTGCATGTTGATGTTGCTTTCTTGGATAGCTTTCTCTGTGAGCGAGACCGAGGAGAAAGCAACATGAGTGTTGCGCCTTTTCACTTTTTCCTGTCCATTGAGGCAGTGAGATTTAGTTCCGCAATTGCTCCGTCTTCACACTCAATATTCATTTTATTCGATGCAAGATATTGATCTTTTTTGCAATTCAAAATGTTTTTTTTCTGATTTATATGTATGTAAGTAAAGCTATAATATTGCCTTGCTTTGATTGTGGGTAAAATTGGCGTTAAAGCTTCCCATCAGGCCATCACATAACGCTGATAGAAGGGGTATCTGCTTAGCTGTACTTTGTAAGGTTGCTTGATGACGATTTCGTTAGGTTCGTTGGATTTAGACCGCACAATGCTGATGCATCCTGAATTTCTGTTCCTAATATTGTTTTATCCTGTATATTGTCCTGACTCTCCCCTGGAATTAGGTGTCGAAGACTGATGACATGCTACAATTATTTGCATTTCTGCTGATATGCTGTGAGGATTGTGTTGTTTCAGATTGGGAGTGATTGACAAGGCACGGAGACATTTCACCCAGGCGGGTCATCTTCAGCAGTCAGACCCCGCTGAGTGGCAGAAGCTGCAGGAGGTTGAGATGCATCTGGGAAGATGCACAGATGCAAGGAAAATTGGGGATTGGAAGAGCACGCTGAGGGAGGCTGATGCTGCCATAGCTGCTGGCGCTGACTCCTCTCAGTTGGTAACGGCTTCCTCATGGTTATGTTTCGGGAGTGCTGGAAGTGTTGCTATATTGTTTTGGTAGTGAAATTTATACTGACATCATGCTTTCCATGCAGCTTCTTGCCTTGAGGTCAGAAGCACTTCTCCGCCTTCACAAGCTGGAGGAGGCTGAGTCGACTCTTGGAAGCATGCTGAAATTGGACGGTGCATTGCCTTCATCATTGACAGCAGCTAAACTCTCAGGGATGCTTGCTGAATCATACGTACATATTGTTCGAGCGCAGGTTGACATGGCATTGGGGAGGTGTGATTGTCTAAACTTGATATAGTACCCAATTTTCCATGATACTGGGTCAAAATCAGGTTCGCACTAAAAGTTATTAATGGTCTATGCAGGTTTGATACTGCTGTTGCTGCAGCTGAGAAGGCTAGAGATCTTGATCCTGGGAATGCAGAAATCGGGATGGTTTTGAATAATGTGAGACTAGTTGCAAAAGCTAGAGAGCAAGGGAATGATCTCTTTAAAGCTGCCAAGTTTTCAGATGCATCCATGGCCTATGGTGAAGGGCTTAAGTATGATCCCTCAAATTCAGTGCTCCATTGCAATCGAGCTGCTTGCTGGTCAAAGTTAGAAAAGTGGGAAAAAGCTGTTGACGACTGCAATGAGGCACTAAGAATACAGCCAAACTATACAAAGGCTCTCTTAAGGCGAGCTGCGTCCTATGCTAAGGTAAGTAATTGAGCATGCACATGTAACTTTTGTTTGCTCTGAAATGAGTTGACATTGTATATTTTTATTCAGCTTGAGCGTTGGGTGGACTGCGTGCGGGACTATGAGGTGCTTCGGAAGGAGCTTCCCAGTGACAAGGAGGTTGCTGAGGCATTGTTCCATGCACAAATTGCCTTGAAGGCGACTCGTGGGGAGGATGTATCAAATATGAAGTTTGGAGGAGAGGTAGAGATAGTTTCCAATGTAGAGCAACTCCGTGCTGCCATAAGTTCACCTGGTGAGTTATCTGCTACCTCTCTGCTGGTTCACAATTCATAATGAGATTTACTCAGTTTTTAAATGTCAGAGTTGCTTGCACTGCCTTGTTGCAATGTCTTTTATTGTCATACACAATGTGGTCGTGATTGCTTGTGTTTCTTCAGGGGTATCTGTTGTCTACTTCATGTCGGCAATGAATCAGCAATGCACACAAATTACACCATCAGTCAACACTCTATGCACTGAATGCCCCTCAGTGAATTTTCTCAAGGTAAGCTACTGAATTCGTCAATATGTCTAGGAACCCTGGTAGCCAATTACAGGTAGCAAGGATTTGTAAATGATGACTAACAGGTACTGTCTTGTGTGCAACCCAACAGGTTAACGTCGACAGCAGCCCAATGGTGGCAAAGGCAGAGAATGTGCGGATAGTCCCGACGTTCAAGATATACAAAGGAGGGGTGAAAGTGAAGGAGATGATCTGCCCGAGCTTGCATGTTCTGCGCTACTCCGTGCGGCACTATTCTGTATCCAGTTCTTGAGAAGCTTTAGGTACCCGTACCCCAATTTCCCATTTTCGCTAATGCATAGAGCTCCCCGTCAAACTTGCAACTTCACCAGCCTCCAGAGCATTTTCACCACCTGCGTAACTGCTCCCCATTGAGCATGAGCATAGCGAGCTAAGACTGTCAGGTGGAAGAGCCCCCTCCCATTCCCCATCTTTTCCTGTCATTTTCGCCTCTTCACCGTTCATATATCGACCCATTCAATTCAATAGTTTTTCTTTCATGTTTCGGGCTCTCTTCACCTCATTTTGTATTTTGATATTCCATTTTGATTCACCCCCATCATAGTCCATAGGCCAGCACCCTGCTTCTCAAGAAAAAGGGGAAATGTTTGTAATGTCATCTAGGTTTAGCATACCATCTATCTATCCTTTAGGGAGGGAGAGGAGGGGGTTTCGGGCGCTGGGGGTTGCAGTTTTCGTTACATGTAAATATCCTATAGGAAAAACAGGAGAAATCCATTGGAAGATTGGTTCCCTGGAGAAAAGAGAAAAAAGAGAAATGGTGGCATCAGATTGAGATGAGATTTTGGTGGTTGGGGTCAGGTACAGGGCTAGAAGTTGTTTTGAGTTTCCATTAGAGTCTTTATCTATCTATCTATCTTTagagggagagagacaggcagacagagagagGTGTTAAGTTTAACTGATGATGCAGAGATGGTTGGTGTCCATTGAAGATGATGACATGTCGTTTTGCTGCTTCTGTTGGTTTTAAATGGCGCTGATACCATATATGCTACCATTTCCATGAATAAAACATTGCAACATTCGTTCGTTTTTTTTTTCTGAGCTCTTTCTCCAATCTGTCTGTCGGTTAATCATCTCTCTGCGATTTCTTCATTCTCCTTTGCTGTTGTGTGATGTCCTTCCCCGTGATTGATAATGTGGTATCTGCTCGCAGTCGCATCTGGGATTTCTAGATTTCCAGTTGCAGCTTGCTACAGCATCTGTGACTGCAGGGTTTGGTATGTGTTTGGCTTCGCTGTGTTTATGATGACCCACCTGATAAATTGTGTGAGCTGGAATCTTATTAATTAAAGGGAAAATGTGGTGGCTTGTTCCTATCATCAGGCCACTCGGCTAGGGGAGGGAGGGAGGAAGAAGACGGCGTCGGCAGCTGCAGGACGCTGGCTGCTGGTCCCGTCCGTTGTGTGGTGTGCTTGCGTGGCAACGCGACTGGCAGGGAGCATAGGGACGAGAGAGAGAGAGAAACAGATCGCGTGGCGCGCCTCCCGACGTGCTTAGGAGTGAGAGAAAGCAGAGACTTTTCCCTACCCCTACCAGGCTACCCCTCTCTCTCTCTCTCTAGGGTCTGTTGCTACAGGAGTAGTAGGCGTACAACTTGGGAAAGGCACGACCATAAACCGTTGGTACTCTTCTGGCCACAAAGGAGACGAGCTattttaaattttaaatcagaataaatttataactattattaaactgcaaatattatattttTTGGTATATCTATTTGAATTGTAGTAGTATCTATTTGGAGTCACGATTGTCAATTGTAATTTTGCAGTTTTTCGTCCACTACTGATGACTGCAAAATTTTGTACTATTTGAATTTTAGTACTATACTACGTTAGAGCGAAGGAGTATTATTAGGAGAATTGGAAAAACCAATTTTGGTTTGGTTTATTATTTGTTTTTTGGGGTTTTATTATTGTTTTTTCTTTCGGTGTTGATGAGGTGGGGTGATGAAGGAACGATGATTAGATCTGGGATACATACAGTACAGTACAGGCTGGCTCAGCTGGCCCCGTTTCAATGGGGATGGGGGTGGGTGCAGTGCACATCCTCATTCATTGCTCTCATTCAATCGGATCCAAATGGAGTGTCCCCTTTCCCTTTGCTTGCTTCATCACTCCCCTCTCCTCGCTGACCATACCAAAAGCGGCAGCACTTGAACCAGATCCGGCTGGGACGACTAGGTCAAGTTTCttcttttctttttttttccttcctttGGTAGCCGCCAACGAATACCATTCTCCTTTTTTTTCATCCAAAGAAAAACACGTATGGGGACGTTGGAATGTAtggatggatggaacagttcccttggcttggcttgggcctagtttagtttcgaaaactggaaagttttcgaaactgcagcactttcgtttttatttgacaatcatagagtaactaggcttaaaagattcatcttgtgatttacaggtaaactgtgtaattagtttttattttcgtctatatttaatactccatacatgtggcgtaagattcgatgtgacagaaaatcttgaaaagattttggtttttgggtgaactaaacaaggccatggtgtattcctgttactgttaggccggactTGTTGGGCGCATGAATAGGACCTGCATGTATGTTGCTCCAGGTGCCATTCTCGCTTGTCCGTTGTTTCCTTGCTGATCCGGCGACCCAAAGAAATGTCAAAGCTAGCCCATCGTCATCGTGATATGGGTGTGGTCCGTCACCCGTGTATCATACGGAGAGCGGTTCCATTGTTGTGGTAGAGTAGCAAACAGATTGAGTACGGGTACATGTTGGGGGTGGCTCTACATGTTGAGGGTGGTCGCCATTAGGCTCGATCCGGTCCCCCCCTTGCATCGCCCATTGGCTTACTCTGTATATCCCTCGTTTGGCACGGAACAATGACTTCTACTTGAAAAAATAAAGACTGTAGCACACTATGTTGCCACGAAGATCGGTCACACGCTAGCCAGGGCTAAATCGTCCAGGTCGCCTCGGAGTAAAGAACACAACGAGTAACTACCATACTTACGGGGTGGAGAACATAGATATTTACTAGCAAACCACTAAAGGGTAATAAATCGTTTATGTGACAAAAAACGGCTAGTTTACGAGCAAACAACAAATAAACCATTGAAGCTCTCACCTAGGAGGGACCTGTCGGAGCAAAGGCCATTGTTGGGTTGCCGTTGGCAAGACTAAGACGTCATCCTTGGTCGTTCAATCAAAGGATGAACTATAGATGATTGGATTGTTGGATACCTCAATCGACCATGTACCCTCTATTTTATAGGAAGTGGGGTGGTCTTACCCCGCTGGAAAAATCAATATGGTACTATTATTATGTCGCCTTATAGATTTTTTTCTTAGATTGAGCCAAACTAATCATGGGTCTCTTATAATTGGCTTGGGCCCAATTTGAATGTCAATACACTGTTCATTGAAGCCAAAGGGCCGGGGGAGAGAGAAATTGGCTGCTCGCTCGCTTTGGGCAGTCAATCCAATCTTGTAGGATCGATGACCCAGAGGTGTCGTGTTTGTGGTTCTATAATTTGCCTAGGGTCACCACGCGTGCACCAGCGAGAGTTTATTTCATGACGGGTCACCACGGTTGGACAAACAGTGTGTTTCAAGTTTCACACTAGGCTCGCTCAAGTAGGAGTATTCATACAATACAAGTGTCTCCCAGCTGTAATGCACCAGCTAGTTTTAACCCAAAAGTTTAAATTGACTGAATAGGTTTTTAGGCTAACTAGCTGGTGTATGCAATTCAGTATAGTCAAGGTTAAGCTCTGAATTCTGAGTCTTGGCCAACATAAGTAATTTGAAGAGTTTTTTTTTGGTTATGTTCCACGTTTGAGGCTTGAGAATTCTCCAGAATGAGGACGCTTTAATATTATTTGTTATTACCTGTCCTAAAAAAGTTTGACCAAATATTATCATCGAGCTATATATGATGATAATATTTTTTCCATAGATTTAGTCAAGTTTATGATAGTGTGATTCTGATCGGACATAGAAATGTATATATTTTTTGAACGGAGATATATAGTACGTAGTCCATAATCCATAGTGGTTTCGACTCCTGCATGCCACAATTCATGCTCCATAATGGCACATGCATGGGCAGTTGGGGGGCACCGGATGATGATTCGAGCTACGAGATGAGTACGAGACGGAGGCGTAAAAGACGAAGTGCACGGATAACTAGTTTCAGGCTTGTGTGGCTCGCCTCAGCTGCATCAAGCTATCGACAACTCCAAACTCCTGTATCCTTAAGCTGTTGCTCTTTAGTTTTTAATATAGTCAGTTTGGTACTTTGGTAGGCGCACTCATTTCTGATTCATGAGTTTCACTTCTTGATTCTCTAggcctggtttacttcccaaattttttgtaaaagtgctacagtaactctttcgtttgtatgtgataaatattgtccaaccatagactaactaggctcaaaagatttgtctcgtaaatttcgatcaaactgtataattagtttttatttccgtctatatttaatacttcatgcatgtgtctaaagattcgatgtgatggagaatcttgaaaagttttggatttttgggtggaagtaaacaaggcctagtagagtgattcttGCGGAAAGTAGGATGAAGAGCACGATAAAAAGTCAAAGAAAATTGATTCTATATTGATTTTAATGATGATAAGTGAGAGGCTGGAGACATTGACGAGTCTGTTCGCTGGTCTGAAAAGTTATGGCTAAAAATATTATTTATTAACTTTTTTTATAAAAGAAAAACACTGTTGACCGGTAAAAAAAACGACCGATAAGATCCAGTGTAAATGAAAAAAAATGATTTTCGCCAGAATCTAGTTATTCGTACATTTTACGTTGCGCGGACTTTGTTGCCTTTTTGCGTCACTGCTCACTGGCAGCAGAGTGGATCCACATCGACGGCTAGTACGGAAAACGAGAGGAAAAGCGAAATTGCggccttgtttagttcggcctgaaaaccaaaaagttttcaagattctccatcacatcgaattttgtggcacatgtataaaatattaaatatagacgaaaacaaaaactaattacacagtttagctgtaaatcacgaaacgaatcttttgatcctagttagtccatgattggataatatttgtcacaaacaaacgaaagtgctacagtaccaaaaagttttcacttttcggaactaaacaaggccGCATGCATGGGCCTCCCGCCGCCGCGTGATCCGTCCGGCTCCGTCCTTGCATGCGTGCGGCATCTGAACTCGACGTCGACGACCACCCGTTCCCGTTGGATCCATGCATGCTGAGTTGCTGACCGGAGCCGCCCGCCCGTGCACACATCAACCGTTGTCATGTCGATGCAGGGAGTGACTGACGGCACTGCTGTTAAAATGTACAGTAGTACTAGggccttgtttagttcactcaaaaaaaattctccgtcacatcaaatctttcggcatatgaagcattaaatatagataaaaataaaaactaattgcacaatttatctgtaaatcgcgagacgaatcttttggtcttagttagtctatgattgataatatttgtcacaaacaaacgaaagtgctacaataacgaaatcaaaaatctttacgcatctaaacaaagccTAGGTGGCTAACTGGCTATACGACGATGAACACGCCAGGCCCCTACGCCCCGCCCCTCCCCACATATTTGTTTAGCTAATAATTTATTATAAGAGAAAAATATTATTAAATAACGGATAGATTTGATAAGTAATCTCAAGCAAACAAGCTAAACAAACGATGAAAAACTTTCCTCCGAAACGGCAAAGGAACTTGTACTCTTTGGAGGAAACAAAAAAAATGCACTCTCAGCTGCTCGCAAAAAAAAAAAAATGCACTCTCAGCGTGGTTGCATGCTCAAGCACCAGTCAAAGTTCACGGAGGATAGGGTGACTGGTCCAAGGCACACATGTAGCTCTGGATGAAAAACGTCCATGGACCGGGATCCCACATACAAGAGGGCATTAGGATAAAACACGTGTAATCAGATCGTGTGGTCTATTATAATATTAAGTACTGACATCTTCTATCATTATTCACCTTATTACCAGATTTTTGTGTTATATAGCTGACTAGCTGTGTTCTTTCTCCATTTCTTTGTTTAAAACAGGCCCTTACTGTTAATTTAATTTAAAGCATCGAGTTTGCAGCTAACTCTAAAACTTCCATAGCAGTTATATTCCTACAATACGTTCCAAACACGTACATATTCTTATAAAATTCCTATGTTGCTCTGTTTTTTTCTCCCAGTCCTTGTGTGTTTCCGTTCTTTTGTTCCAAACAAGTCCTGAAGATAAGGTTTAAAAAGTTAGAGTAGTTTCTAGTTTTCCAATTAATGGGGATAAACCATACTACGTACTTATAAGACTTGCGTATTGGCATATTGCATTTTGTGACTTGTATGACTTGCAGTACTAGGCCGTAGGCAAGTGCCGTTGGTGCTGAGACTGCTGCTGGTAGTCCGCCGCTGGCCGTGTGCATGCGATGCGACCGCAACGCGTGTCGCGCCGCGCGGTCCTCGCTCGCCCccggtccggtccacctgccgtccgtcccgtcccCCAGTAGCGTAGCGAGGGCGTGTCAGCCGGGAGCCCGCCGGGACGCCGACGACGACGAAACTGTGGTATGCTTTGGAGAGAGCCCATTTCGCAACGAAACTCTTCTACTCCGTCCGTCCGTCCGGTCCGGGGCATGTTGCCCCATGACCATATGCGTGGCCATGTGTGCACGCGCAAAATGTGCCGTGTGTTGCCAACACAGAGCTAGACCAGCCCACTTTCTAGACAGCTACTACGAGTAAATGGATAAGGCTAACCTAGCCATGATGCTGCATCATCATCCGTAGCAAGCTTTGCATGCAGTAGTAGCCTGTCCTGTACAGTACTAGTATTATCAAGGACCACACGGGATCCGTAGCGATGACAAAGCACACAGTGGTAATCAGCAGAGCGCCAGCATGCATTACATGTACAACCCCGACAGGCGGGCAAGTTAAAACCAGGGAAGAAAATTGGGTGCACACTGTTTGCAACACATGTCCACCGGCCCGTGCATAGCCAGCCCCTTACGTACATGTCCACTGGCCCGTGCATGCACAGCAGGAGGGGGCCAGGAGCCCAGGACAAACGACACAACACACAATCGCCAAACTTACAGTGATCGGTGATGAGTCATATACAATACGTACACACTCTCTCTCTCTCTCTTAGGCCTTGTTTAGTTTTCAAAAAAAAATCAAATTTTTTTTGTCACATCGAATCTTTGGACGCATGCATAAAACATtatatatatatatatatatatatatatatatatatatatatatatatatatatatatatatatatatataACTAATTACatcttttgagtctaaatagtctatgattagataatagttactaatacaaacgaaattgctacaatagctaaagccaaaaaaaaattcaactaaacaaggcctTCAATTACAAAGAAACTATACAATCATCAAACTACAGTAATCCTATACAACAACATGCATAAGTTTTTTAAATAATAGTTCCAAGGCCAACCCTTGTACATTTATTACTATTGCAATTTGGACAACGTTACAACAAAGTTCAAGTTCTCAAGCATTAACATGCGTTGTTGCTTCAACCTAAGGTGTTTTATTTgggccttgtttacttcccaaatttttgggccgaaatgcaaaaaaatttgcaatttggccttttggaagtaaacgggcccgaaatatttggctaccagtttcacaggccgaaatgggtggcagcccaaacatccacgcccggccgcgtgagtggtgttatacgcggccaccctcacgaaccctaaccctatccgctcactctcgcccacccgcaccgcacaccggccgccgccctgctctcctccctcccgtccgtgccctcggccgccgccgtgctctcctccctcgcgtccctgctccaccactagatccacccttctcctgtactctcctcgcctgtaccttgcgaaccatggccgggcatggcagcggtggcttcgacagtgagcagggtgccttcaaccggagccacaacagtggatctggggccggcggcgtgacgcgcgacttctggggcacctccggtccaagccccttcggctctggtgctggttcaagctcctacccgaacccgcagctagggttcaacggcctcgacatcaacgctggcgagcaatgggcgccagacgacgtggaccactacgccgaccatctccgcggcagcagggacctcatgccgcctcccgttcgagctccgtcggtcggcgcttctcggcgtccgttgttccccccgcctcggcaagcgggtgaaactgtgccgtcagccgaggacggcttcggcggcctgctgtcgcctgccgagggcagcaaccctcgatctgcacgcacggcatcacgaggccgaggacgcggtcaccgcgcacacgcatcggccgggaaggtacaaaacaccctgccccatctttataaatgttgcatgttgtatTGTATTATAAGTTCGATGCTTACAGTGCGTGGTTCAATGCTCTACTTTTCAATGATCTGCTGCTTCAATGCTCTGCATGTGTACCATATTCTTTAAGTTTGAATAAGATAGTTTTTGCTTGATacaccacaacaaacactaacacaaccgcaaaccaacccaCCCACAGTCCCACTGATCAGTTGAATAAGATAGCTGGTTGCTTTGAACATGTTTCTGATAGCAGGAGATTTATGCCTTCATtcatagtcttgtgaaattatcagattacgttattcatgttaaatataatttgtgctctcggttatcacggtttaggtccacaagagcaaagcaaattggacaaccgataacctaatgaagtactgcgagtgctatgttttagagatgcaccatgggaattgccctggaggccaaatgaacaaatatggctggaagggtttcagcagtaggtattatgcagcaacaggtttgctgcatgatagggaacagctgcagggcaaacagaggaccctcaaaaagctatggagattctgtaacctagcacgcacgcacactggcgttaacatagatgccgacgggtatgtccaagctacagacaaatggtggaatgataacgctacggtacttgttttcgcaacaacacatttcttttcacaatgtacttgtacagctccaacattatgtaaccgtttcacttgctgcaggaaagcgagttcatgatagtcaggacaaacggtctgcctccgtacttagaacagctggatcagatgttcgccggcaacacagtagatgggtcatcatcctacgttccggctgctggtcccccaactcaagtccttgaagttacatctgatgacgaaggtggagatgacgaggacacccctaccccaatgagccttgggaccaaaaggccaagtagcaccagtaccactgcaaccagcccgaacaagaagaccaagaacacgtacgcgagggtcatgaaccagcacatgagctcgcatttagagcttgctagagagaggctggaggttcacaagaatgcccttcagaagaaatcacagaacaaggacgccgcaaggacagctgtgaactggaaaatagctgagtgctcaaggatagctgagcatgagctgggcatatctcgagacaccccagccctgttggacgggttgcttgctctggctgagaatgaagctcagatggacttgttcctttcgtcaagtgagacagtgaggatcagaatcatccagaagctcgccaacaaccctccgccggtggacccctagaacacctcccatctaatgcatgtagcaagggcgcagtagtgtgactgaccgtgtagtaccttttgctggagaaggaagcgatgcttttggttgtgatgtatgttgtagtgcgtacgtgtgtgtggtttcatttctttcttttcaagaactgagaactctatgttgtgatttgtttcgaaacacctttcaatgtactaatttgtttgatcaacaatgtttgttgcaccatgaattgttatgtgtttgtttgcaacttttggggtattatgatggcactgattgtgttgaaccatatgctgacaactctgtgctgcaattatggcaggctaagagttcttggtatgatgcacgaagggaggagttgctgcagcagttggagaaggaagaagacgagttgctggaccagatgatggaagatgctgaggaggatgagttcatctttggtatgtaccaatatgcaatgcactgtgacaagtacctgactagagctgagtatagggtccctaaaatgactggcattgaatgggttcatgctaaaacggccagtgagaagtcatgttacaacatgtttagaatgacccctacaatgttctttaccttgcatgaccttttatgtgataagtacggtctgaaatcgacaacgaagtcgacttcttttgaggctctagggatgttcttatggatggttggggcaccacagtctgttaggcaagctgaggacagatttgagaggtccttggggactgtctcaaaaatgttcaacagaatcttgaatagccttgtgcagctagcagcagacatcattaagctagttgacccagagtttagaacattgcatccaaggctaacaaatcctaggttttatccacacttcaaggactgcataggggctatagatgggactcatgtccaatgtgtagtgccaaatgacatgtttgttcagcacttgtgccgcaaggaaatcacaacacaaaatgtcatggcttgttgtgacttcgatatgagattcacctttgtgaatgctggttggcctggatctgttcatgacatgagagtgttcaatgactcgacaacaacatatagcgttgtgttcccacatccacctcaaggtactgagtaattggtacaaatatgtgtttttaatagatgatgtcactgtgactaacttattgttgctcatgcaggaaaatactatctcgtggactcgggctatgcgaacaaacaggggtacctagctccttacaaaggaaacaagtaccatctacaggagtttcgtgacgggccggagccacaaggtaaagaggaaatcttcaattatgctcactctagccttagaaatgttattgagcgggaatttggagttttgaaaatgaagtggcgcatgttgcaaaagatccctctatatacacctcacaagcaatccaaaatcattgttgcatgtatggccctgcataattttatgagaggcagtggcataccagataagcactttcataggtgcgacaataatgagaactatgtgccgcgacaagcgtatgagaatcagccaccacccgaggttgttgaagatggtccaaacccgatggctacattccgtgactcgcttgcttatgctgtggcaactggttcctaaaagttttgtggttcttcacaagtttgtttatttgattgctacagtttctgtgaatgtttgaggacagttttgtattcatgcgattttctgtgaatgtttgaggacatatatgagctgtgatgttcattgtaactttgatgagcccagtatgtggttgtaattgtaataaatgttgtaataggatgattacagattttttgtaataaagtgtgcatgaacagtttctgttatttcattgcatatatacttgaaactctatatactttgcatgctgcccagaacaacagcaactgcatgtgcatggagttgcatgggatacatttaatgcacctgggagtaaacaacatgcagttttgcaaaatgttttggtgaagtaaacaccaaaaccaaaatacttcttgacagcattttggtgtgctgaacattctgtttgggattttgctattttgcaaaatagtttaggaactaaacaaggcctTGGGCAGAGGACACCCCAGCACTTGATCACCGCGACATCGTAGCTGGAAACTGAGATTTTTTTTGTAGCTTTCAAATGTTCCACATATCAACTGAGGTAAACATGTTAAGCATTTCATTGTTTCTTTTTTCAAGTCTAGTAATTAAAAAGATATCAGTTGTGCTGACCCTATACTCCATCTGGCCCTTTTTATCTACCATTCAATTGTCACTTTCCGAAGTCAAACATAaagtcaaatataatttaactttgactaaatatatgcaagaaaatattcatttttacgctacataattagtagcattacatagatatgttgaatttatttttgtaataaatttattaagagataaaaatattattaatattttatataaatctagtcaaagctgagaaaaattggccagcacatttttcatggtgacaaatacaaaggggcagaagaagtGCATGCCTAGCAATAATATCACAACAAATAAAAAAGAGAGATGGGCGATGCTTTCAGAGGTTCATTGCAAAAACAAAACAAAACAAAGGCCTAAATGGTGCCTGCGGTGAGCATGCTGCACAAAATTGCCAGCTATCCCATGTAATCGTGCACTCTGCACTGACAGTTAACCGGTACCATGAATTCAATTAGGGGATTTCATTGTAAAAATGAAACAACTAAAAGCATGTTCACTTTGGTTCGTCCATCAGCCGCATCACACGAAGCATGGAGAGTAACTAAACGAATGATTTAGTGATTTTATTAAAAACATGATTTCCGATTAGTTATGCATAGAAACATAGAGGTAAGGAAATTTCACATACACAAATAATAAAAATACATGAGGGCTCTCAAATAACAGATCTCTAGGtcaattatttcatagtcatttaatcaatcagtatgctcatatatatatataataaacattcatattcatTCAGCGTTCAACAATCAACAACTCAATGATTATTCTTTATTGCATTATTTATCAAGTAAAGAACGCAATGGATAAACACAGATTTCAGtaggggtgaaagtggtgtggataattcatcgaacgatccgatctgaatccgaattttgtgaatatggagaagaatttttaatatccatgcggatatagataatttgaatctgattgtctacagatatggggtaggatatgaaataggtaaaatcctatggatatatattatctataaattctatgtggattatccgatgttcaaataggatatcctaaagtttctctccctacactaaaaatttaggatttcaaaaggttcgttagttgagaactcttattttgtgatgtggttgtttgatgttctaatttttaaattaagaaatttgctagatgctattatttatttgctaataaattattatttttagtgaagatatcatgttaagtgtcaattatcagtgtgagagccataacatggaatgcagtgcaagattattatctattgcctattcttgttctctactaaatcaattcttaacaagcatataattctctatgtataaaaatgtccctcaattatttaaatccgtctccgatccggttcgactccatatctgtgccagttctgacttccaaaaagttctacattcacatctgcatccgcgtattattcactcaccgaatctgacaaagaaaagcagattaaaatatggggaagacactattcaccctgatccgatccgtttttatccctaATTTCGGTATATGAAGAAAATAATAAATAATCGCCTTGGTCAAAATTAATGGAGCTAAAACAATTTCCTTGCTAAATCAAAGAGCGCTATTTAGTTGAGCTAAGCCTTCGTAACGGCAGTGGTCCAACAGTTCAGTTAAAACCATGATTATGATTGATTTAGTTGACTTCTTGACGTTATATTTAACGCATCTTAATTAATAGTGACGTAAGATTCAGAATCTAGAACAACCTTCCTTGAACCCAATTTTCTTTCCAAAAGGGGGATTATTGCAACATCTGGGATAAAAtttagcctaccattctacggaatggaactaaacactattcaaaaattttgacaaaacgattgtcattttgtattcttgattttgccctcaagagccccctaaaaaaacctaaaagagcagcttcatgtattttggaccctaaattttttggtatttggatgaaactaaacacgcctataaaaaattttagtattttgtattttatcattccaaagtacttggtattttgtattttgcattccacgagaaactaaacacaccGTGTGTATGGTGAAGAATAAGAAGACGGCAAGCGTTGATTCAACAAACTTGTAGCTCGGCCCAACGATCAGCATACACACAGTAGGATGGGAAGGTGGTGGGGTTAGTCTTAGCACTCACCACGACCATCCTGTGTCGGGCGTGCTCAAAAACCAAAATGGATGGTCGTCATGGTGCTTCGAGATGGCAAGCTCGTTGTCGACGAGGTGAGCACCAAACATGGCATTGTGTCTATGTGTGCTATGTTGTGTCTGCGTGTAGTGTCAGGCTAGAACAGAGCTTGACACCGAAGCCGCTCTCAATAATGTAACACCGCGTAGGCCTGCCAAAGTGCCCGCTATGGTGAGGCTTAGGGCGTCCACTTGGTGCAGGAAGGGCGGTTGTGCCACGCACAAGAGCGTATAGGATGCATGTAGCGTTGTGTGAATACAGAGAAGAGGGAGAATGTGCCAAAAGTTGTAAGAAATAGAAATTCAAATATATTATATATACAAAGAAAGAATAGTGTTTTCCTCTCACAATAAATTCCAGCGAAGCAAATAAGGACAGCTAGGACAAAAGAGGGGTGATAGGGTTTTGATTCGTCCCAATCGGTTCGCTCGATCAAGACTCGCAGCGCTACCACAGTCCTTCTCGTCTCTCGCCACCACTCTATGGTGTCCCACCTCACTTCTCGATCGCTACTCCACGGCAGAGATAGGAAAGGTAAATTTGGAAAAAAAAGAGAAATGCCAAACGACACTAGGATGCTTTGGGGCAATCAAACACTCGATTTTATGAGCGTCCTAATTCAAGTTCTTGCCCCGAGATTAACTTGGCTAGCGTTTGGGTATGGAAGAAAAACCTAGGGAGGAAGGCGGGATCGGTGGTGGTGCTGGGCGCGGGGATGGCGAGAGGCAAGGCGGTAATGGTGGCATCGGTCGAGCGGTGAGGCGGTCGGGCAGGGGTCGGGCAGGGGTAGTTACGGTGATGTCCCGGCAAATCTAGTTTAGTGCACGCGTGGGGGGGAGAGGGAGAGTGGGTGGAGATGGATCTTGGTGGTAGGGAGACACCGAAGATAGGGCGACCCTACCATGCCCACCAAGATCCATCTCCACCCACTCTCCCTCTCCCTCCCCCCGCGCGTGCACTAAACTAGCTTTGTCGAGACATCACCGTAACTACCCCTGCCCGTCCCCTGCCCAACCGCCTCACTGCTCGACCGACACCACTATTACCGCCTCGCCTCTCGCCATCCCCGCGCCCACCGAGCGTTTTGCAGAAACTCCATGAATGGAAGGTAGAACAAGACCGGAGGTAGAAGAAAACTAGAAGTAGAAAGGATAAGGATTGTTCGATCTTCATCCCAAGATTGTAAAAAATGAATGTTGAACCACTTAAAACAAACACTCGGTTGTGGGGTTGAAGGGTCGAGATGGCGGACTAGAGGGGGGGGGTGAATAGTCCTTTCTAAAACTTATCGCGCTGGCTAACCGAAATAAATGCGGAATTAAAACTATCGGTCTAGCCAAGACTACACCCCTCTATCTAAGTTCTCTAGCACCTTGTAAAAGATCCTAAACAAGAAAACAAGGTGCTACCTTAGCAAGAGCTCACCAAACCAATTCTAGAAGCAAGGTCACACAAACCTATGCAACTAGTACTTTGCAAACCAGGGGAGCTCctacgcaaactagtgaggcaaagcgcacaaagcctaagctcactagcaagctcaataacaaggcaactaatGCCAAATTAGAGAGCGCAACTTACTTAGCTACACAAACTAAGCAATGTGACTAACAAGGTTACACAAACCGAATTAGCCACGCAAAGGAACCACTTCTAGCTACACAAGCAAGAAGGTAACTAGCAAGCTACACAAGCTAAACTAATTACAAAAGCAACTACACAAGCACAAGTAAATAAAGAATGTAAAAACAAGCTCGTCTATAGCGAATGCAAACCACCGAGAAGAGTAGacaatgttgacatggtgatttttaccgaggttcacttggttgccaccaagctacgtcctcgttgtggcgatacacccacttgatggatcacgagctaattgacattccaaagccaaaccctcagcgggtgccgcacatccactttcaacatggggatcctccaagccacaagcaatccactagagttgctcttcgcgatccccgcggggtgagcaccgtacccctcacaatctcttctccggagcaccgcacaatctccttgcgtgcttcgacggagtcacaagccaccaagccgtctaggaggtggcaacctccaagagtaacaagcaccaccggcttgcaacacgaacacctagtgccactcgatgcaatctctcaatgcaacgcactagaatcgctcactcacacaatcggatgatcactatcaagcatatgtgagttagaggctttactagcactccccaagcatgtacactaagtcccaagggtgctcagcaccagccaaggccagccaccacttctatttatagccccaagggctaaactagccattgccccttcactgggcaaaacacgagggaaccggacgctcaaccctcagcgtccggtgctcaggcgtctgccacgtgtcactagccgtttgaattcgaccgttgccgccaatggctactgcgcacgcgcgactgcacagcaccaccggacgctccacaggttcacaccggactcatgcgcagagagcttcgcaaactcacacggtcaccggacgcaagccaccggacgcaccctaagcgtccggtgctcaccactcagaaacacctcgcgcgcactcgctgacgtcacgcaccaccggacgcgcgaacagtcactgcccagcgtccggtgccagcgtccggcgcgctctgcacacctgagccacagactgacaccacaccggacgctctggaccagcgtccggtgctgccaacaccagcgtccggtgagtgtttctcagcgagaaatactcccgcgacttctctaaattttccaccggcgcaatagaaaatatacacttaattttctcaaaagcgccgaatcctgcctcgtaagctcggcgggagggagagaggaacccacacccctctcaaccctaggaactccacctcctttgtaaatgtgccaacaccaccaagtgtacaccaccatgtgtatgtgtgttagcaatttcacaaacattttcccaaaggagttagcctctcaacttgccacgccactcgatcctaacacgtatgcaaagttagatcgctcaagtggcactagatgaccgatatgcaaacaagtttgcccctcttgatagtacgcccatctgtcctaaatccggtcataaacttctctagacacctatgattggtgaaatggaaatgccctaggttatacctttgccttgcgctttccatTCCATCTCCTCCAATGTTGATGCAACACATGCACCAATCAATCACCAAATGATATGATCCACTTCATATCATCACGTGACCGTATTGGTTCATCGATCTTGACCTCACTTGCTCTTCACCGTTGCCTCGGTCCATCGGCGCCAAGTCTTGCTCAAGCTTCACCGTCACACGCGGTCCCTCGCTTCAAAGCCTCCGACTTGCCCTTCACTCTTGCAACCGGTCCATCGAGCCAAGTCTCATCATGATCTTCTCCACCTTGGTCACATGACTCCATGTCATGTCTCATATGCAATGAGCTCCTTCATCATCACATAATCACCTGTGGACTAATCTTCTGTGTATCTCACATAAACACCATTAGTCTACCTAAGTTGTCACTCAATTACCAAAACCAAACAAGGACCTTTCAGGGGTAAGCAAATAATAGAATCTATCTATGCTCACTCGAGTGTTCTGAGCTGCTCAAATGCTCGGTTTTCTTTCCTTCACATCTTCTTCCTCCTCCCGACACACCGTCACAACCCACCACCCACCCCCGCCTCGCCAGAGCTCCATCATCACATGCTCGACTGTGAGTGAGACCCTACCATGCCCGTGGTGACCTTCTTCTTCACCCTCCTCTCGCCACCGGCTATGGACGTGGGCACCCCCGTCCCAACCTGGCCTAGCCATTGTAACTGCTGCCTTCTCGTCATCCCCACTAGTTGGTCGGTCTATCTCCTAAAAATTTTTCTTTTAAGGTGGCCGGATTTAGAGTAGAAGAGGAAGAGAGAAAGAGAAGAGATCGAACCGAGTGTTAGAACACTCGAGTGCTTTATACCATTTCTGCAaataataataataatttaataagtaaaaaaaaaaaAACCCAACGGCAACCGTGTTTCCGTTTGCTTCGTCTGGTCACCTTCCGCGGTGCGTGCGTACGCGGTCGTCTCCATCCGACCCAACTCCAACTCCAACTCGTCTCCCCCGATCATCCAAAACCAGACCAAAATAACAAATCTCCCCCATCGATCCCAACTCCCCCACCCGATCCCCTCGCTCGGCTGTTGCCTCCTCCTACCCGAAGCCGCGCCTTCCAACGAGATTCCTCCCCTCCTCTCTCCAATAACGCTAgccgccgccgccaccgccaccgccgccggcgacgAATCCGGTAAGCCTCCTCGCTCCTGCTAGATACACCGATCACCGCTCCCAGATCGGTGCGGCCCCGCGATTAGGGAGAGAGAGAGAGGGTCGAATGCGATCCACCGTTCCTCTGCCTTAGTTCATCGCGGTCGATTAGTCGGCGGTCTCTGCTCGGATCGGGCACCCCGCTGCTTCGATGTAGCATTAGTTGGGGGGCTCCGCTGGGGACAAGCTCTCCTTTTCCACTCCAGTTATTTTTGGGGCGGTGCTTGCAATTGCTACTTGATGAGTTCCTCGAATTAGCTTGTGAAAATGACGTTGTTCCAGCTGTTGTTGTTTTGCCTCGCAGGCGTTTTGAGTTTCGGTTGCCAGTGTAGCCATGTCCATGTTCAATAGGATCTTCGGGAAGCCCAAGGAGCAGGCCAACTCCAATGCCTTGGCCACTCTCGACAAGTTAAATGAGGTGACCTTTCTGTCTTCATTATTTATTTCCTGGTGCATGATTACCTTGTCTCACTTCTGTTAAGGTGATTTTTGTATTGATGTTCTCTTTTTTGGGGGCTGCCTAAATATAATTGCGACCTCAGAGTATCCTTCATTTTGAATTGAACTGTTAAGGTTTAACCAAAATATGACATCACTTGTTGCCTGATCATGCATGCATGACAAATCTTAACTTTATAGTCATCTCAACTTATGGGATACTTAAGCTCTTCCCATGGCATTTCCAAGCTCCATCTATTTATGATCGATACCTTTATAGGCTGATCATTCTTTGATTTGCTTTGTTTGTTCCTGAAGTTCTAACATTTTACTTATTAGGAATGGATTATTAACTCTTTATATATGTTTGACCAACTAATGAACTATGCTCTTGTTATAGCTGACAGTTTGGCACATGTAATGCCTATGCCATAGTAAATTAGAAAGTTCTAAAAGCTTGCTTTGTTAATATTCAGACTCTTGATATGCTGGAGAAGAAAGAAAAAGTGCTGGAGAAAAAGGCAGCCGCTGAGCTTGAGAGAGCCAAGGAATTCTCAAAAGCAAAGAATAAAAGAGGTATGATAGACCACAATAGTGCAGTTTGAGATGTATACTTGTGCTCTGGCGGTATGATTGGAGACTACATGCTTTTGTTAAGTAATCTGAATCTCCTTGGTGCACATGCTGTACTCCAAGCTTATCCATCATATTTGTGTATTTCTGCATATAAATTTCTTTGGTGCATTGGATCAAGAAATATGGGCGTATTATTTTGACACAGTTCCTGTGTTTATCATTATTACTTTGTTAGTGTTGTGGTTACCATATTGACATAGTATTTTACCGAAATGAATTTAGCTTGTCCATCATATTTGTGTATATAAATTTTGTTGGTGCATGGTGCATTGGATCAACAAATATGTGGGTATTTCTTTTGACACAGTTATTGTGCTTATGATTGTTACTTGTTAGTATTGTTTCACCATGTTGGTATAGTATTTTATCAAAACAAGTTTAGGTTTGCATGCACCTGCAATGTAATAGATCCACACAGAATGCAAATTCCATGGAACATTATTTGCAGAGCAATTTTCAACATCTTTGACTTGAAGACCTCATGATCATAATGTTATTAGCTAATACAGCTTATGTTCACTTTATTTTGCTTCTTTTTTGGCTTCCATGCAAACTAATGTTGACCATCTTTAAATGCTACCGACCTCCTTTCCTATGCAGTGGAAACTGGATTAATAGAAACTTGTGCTAATACAAATGAACTTCCTCTTAACAGCGGCTATCCAATCCTTGAAGAGGAAAAAACTTTATGAGCAACAAATTGAACAGCTGGGAAATTTTCAGTTGAGAATCCATGATCAGGTATATTTGTACTCAAGCATTGAGCTTTTTGTTTACTGCATGCTGTGTGTTAACTGTATAACCCATTTTGTATACAGATGATCATGTTAGAAGCAGCTAAAGCTACAACAGAGACTGTTGATGCGTTGAGAACTGGAGCTGCAGCTATGAAAGCAATGCAAAAAGCAACGTTAGTATTAATATTGAGCCCATTTTAGGATTTATGCACCTAAGTCATTCAAGGTCTCAAAATGATTATTATTTACCATGTCCCTGCAGAAACATTGATGATGTCGACAAGACCATGGATGAAATTAACGAACAGACTGAAAATATGAAACAAATTCAAGATGCTTTGTCAGCTCCTCTTGGAGCTTCTGCTGATTTTGACGAGGTAATTCACTGTGGGCATTTAAGATTTGCAACCTTGCAGTGCACAGTTTTCTCTGACACACTTAGCACCCATTGCACTGAAAAAACTTACAGGATGAACTGGAAGCGGAACTTGAAGAACTGGAAGGAGCAGAGTTGGAATCTCAGCTTCTGGAGCCTGTTGCAGCTCCTCCGGTGCATCCAGTGCATGTCCCAGCCAACAAGCAACCAGCTCGCCCTGCTCCACAGAAAGCTACAGCTGAAGATGATGAGCTTGCTGCACTGCAAGCTGAAATGGCATTGTGATCAGGTTAATGTTTGATCCTTTTGTACATCTTAATGTGTATTTGATGTTCCTTTCATGGGACTAACTCACTGGTATCTGTTAGCTAAATCTGATAATGCTGTGCCCAACCGGTTGTATGGTAGTAATTTACATCTGCTGGTAGATACTCGCCTGAGAAAGAAGTTCAGCAGATCAAATGTGCTAATTTAAGTGCTGCTTACAGAGCATAGACTTTTTTTGACAGTTTTTAGATGGTTTGCTGGAAGCCTGTAATAATCATGACAGTTTTTTGTCTAGATAGACTTTTCAGATTTTGAAAGCGGCATATGCTTCAGGGTGAAGGTGTATCCATTTATTCATCCAGTTGATGTCCAATATTAGCACCTGAGAATTGAAACGCCAATTTTGTCTGACCTATTGTTTGTCTTAATTGGCTGAACCTAGTTTCATATCAGTTGAACTGTAGCTGAACTTATTGCAGCCACATTATAGTTTACCATCATTTTCTTTTGGCTTCTTGCTACAATCAAAGAGAACTGTAATTTTTTAAATCAAATATTTGCAGAATTTGCTTGGAATTTACACTTAATTAGTTCAAGTCTATGGTGTTTGGAGTGTATGTCTCTGGAACTATCTCCAAGGATATGGTTTCTACGGACCTACTATTATTTGAGTCCTGCATTTTTTTGCTTTGCGTGTTTTAAAGTTATTGCTGCTCTTGGTCATTGTTATTAACCCTACTGAAACTTGCAGGTTTCCAATGAAGAGGTGAAATGTGTATATGAATGGCGTTATGCTACAAAGATGAAAGCTGAGTCAGGCTTTATTATATTTGCCATGTGTGTATAATCTTGGTGGATATTTGGCAACCGAAGCAGAAAAAAGGCTGCTCCAGCCAGTGTTTGTTTCAGTGATTTTGGGCTCGGTTCACAGACAATTTAGTTAATGTCGCCCGGTTAGCTCTATGCTAACTATTCAGGTGACCAACGTGCATTGTTTGTCATAGTATTGTTCATTTAACCATATTGTCTGGAGCCATGTAAGAGTGTGGAACGTATAAAGCCTCGGGGTTCACATTTGATGTCCCGGTTCGCAGCTATTTCAACCTTTCAAGCAGCATATGTTTCCTTGTTGCACCCGAATTGCCAGTATTGTTTTTGGTACTTAGTATGTTTCGCTGGAAAATGACGGCGGCACATTTTGGCAGTAACGCCATTTGAAATTTAAATGGACTACTAATAGGTAGTATAAGCGCGCGCCggggggggggggggggggggggggtgggggCGGTCGAAGTGGTATTTTAAGTGATTTCACAGGCCGTTTTGGGAGCATCTGAAAACACTGATTGAAAGATCTCACAACTAAAGTAAAATCTTCTTGGGGATACAAATTTTTATACTATTTTTTAAAACATAGTCAAAATTGAGAATGGTTTGACTTAATTATGAGATGAAGATTTATTTTGGGATGGAGGAAAGAAGTGTTCTACATCTGTATAAGGTGAACGACATTTaagctttgtttggatgtagtcggattcgcatcaattcatatgtgttggggtggattggagtagatcttgaactaaattccacccccaatccactctaacacatatggattgagataaatccaacaacatccaaacaagGCCTTATGTGCTATTGCACTCTTATTTTTCTCTTTTTCTTTGTCATCCATTCTGAAGATTGTTTTAGTTTTGCGAGTTATCAAGGCGTCATATTAATCACAATTAGTTGATCTCTTACTCGACTGTCCTTTCAAATCAATATTTTAAAATAACTCTCCTACCTTTTAAGAAGCTAACACTTTTGCCCATACTAATTGGCTAGCATGGTAAAAGCAAACTATTGTGCCACTGAACTACATATGGTGGCATGTTAGGATGTCACCATAGCACAGTTGGCTAATATTGTAGCGAAGCAGGTtggacctcctttataatccgtccgccaaaagcttagcaagctcctccaccatagtcctactcctacgcttctcctcgtcaaacttgcgcatgcgctgcttaactgctttgcaccaggagtcaagttgagggagtgtttggcaacCCCACCACCACTCAAGGAGCGAGATCCATGTGATCTTTGGCCCCTTCCGCGCAAAAATGTTAGTCCTATTTCGGAGGGAGGTTGGAGCTAGTACACACCATATTTTCTAGGCACTCAAGGTCGATATCGACCGCCTTGGTGAGCTCGAGGATGTTGCTTTCTTTGACTCGAGAGACTCTTTTGCAACCTCTTGCCTAATGTTGGCAGATCTGCCGAGGCAATGATCATGATCATCACTGCATGCGCAACACTTTCTCTACCAGTGCCTATTGTTATGACCTCGTagcttgaggtaggtatggtttggtacgacaatgaacttagcgtaccatggtcatccaaccaacgcgtgataggttctatttaagtcgactatcataaagtgagggttCTCGCCGAAGCGATCCGTGATGAAATCCAAGCTCTCAAAATGGAGATTCTAGCCCGAGGAGAACATTCCGGTAGAGAGAACACTGTTGCTAAAATGGACGCGGCCTTTGGAGCAGTGTTGTCAATTCCAACACCATATGTGGCATGGACCATTGAAACTATGGAAACACACGCGACGTGTCAATTGTCATGGGCTCATTATCACAATGAGTAATTAGAACTTGTGGCCTCATACTCAAGTGGTTTATCCTAGTTCGGGCTCACACCCTATGTCCAAGAGAGATTTCATGTCCAAGCGTTAAGAAAAGGGTTACGATCAAGCAAGGGAGAGAGATGTGTGATTATAGGTGAGCCAGTTGGGTCGGTCAGCCGATCCTAGCTGATTTGCTCCATAGACTCTAGTTGTATTCGTGTGTTGTAGGGGTTGCAACCAAGGAGGGTCACGATCGTTAGTCACTAAAAATACTTCACAAACATCATTAGTTATTTGCAATCGAGGGGTCACAATCGTTAGTCGCTAAAATACTTCACAAACATCATTAGTTATTCATTTGTATTGTCATTAATTCACCAATACCCACGATAGTATTAGATGCACTTTCTAAAACTAAAATCCATCCTTTGAGCACTTTATTTTTTTGTCAATGGCAGTTTTGCGTTTGTTACTCTAATGGCTTCTCTTTATGGTTAGGCATTGCCCATGAATCGCTCCGAGAGGTTTATGTCCTGTGTTTGGAGATCAGACTATCACAGAAGTTAAGGAGGATCAAGGACTTTTTTTTCACCCAAAAATAAAGGCAGCCTCAAAATTAGGCCCTTGATTTTGGGCTCGCTAAAGTTGCTCTAGCATGTACTAAAATACACTGTCGATTCTCAAACTTACTCAAGGTGCCATCCAGGTCCGAAATGTATATCCAGATACCTAAAGGCCTAAACTCACGTTGGCATTGCATCAACATGTGAGGCAAACATGTCACTCTATATCCTATATCCCTACCATCATGTAGGCTCCACATCCCAATGCCATATCATCACATAACCATGGCAAGCAGATTAACCCAAGTTATGGTAACTAGAATCTCACATGACAAATTTAAGTTTGGGACCAGGTTAGCATCCAGTGAAAGTTAGAGAACCAGCGGTGCATTTACTCTTGAAACCTGCAATATGCACCTTGACATAGCAACACAGTACATACCACACTATTGTCAATTGTCATCTGCAGCAACCGACCGAAGGTAAATAAATCGTTAGTACCAGCACTGTTCCGACAAACACTTCCGGTGATACTGAACTTTACAAGTCAGACTCCCAACAAGACAATGACAGCATCAAGCATTAACTAACAGTGCGATTCGAATGGTATTAGATCCAGATGCAGGTTTACAGTATCAGACATCAGGGTCGTGCAGGGCAACGCTCAGCCCTTCTATTCCTTCCTTTCCAGCTGCCTGCAGCTTGGAAATAGCCTTCTGGCGAGGAGGGTGGTCGAACTTGCAGTGCACACCGAACCTGCACGTGCCAGACCTCATGTAGAAGGCACAGGCCTCAGCGTCCTGTGTAAGAATCAGCACTTTAACAAGCATGTAATTAAATCAACTTTTGTAAACATAAACAGAAGTAAAAGGTCACAGAGAACATACAAGCACAAAAGCATTCTTTCTAATGACAATGAATAAAGAGATAATTTCAATTGATGCCGTAACATTGAGGAAATTCTGTCAACAGGAACATACACGTCATGCTCTTGTATATTTATAAACAAGAGACAGCATCAGTTTACAAGTTGAAATGCCAGCTTACTAGCAGATTGCCGGTTTGACATGTATTTTTGTCAACAAATTTAATGAAAAAAAATCAGTTTGCTGTAGTCCAATTTGGCAGAAAACATCTTATGCCAGCCAAGTAAAGGCCAACAAAACGAAATGGCCAGATTAATTTTCCCAGGTGCTGCAGTGGAAGATGTGGCATTCAATTCATGCCAATGCTTGGCATGACATTATTTTCTCTGAACTTTATTCATAAAGATCCAGTGTGCAAACTGAGCAAAATCAAGCTCAGGTCTTCATTCTTGGTTTAAAAACAGTGTTATCCCACAAGAATGATCAGAAAGTCATTAAAGTATCACAGACATGATATAACAGGATATTAGTTAGCACATAACATTTTACAATATGAAGCATCTAAGCTACTGGTAATAGTCTAGCATGTTACCTCTCTCCTTGGAAAGCCAAGTGTAACAGGCGGCTGAGGGTCCCCGTTTTCATTGAAATGAGGTGCCGACCGGTCAATAGGGTGGTGAAACTTGCATTTCTGAGAATACTTGCAAGATCCTGTTTTCATGTAAAACTGCAGTACACAAAAATGAGAAAAAGGGCCAAAAGCTCTAAATTTCTAAAATAAGCACAATAAAACAAGCACATGAAAAAATGAATTGGACAAAGGAGACAGCTATATAACATACATCACAAACAATTTCTCCGGGCCTTTGAGGATAGATCGGCGCAGGCTCAACCTGTGTTTTACAAAAAAAAAAAAAGAATGTAAATGTTATGTACATCACAAATTTTTAGACTCTTAGTCTACACATACCGGCACGTGACTTGCATGAAAATCAAAGCTTTGCAGGAAATTTGCAGCCGGATTCAGCACCACTCCAGGGACAGTGGATGCTGGACAAGGAAGCAGTGGAGCCACAAAAGCTATATCCACAGCTGCACACACAAAACAATATTTATCATCAGAGAGAAGGGGGGGGGGTGTTAATAAAAAAATGGAGGGTCATAATGGTAAGCGCTAATGATATCGTTACAATGAAGTTGATAAGTATACTAGTCTGAACATTGAAAATGGAATGAGAAATATTTTGTGATTGCTGTCTGAAAATTTGTGGTATAAGGTCAAGATATTTTAGCATGACATTCAAAAACAGACACATGATAATAGTCACAAGTGCAAGAAACTATCAATATTCTCAAAACCTAAGCTAATCAGTAAAAGATACTTCAGAAAAAATTCAAAGTGCTTATCATAACTTCACTATATGTCAATCAGGTGTTTCAATTCGTAACTAAAACATAATATTAGAAGCTCTCGTGCCTTTTCTATACTATTAAGACTTTTAAAAACCTTTAACGTTTACAAGGTCACTACAAGCTCTGCTTTTAGAATGATTTGCAAAGCTAAAGCACGATTTGATTAGAGTGAGCTTCCTGCTGATGGTTTCTCTATCCTTCTGGAGGTAACACAAATGGAAACAGAAGACCTATAGGATGCCATGACAATTTAACTCAACCAAATGATTAGTTATGAAAAGAACAGACCTGGCCGATCAGGATGGTTGAAGCGACAAACAGAACCATATTTGCAGCTGTAAAAGCGCAAAAAGAAAAATGTCAGATCCCTCCAAACTTATATGCACAAGAGGTAAATAATTCATCTTAGCAATCCTGCTCGTGAAGAAGGTTACCTGCCTGTCTTCATATAAAACGAGCAATCCACTTCACCCTGCAATATGGGAGAAAATGTCTTGAGCAATACAAGCTATTTGGGTACAGTCAATGGTACTAAACTAAAGCGATATGTGAAGATACAGTAGCAGACATACTTTGGTAGATAGATTTTACTAAGAAATAGGAGTTGTCGAGAGATAACAATCTTTACTCGTAAAAATCTTTTATACACCAAGTCTGGATTACTGACAGAATTTGCAGTAAGCATAGAACAGACTTTAACTTTACCTTTTTGCGTATATTTTGCAACATATTTATTGATATGGTTTCCAAATAAAAGACTGAATAAAACTGAAATTTAGTGTATCTAGTGCTCTAGCAAATAAAAAAAGATAACTAAAGTTTACTGCTCTAGCTAAAGAACCATTTGGTAAATACATACTGGTCTTATAGGAAGCCCCTTTGCATTATGTGAGGCTGGGGCAGTTGGTGCACGTGTCTTTGCTGGAACTGAATCATCTGCTGCACCAATGTTCGCTGCTGCATCAGTTGTTGCTGTATATATGGTTTCCTTTGCAATCAAAGGTGGTGTCTTAATATCTTTTGGTTTTGGATGATCGAACTTGCAAATGGCACCAAATTTGCATTTGCCTGTTTTTGCATAGAACTGAAATACAGGACAGTCAAGAAATGAAGGACTGTGCCATGAGAAAAAAATAATAATAATTGACAGCAATGGAAGATCTTACCGAACAAACAGGTTCAGAAGGCCTCACTGGTAAGATAGCGCTATCAGCGATTAGTGACTGTTGCATTTCAGGAAAGCACAGACATTGAGACTCTCACAGAGGAGTCGAAAAATTAGCAATCTAGTGAACAGATATAATTAACTTACTTCATTGTCTGTTCCTGTTGCTAATGCATTCACCATTTTCTTGGGATGGTTGAACTTGCATTTAGATTTAAACTTACATCTACCACTCAATAAATACTGCAATTTTGAGAACAATGCTATCAATATATTGGTCAGACAGATTCTAAAACTAGAATATGACATGCTTACAGGACAATCTGGTTCCCCTGGTCGCTCAGGATAAGAATCTTCAACATTCGGGACCTGCAAAAGGAATTTAAGAAAGCCAGAAAGAGAATCAGTTAGAGGATTGCAAACAGAAGGCACAGGTACATAATATTAGAGATATTTTCAGAAGGCATCAAATATGAAAAGGCAAATCAAGAAATAGACAGGGAAATTTCAAAGTTGATACAGAAACAACATTCCCGTGAAAGTGCAACTTTTCTTTTAGCTAGGCGTGGCCCCACATGAATTGTTGCTTTTGTCAATGTTTATCAGCACCTCAGCTGATTAAGTATTTGAATATATTTTCCTATAATCATAATCAAACATGAGGGGAAGTAATATATTAACCAAGTCCAGCTTTGATGAGAGGAAGTTgatgggggcggtcgagagggcggtcgagagggagtcgggcgggccctcaccggagtgtcgccgacggggatattccgcgacggaacgaaggttaggggtcgagagtgtgcttggcggtccctcaccggagttccgccgacggggacacctcgcggcggagcaaaagttaggggtcggaagggtgtttggcggtccttcaccggagtcccgccgacggggacacctcgcgacgggacgaaaggttggaggcgaaatcggagagggtcggccggaggatcgtcgcgggcgggaacagcttttggtgtcttcgtccgtgccggttccggtgtcgaatccgcgacatcgatactctgcttcatctacatcgagattcaggtcctctgagtttccttccctctgtgattctactcgcattatttcgaagaaaaaaagttttagtcctacttcgaagcatgatttgaggcaccaattggcgattcagaaaggggaatttccctttgaggagattgacggtgagactgtaagaatcaagtccaccccgattcatttgcaatggaattcgtatgaacatcctgaggatgttcgtcctaggaatagaaaatccaatcatgttgatcagtcatggggatttcagaaacaggggaaccagaggtggttccgaaaaccccccaaagtgcaagttgtaccggggattctgggagcttgtccgatcgggtatacacgtggcactcatacagaagggggtgagaatagcggtgagagagatcccgagtcggggtactctccacttcaggactctaaaaaccccatccgagtcggaggggttcccccaaatccgagaaaccctaactctagtgccctctctcgagtggatctatccagatttgtgggtcatttgtggcctggagccaaaccaaggtcgtttgctgcagtggtgcgtgctaatccagcccctactgtagtagttgagatgcagccacgaggtggaggcagacaaagcgggttcggctcggggagaggtaactttggtcaggatcgtggaggctttggctatggtcgggctggttttggtcagaatcgtggtggttttgggcatgagcgtggtggctttgggcagacgcgtggtggtttcactcaggatcgggggagatttggaccagggctgggtggtaacagaggtggggggaggttcaattcttggagacgcaaggatgaggaacctgggaaggaggagaagaatggtgatactttagttggtaaggatgctcaaactcaagattcagaagaactcaggaacagatgggaaggaaagagtaatcctactgggaacaatcatggggaggaaagttgtaaagatgctgatatacaaaaggaggtggcctcaaagaaagacagtaagccaaaatctcttgatactgatgattcgtctctggctatgggtaaatctgtgaatgttgcttgtgagttctgtggtctctttaatcatgcttctctggattgtcgtaggatgttatgtgagatttgtggctttaccaatcataatacttttgattgtaagaaatgtcttccctggaattatggtcctgaactttgtgccactcaagtagaagaacagagcttcttttttatagaggaatgtattgattctagggtggcaattgaaaaagctagtactgctgtcatcaaagtggtagaaggtaatgccaatgctaaacaaattgagtttgagtttatgaatctcattggagctgatacttggagatggcgtgcacggccaatagctgataaaaagtttctgcttagatttcctagtgctaagatggtgactgaatggagtcgtattaaaaatctgactctgagaaatgatgctcaaattacaattgagacatggtcccctgctgttggtgctaaaggtattctgcggactgcctggttcagagttagtgggattcctgctgatcagaggtctataaagacccttgccaaaataggtggattggtgggtaaggtgttggaaattgatgaagggtctagatacaggtatgattatgttagactcaagatagcctgtagggatgtcactagggtacctaagaccgctgagagtttcttgggcatgtatctgattgactttggctttgagagggaagtcactatggagagtggacccaagatgcttaagagtggaattactgtgggtgatcctgagtcccaacctcctgctaaaagaactaagtctggaatggatgctgggaaaagtcagctagaagagaagaatgaaagtctatctggagcaggagacaccagtaacaaaggaaaagaaaatgatactagtaaacaatctcaagtatgttggtctgctccacctaaagttggttgtggtgatctcactacaactaatccgaagagtgttgcacaaaagtcattcaggaagagatgtattgatgatgatggggagaaagttcatattcctgagactttggaggactctgattctgatagtgattcctttgcacagaaactggcatcactagctggtttggatggtgttggccaaacttctaagaatgatcaagagaacaattccaagcagatatggtttatgaatgagacttcagaaattaatattaaggaaatgtcacttgataagctagatgacaagctcaaggaggatgatacaaaaggtgtgagtgtaactgttaacactcaatctcctgagatctttttatctgatgacaccattgtcaacactcaagaaagtgagatcatggacattgatggaggcaccattaagggtggagccctgcccttatctgactatgaggtacagattgaaaaaactgttcctgagcaagaaagaaggagaagtgaaaggctgaagaagatcacacccctgactaatttggaagaattggagagaaatactgaggatacaagctttgaaggtatatattctaatcataactccttttctgtgcttttagatgatgatatttctcatattacatcttgcatgggtattgtggttgatgaaagtagttttgatacttttaacctcattagagacttagagaaagctagagatgatttgtatcaaaagcaaattgttaaaaatcaaaaacctcaaactgatttagttgaggggggcttagaagaagatgttccattagctattgagtggattaatgatgagtcttctgagtcagaagattttattctggttgaatcaaggagaaaaaaaagagaaaagagaaaaagtttaatgctggccaattctcaaaacaataggagaatcatacaggaaactcctgatgatttgaagaagaaaaaaggaaaattgagtaaaaagaatgttacaaaaaatattagaaaagttaaaaaatgagtatcaacggtttaatttggaactgtcgaggtcttaggaaaaaaggagtgtctacattccttaaggatttgatatctcaaaatcggtttcattttgttggtttacaagaaactatgatcaaggattgtgaagagaagattcttaggaagtttgatccaaataaagattatttatggttgtataacccttccaaaggaaaatctggtggtattttggtaggtgtgagaaatgatttgtatgatgtaggatcctttcaacaaggtgactttatgcttcaaatgaacttgtgggacaaaagtaacaaaataaagtggaatctgctaatagtgtatggtgctgctcatgatgataagaagatggactttcttgctgaactttcctctttttgctctcgcaattcaaatcctattttgatagggggtgattttaatattgtaagatttgctagtgagagaaataagcctcatggtttaactaggttcacaaacctctttaactctctgattggtttttatgaacttaaagagattgtcatgactggtggcctctatacttggtctaataatcaagaagatcctactctggaaaagcttgataggattttggtctctagagattgggaagatatttttccaactgctatggttaagagacttcctagagaaatttctgatcataaccctctgattttaacctctgattgtcataaacctcttaaatttttgcagtttagatttgagctcaattggttggataatcctgagtttttaggggcagttgaaaaaatctggtctaaacattgtaatgctagaacttctttggatagaattcaacaaaagttgaaacttgtgaaacaatattttaaggggtgggggtttaatctgcaaggagaattgaagaaaaggaggaaactggtgagtgaagaattgtttgagctagaaggtatagaggaagagaaaagccttactcaggaacaaatggctagaaaagtttggctgatcaaggaatccttgcagcttttggatcaagaggaatcttactgggtgaagaggtgccatgagcagtggctgctcaaaggagataataacactaaatactttcatagtattgctaatgggaggaagaggaaaaattctgttttatttcttgaaagtgatggatttgtaattgagggcgatgataatttgttgaaacatgcaactgattactatggtgatctttttggtccatctgaagagcataatatacatatagataatagtatttgggatgagctggaaaaggtatctgatgaagaaaattctaatttgactaaacctttctctgaatcagagattaaagatgctttatttcaaatggaaaagaataaagctgctgggcctgacaaaataccaattgagttttatcaaacttgctggaatatagttaaagaagatattatccagttgtttgatgatttctatgaaggcaaaattgatattagtagaattaattatggtattattactcttttacccaaaattactgatgcttctaagatccaacaatttagacccatttgtctcttgaactgtttatataaactcatcacaaaaactctgaccttgagacttgaaaaagtagcagacaagctcattcatactaatcaaactgctttcatgaagggaagaaatattatgagtggggtcatggttttgcatgaaattttacatgagacaaaaaggaagaatcaggtggggattattcttaagcttgattttgagaaggcctatgacaaggtcaagtggaatttcttgtttagttgtttagctgcgaggggttttaatgataaatggtgtaagtggattgaacaagtagtttctgggggtacagttagtgtcaagctaaacaacctaactggtccttatattaagagttacaaaggggtgagacagggtgatcctttatcaccaatattgttcaattttgtagcagacggtttatctcgtatgattcacaaggcccaatcaaataatcttttctcaggtttgatagaccatattgttaataagggtgttgctgtgctacaatatgctgatgataccataatttgtcttgagcacaatcttgagggagctagaaatatgaagttgcttctatatatgtatgaattgatggcgggtctcaaaattaacttttacaagagtgaagtgctggttataaatgataaggataattgggctaatgtctatgctgaaattttcaattgtcagattggcatcttccctattaaatatctgggtgtccctgttagcccaagcagactgcatgtcctggattggttacctttggttgaaaagaataataaaaaattggacccatggaaagggagtatgatgtctattgctggaagaacagttctaatcaactctagtctaagcaattcaccaatatatcatatgtctatatatttgttgcctaaaactattataaccaagatggataaagtgagaaggaaatttttctggcagggtggaggtactaagaagaaatatcatttgctgaaatgggctaaaatttgtaagcataagaagaaaggtgggttaggtattagggaccttaggaaaatgaatataagtttgctttgtaaatggtggtggaagcttgacactgagaaaggtctttggcaagacattgtacaatacaaatatctgaggaaaaaaaacatctgtactgtgaaacacaggcagaatgactcagcaatttgggctgatctcttgaaaattagacacatatacttacagggaaggaaggtaaaaataaaaaatggtgataaagctctgttctggaaagatagttggctttttgataaacccctcgaatgcttgtttcctgatttgttttctatatgcatgcaactagacatttctgtatctcagatgaaacaaaggtctgtcaattttactagatggttagtagacaatatgagacttgattggaacaacattcttagaaaagttgagaagattactttaactgatggggaggatatggtaaactggaagtttgataagaaagggtgcttttctgttaaatcagtttataaatttctcaccactaatgatgcaggcatctactataagaacatttggaagggcaaaattcctgctaaaattaagatttttctttggcttgtggcaaataatgctttactcactagggataatatggttaaaagaaagtggactggtgatccttcttgcttgttctgtgagtgtaatgaatctgtttctcatctgttatttcaatgcagtttggccaaagcagtctgggctgttgtagctcattgtttaggtgcttctaatgtacctagaaatttgaatcaaagttgggcttggtgtgagcaatggttaccttatggtaccaaatttcatgcaattggcattgctgctatttgttgggcaatttggaaaactcggaatagtgcttgttttgaggacaaagttgttactagtccaattcatgttatatgttatgcttgttcgcttatggaatattgggcaggtttgtttctggaggaagataaggagcagttgattgctggagcaaatacaatgctgaaaattgctatgcaactggtgagcagggaggtgagagatcaaaagcacctcgctctggaggacaacaaatcaactgatgaagaggatgccccggatggacagaagtgagcaggcgactgatgaagacagattgatgtctggtcttttgcaagaaactgtctcgaggaaggcgctttgtcgcttgtttaaacttctgtgcaatcaaacttggttattttgctggtgctttccttttgctgtgctgacaagccatagctgtcgtgagctaagtgcgttagctgtctttgtagtttctttcttccagaactgtacttctttctagtcttctctatcggtcctacaaactatctgtatgaacggtatttccgttgttcattcaatggaaatggggataatccctcgattcgaaaaaaaGCTGATTAAGTATTCGTTAAACATTATTTAATGGGGGCAACAGCAAGAGCTGTTGTAGTGAGAGTAAGGCACAGGCACACTGCTTCGTAGAGCAGATGCAATGTGCAAGGAGTCGCTTGCCAAGCATGATGAGGCTAGAATAAACTTGAAGACTGCAGTCACTTACGAGCTGTTTGGTTGCAGCACTGTAACGCAAATGTAAACAAATTAAAGCTGCTGATGTTACCGCCACACATATCATTTGAATTGATTTTGTTTCCATTTACGTTACTGAGAAACGAACCAAACAGCACATTAGTGTGTGGAACCAAAGTGGCAAAATGGCAAATGGATAGCATGCTAATGATGCTGAGCCTAAATGTCTGTGGCAGGACGGTGAGGGGGGAAAACTGAGGCATGCAAAACAGCAAGAAAGAGAGTAGCTAGGTAGGAGTTGGAGAAAAAAAAAGCTAGGCAAAGAGATTTATGTACATATGAATATGGCGAGAGGGAGCATCAACAAACCCTGCAGGCCTATAACAACCCCTGCACTGTCCCTATCTGGATCAAACATCGCTGCTGTCCCACCCAGATTGACCACTGTTGGAGCCAGCAGGGGAAAAAGAGGTTGCTTGGACCTGCTGGTTCCCAATGccctcccctccctccctccctctctcATGCCCGGGTCCCATGACTGCCCTAACACCTAGCAACCTAGGTGATGACTTAAGAACCATGTTGTGTAGAGATGCAAACAGTAGGATGGTATTCTTAAAGTTAACTAGCTCAAACACGGCCTATAGTAGCCAGGGTGATGCCCGGGTCCCATGACTGCCCTAACACATAGCAACCTAGGTGATGACTTAAGAACCATGTTGTGTAGAGATGCAAACAGTAGGATGGTATTCTTAAAGTTAACTAGCTCAAACACGGCCTATAGTAGCCAGGGCGATAACTTAGCTGTACTGCTGAATAACACAGAGCAGGCTTGTTTGGATGTAGTATCCGCCTCAACCCACATGTGTTGGAGTTGATTGGGGGTGTGCAAGGGTGTCAAGAAAAGCAATTCAGAGGGGCATCATGGACAAGAGATATGAGAGGAGTCAAGATATATGCATGACATGGGAGGGGAAACAAACATCAGGAGTAAATTAGGAAATTGTTAAGTACCAACCTGTCAATAACGAAATTATTAAAGAGAGTGTTGAACAGGTTACATGTACCCCTCCAAAAGGAAGAGTAAGcacatacccacacaaactcaagcacagacacaccacacacTCCGGTGAGGAATATCTGAATGTGATTTAAAACCACTATTTGCCTAAACAGTTGTTTAGCACATTTctacatggtggtaaaccatgtccgattgatgagctgtttatctcgtttaaatggccatttagctcatttaaatggccatagcccggttaatggcaaaatggtaggtgactgactgtttactttacagtttagaatttaggtgcaaacactgTTTAAAACTAAATGAACTTTTTTATCTTGAGATATTTCTTTTTATAAAAAAAAAAAACAAACGAAGTATTTTACCACCCCCTCTGTTTCACTTTGCATGCCACAACTCCTAAGTTGTTGGATTTATAACAAATCCATGCGCCTATGAGAAAAAAAGAAACAGCTAGGATTAAATAAAGCTTAAAAATCCAGGTGGGCTCAGTCGAGCATGATTAAATGGCTGCCCAGCAGGCTGAAGCTAGCTGCTCTAGCTTGCTTATTAGATGCAGGAACATCATCGCTATCCAGGGTACACTCGGTCATTTTCGATCTAGCCTTGTAAAAACCTCTCACAAGTAACATACGTCCCTCTACCCCCTTCCTTGACCTCATCGACCCTGAAACTACGTGACTATGCTTTACCGCTTCAATGCAGGAATTGAGGCCACAGCTACATGTGTTCTCACCTTCTATTTTGTGGCTAGCCCTGCTAACAGTAATAAAAAAATGGTTTTGGAAATAACATAGATAATTCCATAAAGGTATGTATAAAAAATAAGTACACTATAAGTAACATTATAAAAAATAAGATGTATAGATCGCTACAAATAATAATGACAGATAGTCACCTCTTTCCAGTTTGGAACCCCACCCTCTGGAACCCATTGTGGATGGTCAAATTTGCAGGTATCTCCATACTTACAGGTTCCCGTGCTCATATAGAAGGCACAGTCCTTTTGCCCCGGTCGTTGTGGATATATAGGAAGGCTGCTTTCAAGCCTAGGGCGTTTAGCCATAGTATTTGATGAATATAAAGCCTCAATCTGGCCAACAGTACTATGACTTCCCATAAAAGATTGGTGATAGAGAACTATAGTATATATACAAAAGAACTTTATAAGCCAGCTGTATTAGGTAACCATATACTGGAAATAATAATAATGTACTGAAATGAATGAAAGCACAGTTATCAAACATAAGAGTACTACTAGAATAAGGGATAATCATAGCTCTAATGCTGTGTGAGAACCTCTTAGTACTACTCACTTGAAAAGAACTGCAACAGTATTAACTTTCAGTAGAGTGGCAAGAATCAAGTGCATTTACAGACCATAGCTAACCTGAAAATTGGCTTGGATTTATTGGTAGAAACACAGTGAGAGCTTTTTTACATTCAAAATCAGACGGCCAACGGTCTAAGCTCCAAGTATTATGTTTTCTAGTACAGCTACTCCCCACGAATTACCAAAGGCTCTTCCCTGTTCGAATATCATTACTACCATTTTTTTATCCTCTGGTCCTTCATTGCTAAGCTCATTCACTAAGAACCCTCCACGAAATGGTCCAATTCTACATTCTGCATTGCATCTACCAAAATACAAACTAGTCAACAACTGGCTGAGGATATGAGGTTATGATACATGCCTATATAACTTTAAGGCAATACCACTATCCATGCTTGATTGTGCAATTTCGGTCCTTAATTATTCTCTGTGGTGTCTCAATTTAAGTTTTATATCTAGCCACACAATTCCACACAGCGTAATAAAATTGTTCACAAGTTCATATATATCCAAGATAGCTAGATCAGTACGAGCTCCATTAAAACCAGCAACGCCCAACATAAGCTCCGAGTCCCACAGACAATTGATCCTCATACTACTAGTTTAACAAGCAGCCACGCGTCCATACACTACGACAACCACGACCACGAAACAAATCACCCATGCATCGGATAAATACGGCAGCATTGTCCGATGAACACACGGGGAAACTCCTCATACCAACCAAAACAGGGAGAGGGCTGCTCTCACCTTCCGCAGATCGTCTCGCGCCGACATACGAGTCGAAGGCGCCGACGTCGGCAGAGGATGGATAAGGCGATGGGGTGCCGGTGTAACGGGACGCGATGAGGTCGACCTCAAAGTCCGAGTAACgcggcggcggcggcggcgCACTGTAGCCGCCCGCGAAGGCTCCGCGGTAGTACGGGTTGAAAGGGTCCGACATCGTCGGCGGCTAGGGTTTCCGGCTTTCCGCACGCGCTGCGCTGTTGGGGAGAAAACCGCCGCTCTGAGTGGGAAGGCAGGGCCCGCGCACGCACGCTAGGCACTCGGCACTCACACGAAAACTggccttgtttagttggttttttttttttaccgtaaaattttcatttgtatttagtagactagtaagatttaaaagattgtcttacaaattacagacaagctgtataattagttttatatatatattcaatattctatgtatgtaccataaaatttgatatgacgagaaattttgaaaaaaaaagttttagggtgaactaaacaaggcTTGGCTCCCCTGTCTCTCTCTTTGGGTGGTGGTGTGGGGTGAGGGTTTTAGTTTCATGTCATTACTGATAATTGTTGAGTATAAAAAAGGAATATAAATATATTAAAATATTAATCACTAAGAATCAGGAGATGTATAGTGTTTTAAgggcactctcaatacagaaaccatcataatttctatagacattaattatggtgtcatctaagcattttgctgatgtggtaagatagttattgaagagagagagcaaaaatcatagaaacttgatctaacttagaaactatgtctgcgcgagatccaagacataaagtgatatgattggttgagaatagagagagaatgaatgtgattagataacaaattattatatagaaactaCGTGCAGTTTCTAGTATTGGGAGTGCCCTAAAGAcagtttcaaaagtgagtttcttatcgtggtttctaagattgttatgtcatacctagtgaaataaaacttggacgagacactcactcttaatgaagagtttcatctatggtttcaaaaacatttaatttcaagactcagagagttcgtaactgtgtcaagagagtttcatttagatgaaactcatttcttctctctctttttaaaatacatcaccgtgtcatcaaaaaatacctatgtggcatcttatttaatgcaaataaaacttacttgaaaatcgttttgagactggccTAATGCaatatatgttaataaatgatgaggtttgttaatgtgaatagcttaaatgaagatataataacatatgttagttgaatatgttagtggacgctggacactttgcatggttaaataattgaatgtgctagcaagatgttctaatggatgctgatgtgggcgctttacataacaaaaaagaaatagttagtggagtttatttttataatagatatagaGTTCCAAGCTTTGTGGTTATGtctatttttcaaatcatactattataattctttgttgaatatgacagaatatgtatgaagatgtcttgaaccagctacaagagtatatgaatacatatgtttcattgcagctcatctccgagccactgacgctcggaacccaaatgtcatcctttttctcttatgtcatcttctattgttgagcatcgttgtcgtcggtgagctatagcagcATGTCCTTCTTGTTTGAATATCTCCCCCCCTGAATTCTATAGTCGATGGAGAAATCGTATCGCTCGACGTCATAGCGGAGTTGGCGACGCAGAGCCACTAGAGCTCGTCCACCCACCCCTCGGCAGTGGAGGCATCGAGGTCCTCCTCGATGTCGAGCTCGACCTCCTCCCCGTGCATTGCCAACGGTGGAGAAGCGGTGATGGAGGTGGTGGAAGCGAAGACGTTATGCAATAGGCTAGGCCGCGCTGCTATAGGGCTCTCTGTCTTCCTTATAAGCTAAGCAGCATACTTGATATGTTGGAATAGAAGGAATGAAAGATCCATCTTTGTGGGTTCGGCCCCCACAGAGCGTCCATAACCACCGAATCCTAGCTGGTCGTGTTGTGCCGCTGCCAAGGTCACGACTCACGACACATGCTAGGAGTAGCTCCTCCAACATTCCCTAGATGGCTAGACCTCACTATCCTTCACGGCTGTCGCTGTCACCTCTGAATTTGGTGACAAATTAGTGCCGTTAGACCTGTGTTTTCACCTGTGAAGCAATGAATATATGATCTCAGGCTCTTGGCAATTGCCCATTTGCCCTTACCTCTGTTTCTTTGCCCATAAGCTTTTTTCCTTCCTTAGGCTAGTTTGCCAAACTAACGTGTTGTTGCTTGGCATCGTGGGCCTACTGTAGCCCAGATCAACGTATTTTTGCTGATCGGTGGCGGTTGCTCAGCATTGAAAGATGTCACAagaaaaggaggaagaaaatgatatatagagcccacacgttagtgacatgaaagaggagcggtaatgaaatatacatattcgtatatgtttgtagctgggctcaagatgtctctaGTAATATGATTCATAATAGGCAAATAAGGAGTTgtttggttgctcatgtttttttaacacctatcacatcgaacgtttagatacatgcatgtagtattaaatatagattattttaaaaaaaattaaaatacaactagagaataatttatgagatgaaacttttaaacctaattagtccagtattagacactaattgccaaataaaaatgaaatattagagtacctattaaactttaacatctccaaccaaacacccTTTAAGCATGTTCGCTTGAACTTATGTGTTAAATTTATCAGTTATTTGACAATGTTTCCTCTTATAATAAATCAATAAAAAGGACTTTCAGCTATGACTTTCCTGCGGAACTAACAGGCTCTAAGTAACGATATTTTGAAAATTATAATGGTATATGAATTAAAAAAAAACTTTTTTTCTCTCTACGGGCTGCGGCACAGCAGTACAGGAACATGTGGATATCACACGCACGGGTCTTTGCGTAGCCCTCATTCGAAGTCGGGACAGCACCCATCTTCTCTCCGCACTAGAAACCCCAAGAAGACGCCTGCCTAGCTCCGATCCCAAGATCTCGTACGAGATGGCCGGCAAGATGAAGGAGTTAGACGGCGCCAGCCCTGCGTGAGTACTTTCCCCTCCCGTAGTATGGCCATTGAGTTGTTTTCCGAACCATGGGAACGGTGTTCGCTGATTCTTTTCGCTATGCTTTTGGGCTTCGTGCAGTAAGATCTTCATCGGCGGGCTCTCCAAGGACACAAGCATGAGTACGTGCGGATCCCCTCCAGATTTGACTTTTAGCGGATTTCAATTTTTTCTGCCGTCTTCTCCTTGTATTAGCTAGGGTTTCCTCGTATTCCCTCAGATCTGGTCTCTCTTTGCTTGTAATGGCTGTTCATCATCTTTTGTGCACGCTAGTTTACTCGATCCAGTGTTGATTGGTTAGTTGTAGTTAATTTCGTGTCTCAGTGTATGCTTAGCATGTGACTACCCTTACTAAGGAAGCACCTCTAACTTGATTTGGGAGCACTGAGTTATTCCTTTTTCTGTTTTGTTGAGTCGGGAGAGGAGTTAGCCCTTGATTTCTTATTTGTTGATGATTTGTTAACTTGGTAATTATTTTGGCTAAATTTCGTACAGTCTCACGTTGTTGAGTTCGAATTATAGGTGGAGTTGATCCTTTCATTAAATTTGTGAGGTACAATTATTATATGTCCATGTTCTTGGGAAATATCCTGATGCCTGACAATCTATGGTGGTTTTATCCCCATTGCTAATAGCATTTTGTGGCAACTTGTCATCTTTTAAATTATGGCTAAACACAATCACTTTACATTAATGGTATCTACAAGAGAAGTTTTCAAAGCAAAATACAACATTCAGGGACAAAACGTATACTTCAAATGTTTCTTCCTGCTTATTATGATGGATTCTTAGGATATATACCTTTGTTTATGTTGTGAGCTGGTTAATTGGGCCTGTGGCATGATTGTTTAGTAAACTAGCTAACTAGTTTGGAGCTGTACTGATTTTGTGACATTTTTTTCTGTAGCTTTAAGTAAAAGGTCATAATAATTTTCATGGAAGATATTTAGATTGCCTTTACCTGCAAGGTTTATTCTGGGACCTTCAACAGCCAACTGCTTTACTTCGTGAATTTTCAGGTACATTCAAAGAACATTTCGGGAAATATGGGGATATAATTGATGCTGTCATTATGAAGGACCGCTACACTCAAAAGCCCAGAGGCTTTGGCTTTATTACCTTTGCTGATCCCGCTGTTGTTGACAGAGTGATTGAGGATGAGCATGTTATCAATGGAAAGCTGGTAAACTTTTTTGTTTTGTCTTTGGTTTGTATCTTTGTCTCACTCTGTATGACTCTATTAGCTCACAGTACATCATGTTTCATGAAAACATATACTAAACATAAGAAGCACTTCTGTGTGTAGTTTGAAATCTCATTTACTCTTAAAACACAGGTTGAAATTAAAAGAACGATCCCTAAGGGAGCTGCTCCCTTGAAAGATTTCAAGACGAAGAAGATTTTTGTTGGTGGATTACCCTCAGCTCTAAAAGAAGGTATATTTGTGTTTGCTTGGCTGCATAGTAGCAAATGTGCTTTTTTGTCCTGCATAGTAAATCTAATTTGGTGACATAATTTGAATTGACAGATGAATTCAAGGAATTTTTTTCCAAGTTTGGAAAGGTTGTGGAGCATGAAATCATCCGTGACCATACAACCAATCGGTCACGTGGATTTGGTTTTATAGTCTTTGATGCAGAAAAAACAGTAGATGATTTATTAGCTAAGAAAGGCAATATGATTGATCTAAATGGTTCTCAGGTGAGGCATCATGTAGCTTTTTCTGAGCTTTGTAAATCTTACTTCCTGCGGTCAAGACTGCACGCAGTAACAAATTGTGCTATTCTAGTTAAGTCTATAGAGCACATCTTATTGGGTCTTTTTGTTTCAGTTGCTTTAGTTTTGCTCTTATATGAGTGGCAGGTTATTCTCACTCCGATCTTGGAAGTAAACAAATTTGAAAGAAATATAGGTTTGACTTTCTTACTTTGCTGTAGGTGGAGATCAAGAAGGCAGAACCAAAGAAACCCTCTAACCAACCACCTCGTTCACTTGATAGCGAACCTAGGGGCCGTCCATATGCAGACAGTTATGATGGATTTGGCAGCTCTTACAATTATGGTGGTAGTTTTGGTCCTTATAGATCACCTGGAAGTTTTGGCGCTAGGCCTGGAGGTTACAATAGTGCTTCTGGTCCTGGTGATTATGGTAGCGGCTATGCTACTTATGGTGGAGCATTAGTAGGATACCGTGGAGAGCCATCCCTTTATTCTAGTCGCTATGGTAGCACTTACGGAAGCAGCTTTGGTGGCGGGTATGGTGGTGGCAGTTATGCGGGTGGATTAGCTGGTGCATATGGGCGTGAGGCTGGGGGCTATGGTGGTTCTAGCTATGGTCCTAGTTATGATTCTTCAGGGGCTAATACTGGTGCTGGGTTTGGCACCGGTGGACTCTATGGTGCTAGGACAGGCTATGGTAGCACTGGTGGCAGTGGTGCTGCTGGTCGTTACCATCCATATGGAAGATAGAAAATCACCAGTGCTGCTGTTTGCTAGAGAAGCTCCCAGAAGATCAATTCTAGATGTATTCTCAAGAGATCATCTGCATTTAAAAGATCCACTGAAGTTCAATGTGCTCAGTTTTTTGTATTAGGACGTACTGTTAGATAAACTTGTAGAAATTTAAACCATTGTTTTAGTATTTGGAATTGGAATTTAAGCATACTTAATATGGGTATGCACTTTTATAGATAGAAAACTTAGTGACTTGTTAAAGCTAGCTGCTAGTATATGCATGTGTTCTTTGTTAGTATAGTTTGCTTTGTGTTTACGGATATTATGGAGTGCTCAAACTTAACCTAAGGGCGAATGCTGCTGCCAGTTTCTTCACATGTAGTTACAGAAGTGTTGCCTTGTTTCTTTATCTTTATTATCTATATCTGCGGGTCTGCATAGGTTATTTGTTTGGAGTTCGATGGATTAGGTTGTACTTAGAGCTAGATTGGTCTTTTTGTACAGTGGTTCACATGCTTTCACGTGAAGCCTTGATGCTGTTATTCAATGATATATTACCACCGGTGTTCATGTCTTTATGCCGATGCTGATGTTTTTCCCTTTCACCTTGTCGGTGATTTGAATATCATCACCTTCCTAATTACATCTTAATTACATTGGGGCAGCAGCATCGTTCTATATAGCAGAAACTTCAACTCCACAGCGGATGCCTTAGCACGTCAAGCTCTCAACTCTCAATCTATAGGTTTTCAGTCCATCAGCATGGCTTAGACCATTGCTTTATTTTTCAAGCTCTACCTTACAGCACGTTGCTGCCAATGAATAGAAACAAGGAGCAGAAACGTATGGGATCTTATCCAAGCGCAACAAAACTAAGACCCCTGTTTAGTAGAGCTCCTCTCTAGTTTTCGGCTCTGGCTCCTCTAGCCGGCTCTGGCTCCTCTGGCTCCTCTAGCCTTACTAAACGATTGTCTCGTTTAGCATGGCTTCTCCATCGGCTTCATGAGCCGTTTTTCTGCTAAACGAGATAAAACATAACGGCTTTACCCAAAAAAACCATTTAAATCGTGGCTTCACCCGGTTTCGCCTTGTCCGGATGGTGGCATGAGGTCTGTGAGAGCATGTTTTAAGAGAGCTGTACAGGTAAAGTTATTTTATCATATGCTTTACCAAAATGGCTCTAGATCAATGAAGTTGTTTATCCAAAGAAAAAAGAACAGCTTCACTATTGAAGCGAAGCTGTGCCAAACGGGGCACACTTTAGTGATactagatgaattcctcgcgcgttgctgcaggattttcttaaaaataaattattatatacacaatatttactatatggtatttagtcaattatgtatgcatacatatgaatttgacttgcatgtattttattgtattagatctagtaaaaaattactaagctaatagaacaaaaactaatatttggttatactataaggacttaattggtgatgaaacaaataatgtatgtacatgacttgtatgttaatagattaaatatttaaagtattacacatgatatagattacatagttattttttgtaattaatatgggatgacatggacttagtggagaatgatgtggacacatatcatgaagaaatagaatgtttagtgggtcaattagtggagaatgatgtggacaccttgcatgaagagagaattcatctagtggagtttagctctataagagttatagatTTATGATTGCTGTAAAAAAAAAGAGAAGCGACAGCTGTTTTGGACTCTTTTAAAATGGCTATGCCTTTTTTTGGAGACTTTGGTATTTCGCCCATGATCAAAACCTGTTTTCGCATTTTTACCATTCTGCAAAGTGATTTTGCTCGTTTGCCATTATAAACTTGTTGTAATCCGCTCAAATACATTTTGGAAAGTTTAATTCATACAAAAAAAGAAGACACATCCTTCCACTTCTACCCCTCTCTTTTGCCCAAAGCGGATCGAGCGGCACTCGCAAAACGGATATGGATCAGCGTTCTCCTCTCTCTCTTCTAaacatctccaacagttaggcatttgtgtttgacatttttgtttttttgccaaaaatcttgaaaacatttatccaatagttttgcatcttggattggtattttgggcaagttgccatttacctggccaagttgtgcatatatgcaaaccggcagagcacttggcaaacacgatcgccgcgaatcccgcgctactctcgcacaaaaatttcgtgtcaagtccagttaggtccacaatttagtaaatgccaagtcaattttgcaaaactcttggagatgggttgtttttcttctctttcatttcgttttggaagttggcaaactgcaacaaatgataaagaaaaaatatcaaactgttggagatgctcTTACTCCCTCCATCCCAGTAGCATCAGCTTCTGCCCCCATGGCGGCGTTGACTTTGACCACGCGTTGGCCTTCTCTCCCCAACGTCGGCCCTCTCGCTCCCGTGTTGGCCTTCCCCAACGCCACCCCGCTCCCTTGCTGGCCTTCCCCAACGGCAGCCCCTCTTGTGCCCCACGCGCGCTCCTCTCCTGTGCCGGTGCTGGCCTCCCCCAGACCGCCCCTCCTTCACTGTCGGCGCTTGCCTTCCTCACATCGGCCTTCCCTCACTGCAGGCGTCTCGTTCGCAAGCTGTAGCCCCTCCTAGGCAGCAGTGCCCAAATGGATGGGAGCAGCAGTTCGACAGGGGCCATCCATAGGTCTAGGAGTAGAGTCCTTCTCCATCTTGTCTACTACGACAAATGCAAATGTCGCATTGTCAAGGCAATGATGGCAAAGACTGGGGTGGACGTAGGACGCGTCACTGCCAGCACCAGGGAAGGGAGACCGCAAGTCTCAATCCGTTTTGACGAACGAGAACAGTTCAACTTCGCATATGGAGATAGGAGGCAGGTGTAGAAGTGGGAGGATGTGTCTTTTTTCCCTATGAATTAAACTCCTCAAAATGTATTTGAGCGGGTTGCAACAAATTTATAATGGCAAACAAGCAAAATTACTTTGCGGGATAGTAAAAGTGCGAAACCAATTTTTGATGATGGGCGAAATGCCAAAGTCTCATCATTTTTAAGAGGAGATCCTCGTAAAGAGTCCTGCTAAACATACCTTAAAATGTGTACGTGTCCAATATACATGGAACTCTACGTGTGTGTATACATACCAATGTtttaaatagcgcgctattttcgcgctatagcgtcgctatagcggtcagaataagtcgatgcgaagctatacctcatttttacgctatcagcgctattggcgctatagcgcgctataacgtcgctaaactgaaatagcgtcatagcgtcgctatttgcgcgctatTGCTGTTTATCTGTGATCATGTTATCATGCACTTATTTGTTGTGttgtgcttatacacttttggttatgcattatgcagtcatgcattatgtattaaacattTAAACTGTGAAacacctgtgatttgtgattgtgaaatataatggttgtttgaacttattgctgtctatatattttgcatgttttcaaataaatagcgcgctatagcgccgctatagagtggatagctacaacacgttgctgtgtacagcagctgctatagcggggctatagcgccactatagcgttcgctatagcgcaactgcgcaaatagcgtctggaacaggaagacactattttttatagctcgctatttaaaacattgATACATACAAATCTTTAgagcatctccaaaagcttggctaaaatgagtagctaaattctaatatttagccattttgtaaaatagataacttcttaaaaaagaagaggtttacaacagccttgctatcagatagctagtgcgagtggttggctatatatggccaacgaaaatcaagggataacaaactttgtattttacaaaaccaaatagtacatctgttggagcatatttttctactataaaagttctaaaaggcctccataataaaaatagcaaagctgttggagttgctcttaCGTGGCCACTTTGCAATTTTTTTGACCAAGTATAATATGAGCGATAACATGACTCTGATCATAAAATTTTGACAAATTTCAAGACAAAAGTATCAAAACCAAAATAAAATATAAAATAACTTCATCCATATGTAAgagcatctccaaaggctttggcaaattgatttgacatttgttgctatttgcaaactcccataacaaaatgcaaaggataaaaatagatcatctccaagggaactgacatttgaacttagcaaaggataaaaatagaatgtctccaggcgcgtgctttcctcgcgcgtgactttgctcgcgagatcaggtttgcaaagtcgtccacagcttggcatttttgccaagtttgctcattcatttgccaagttgctcaaattgcaaacttcaaatgcaaaaccgttggatacctcttttggagctttttggcaaattactcaaatgcaaaacccttagagatgctcTAAAGCGGATAAAGTATTTACTAAGGGTATTCGATTCAAAAGAAATTATACATTTTTTTAGCAAAAAATGAAAACTAAACTAAAATAGCAGTGTATTCACGTTGTGGGGATCATTCGCACGGAAAAGGGAAGCGCCGTAGGCCGTACTGGATTCTTTAAGATATTGCGTATCGTAGCATTACCCATAATTTACATCTGATGTTTTGTTCAACCGTGGCTTTGGTGGTCTGTTCTCCCGGTGCCCTAATCTGAGAAAACACCAACATATTATTTCTCTTTTCTTAgagcatctccaagagcttggctaaaattagtagccaaattctaatgtttagccattttgtaaaatagaaaacttcttaaaaaagaagaggtccacaacagccttgctatcagatagctagtgtcagtggttggctatatatggccaacgaaaatcaagaaatagcaaactttctattttacaaaatcaaatagcatatctgttagagtctatttttctgctatacaagttgtaaaaagccttcataataagaatagcaaagctgttggagttgctcacgtacaatagagcaactttaacaactttgttattcttgttgtggatgctattttgtaatttgtatagaaaaaagtacactccaacaaatgtattatttggttttgtaaagcaaaaagttgactattccttaattttcgctagctagatatagccaaccactgacactagctatttgattttgtaaaataacaagattgttgtggagctcttctattttaagaaattttctgttttataaaataactaaataatgagatttaactattaattttagccaaactcttagaattgctTTGTATCTTAAAGAGTTGGTGGTGTCAGGTCCAGGACTCCCTTGTTTAAGCTGGTCTACGTTTTGTCGTTCTCAATCTCCATATATCATTGATCTTGCTGTTTTCATCACAACACAATCTAAGTTAAACGACCTTGATGTATTTTGCTCTTTATTAGGGTACTAGCAAAAATGCCCGTGCGTTGCAACGGGATTCATAATGTGAATGATTTGTAGTTCGAAAATTCAACGGTCATATTATGAGTTCCACCATCTTGAAACCAAACTTTATATCATGTGTAGACACATGTTCTAACACAATGAATATGAGAGGCTCAGCGATTAATTATCATGTCATGTTTCTGACGCTACTTTAACTCGTACATGCTTAACGGAATGAATATGAGAGGCTCAGAAATTAATTATTATGTCATGATTCTTAATTGATCTTAAGATTATATTTCAGCCACACTACTACCTTAACTCGTACAGGCTTAAAAAAACATTTTTTGCTGCCAACAAGAACAAATCAATATTATTGGAGTGAGTAAAACTATTTGCAAAGAAGAAGCAGCAAATCATGAACAGGTAGAGTGAAAACTTCATCCTTTGAAAGCAGCTGTTGGTTTGTTTTGGCAATAGCATAAACAGCCGAAGCAGAGGCCTTTACAGCCTCGGCTGTTTCCTCATCTATCCTGGCCTTAAGTTGGTTGCCTTCAGTGCCATCACCTTCCGCTACAACATTGCGTATCCAAGACTTGAGCGTAGAAAGGAACAGTTCTAACATGCAAATAGAAATACCACAGTTAGTGCATGGGAAGGTTAGCAAAAATTCAGTGGAAGGTTTGCAAAAATTCAGAGATGAGAAATACCTTGATAAAGACAGCATCGCTAGCACCAAAACCAAGCAAGAGCCCTGCAGCGAGGAATGCTTGGTACCAGCTGAACCTGGGTTGTGTTCGAAGGACGACAGGGCCAGCAGTTGCTGGGTGCACAGGTTGCGCTAGGGTGTAAGTTTTGACGCCAGCAAATGATTCTGGCTGTTGACTGTAAGCAAGCAAACAGAGGCAAGGCAAGTCTGTAAATGAAATCGACATGACAAGAGGGCAGACTGATGATTTAGTTGAGTTACCCTGTCGCTGTAGAGAAGTGGTAGCCGTAATGCTGGGTTGAGGATCCTGCAAGCCAAGCAGCAGACAGAGGGAAGGAGGGATGTAAAAATTGGAATCTATCCTCCTCGAATCTAACTACTGAATCTACCTAATTCTAGTTTGGTGTGTCCGAAAGTTGGAATCTAATCGAGCAGCAAGAGGAGAGGAGGACCGGAAGCTGTACCTGGGGGTTGCAGCTGGCCGTAGCAGGTGCCGGAGCCCGGAGGCCATGGCCTCGCCTAGTCGCCTCTCTTCTCACGGTCACGAGGGAACGGGAAATAGGAAAGGCTCAAAAGAAAAGAAATCTATCTAAAACAGAAACTCCACATTAGCTTCCTCCCGCACGGTGGAGTGAAGGTGGATTGATTGATCATCCCGAGCGCCGAGGAAAAAGATCTACGGTGCGGAGGGGGAGGAGGCGGACAACTACGATGAGGCTGGGAGGCTCAAGTAGGAGATGGAGGCAGGTGGCCGCTGACTCGCCGCGCCGCCCGCGACCGCCGCAAGGAGAAGGACGGGAAGCTTCGGGAGCGGCTAGGGTAGGGTCACAGCGGGTCGATGGCGACGACGACGTGCGCGTGCGTTTGTGATGAGACTGGGCTGGTCGTGGGCTGTCTGGGCTGTTTCTCTCGTGCGCTACAGGACGGCCCATGAGGAGAGGGCAGACGACCAGACCAAACTTTTGGCTGAAATTTTGCCTATTAGGTATAGATAAATAAATCTATGTCTATATCTATACCAAAATTTCAACTTTTTTTGTCTGGATTTTTTTTTCGTCTGGCCAGGTTCTTATATGCGCTCGCGTTCCATCGCTGCCAGCGCACTTGTTGCCTCACGCCCGCTCCCGTCCTTGGCTCATGCCCCAGCCGGCGGAGCCTAGGCGACGATGGGAACAGCGCGCTCGCTCAGGCAGGCGGGCCAGCGACGCTTGCTCCGGCGGCGGCCCATCCTGCTGTGCTCGAGGAGGCCCAGGCGGTGCATCTTAAGGAGGATGCTGTCAGAAACGCGGAGGCACGCAATGACGAGCAGATCCTCGAGAACAGCGTTGTAGTGCGCCGTGTCGATCTCGGCGGCGGCGGCGGAGCCCCATCGCACGACAACAGTAAGGAAGATCAAGGTGCTACAGCGGCAACGACGTCCAGCTTTGTTGGTCGTGGCAGCAACAGCAAGACGGCAGCCCAATCACCTTGGTCACGGCAACAACTTTGTTTCTTCCTAAATCACCTACACTTAATTTGTTTGCCAATCTCTTGCTATAGAGTTCTTCCCAATCGTTAGAAGATGTGTCTGTTTCTTCCCCAATCATCTGCTATATAATTTCATAGTGTGTGTCCAGAATATGCAAAGCTTTTGACTCCTGGATAAATAGATAGATAAACTGGTCAGAATATGGATTGCAATGACCTGCTGAATAAGTTCAATTGCTAATTTCCCTATAACTAAGTGCATGTTTGTTTGCTCAAACCGTGCTGCAAGAAAAAATATGGGACCTACATTCTATTATCAATAAGTACTCTCCGTTATGATCCTAACATCAGAAATCATGAATTGTTGCTGTCATTTGATAATTTTCAGTTTACCAAACCAAGTACTACCTTGTTTTTCAGATTCTAAAAATAGAGAGCATGCATGTGTAACGGTTGTGTCAACTTACTTTGAATTATGTATCCACTATGTGGTTTCTATTAGGCATGATAGGCATTCAAGAATCTAATAGGTTTCTGTTAGGCATGAAAATTAGACAAACTGCTAAAGTGTTTTAGAGAAGTAGAGCAGTCTTGAATTGTTCCTACTGAAAGCACTATGACTTTGATGTTGCTTGGTAGTGTTCAGTTTCATATAACTAGGCAACTGAATTAGCAGTATGTAACTTATGTGCATCATTTTGAAACTTAATGGCTCTGTGAACTATTTTTTGTAGGGATAAAGATTATGTGCCCATGAACTGTTTCATGTGGTGTTCATATGCTGAACTGGATGTAAACCACTGAACCTTGACAAAGTGGTGTTCATATTGTGGTCACTAAATTGAGATGATTATCAACTGTTATGCTTCACCTGAACTGTACATTGTGTTTATAACAAATCGATGAATGGACGACACCTACTCACGATCTTAAGATGTTCACGTTGCTGGCCCTAGAGCTGGAGGAATTTACGGTCTCCAATCAGCCATATTTGAAGGTTTATTCTGGTGGAGACCTGTCGTGTGTGGCGAACCTCAAGATTGGCCTGTGGTCACACATGCATGGCTACTCTGATTACGATGACATGAACACTAAGCTTTTACCTCATTCAGCGTTGCAGGTTCACCCGATGTGCCTTGTTGAGCGTCTTGAAATTCCACAGGTACGTGTATACATGCATGATAACATATGTCATGATAGTGGCCTACAAACTCGTCGCAAACTAATAAAACACTACAAGGGACGAACCAAATGTAAACCAGCCCGGCCATATAAATCTCTGTTTGATTGTCCTTTAGAGAGGGCGGTTAGGTTCTTTGATGCCTCATCTGTCACATACTCATATTTGAACTATTGATCCACCCATAAGAAATAAAGATTTCTACTGCTAAATTGTGGATGTAATTTTGATTAGAAATTTTATTAAAAGCTGGATTAGCTAAAGGTTCAACTGATAAAATCCACCCATAAGAAATaaagatttctactgctaaattgtggatgtaattttgattagaaattttattaaaagctggattagctaaaggttcaactgataaaaaatatgaattgaaatattaagtaggtttttgtctaatccaatttaaataaatgtatatctggaatctcctgataaggactagcatgtgaaaagtctagagaggtcttctgtcataatcaccagaggacagatcaatccttgacatgtttgcataactccttgtcgacattaatcatagatcaaatacgtatatttgtgggtcctaaaagatcacaaaactcgatatttaactaaaggaacacatgaatagtataaaaattaattaaagttattgtttattgcatctaaatatttatgcgctttgcaataggagaaaaaatctatcaaaaatatattttattttgatagaggcttagtattgtcatattgtcgctgacattaacttatattatggatgtcatggtcataacaaaataaattatagccttcaagttttatggagtgaaacataaataatatatatatcggtcctatcgtcgtttttatgaacatgttagtttttttctcccgtcgcaacgcacgggcatgttttgctagTAATAAAAATATGCTACTTATATACTAGTAGAAATTTGGTTTGATGCTTTTGAAGGGGAATTTGATGTGCTACTTGTCTACTGTCCCAGTCAATTGTTTGGTGCAAGTATGGATAGGAAGGGCAGACAGAAAATTGGGCCTGAATGTATGGACAGGAAGGGCATGCAGAAAATTGGGCTGAATGGGCCGTCCTCCACATTCTCAAGGCCTGCCTGACTGAACCCGCCAAAGAAGCCTGACCACTATAGCAGACGACTTCTCTAAACCCTAATACCACTGGGCTAGTTTTTGCTATCGACTCTGTTTAGCTCCGCAcctccgccgctatggccgccgcaaccttctccgccgccggccgccggctcctctccaccgccgcggcagcGAAAACCGAGCTCCCCGTCCCTATCGCCCGTCTTCGCCAGCTCGCCCGCGCTGGCCGCCTCGACGACATCGACGCGACCCTCGCGCCCCTGTTCCGCTCCCACACCGTCGCCGCGCTCTCGGCCCTCTCCTCGGTGGGCCTCCCCGACCGCGCCTCCGCGCTGCTCGGCACCATCACGTCGCCCACTACCGCGCACCTGAACGCGGTCCTCGGCCCGCTCCTGCGCCGCCGCCGCCTGGCCGGGCTCGTGCCCTCCATCCTCGCCACGCATGCCTCTATCCCGCGGGACGCCGCCACGGACAGCATCCTCGCCAAGTCGCTCTGCCTCACCTCCGGCGCCGACTCCGCGCTCCACCTCCTCCGGGAGCCATCGTCGGGGTCGCCGCCGTCGCTCCAGCTCTTCACGGCCATCATCGACTCCTTCTACAAGCAGCGCCTCCCGCACCGCGCCGAGGAGCTGTGGCGCGCCATGGTCCAGGACCACGGCATCGCCCCCGACACCGCTGCCTACAACGCCCGGATCACCTACAAGTCCGCCAACGGCACCGTGGAGGAGGTCAAGGAGCTGATCCGCGCCATGCGCGAGGAGGCCGGGCTCCGGCCGGATCTCGTGTCCTACAACGCGCTCATGCGGGCGATGGCGCGGCACAACAGAGTGGATGAGGCGGTGGAGGTGTACCGACGCCTGGAGGCCGGGGAGGAGGCGGACGTGGTGCCGGACTGCGCGACGTATACCTGCGTGGTGGGCGCGCTGTGTGGCGCGGGGCGGTGGTCGGAGGCGGAGGACGTGTTCTACGCGGGAGTGAAGCGGCGGAAGGTGACCGACCTCGGGACGGTGCGGGTGCTGGTGCGCGGTCTCAAGGACGCTGGCAAGGGGCGAGCGGCGAGGCGGGTGGTGGTCGGTCTGCGCAAGAAGTTCCCCGAGCAGTTCGACGGGCCGTGGAGGGAGCTTGAGGAGGCGGCCGGACTGAACTCCTCCGGCAAGGAGGAGGATAACGTGGAAGACGGTGGCGATGAGAAGCCTGATTTGACAACGGCCGCCGCGGCGTGAGTGTTCGTGGCAATCTGGCAAGGTGGCCAATCAGTTTAAAAGGGCAGCATTGCATGATTAATCTAATAAGCAAATTCACGATACTACAAGAGCATTTGAGTATTCATCTTTTTTTTGTGTTCTTTGATAATTTTACTCGTTTAATAGCACTAATAATTCTAGTATTAATCTTCTAGAATCTAGATTTCGTTGTTTCTAAATGCCATGCCGTCCAATACTTagaccttgtttagatactcaaaatccaaaaacttgtcaagattctttatgaaattgaattttacgacacatgtagggagcactaaactagatgaaaaaataaaaaataattgtacagtttgtgtaatttacgagacgattttttttaaacttacttagtgtatagttggataataattgtcaaatacaaatgaaagtgtattgtatcgaaataaaggcttcatctgAGAGCCTGCTTCCGAGATCCATCCCTCGTCGAGACTCAAGATCCCGTCTCGTGGTCGAGTCGCCACAGCTTGAGGGCATCGGTTCCATGAACTCGGTGGTGGTGGCGCTCTTCGCTCCTTCGCCTCTTCGCCGCCGGCAACTGGACGGGCCTCCACCTTGGGCTGCTACTCTCCGTGTGCCTCTGGCCTCaagatggcaacgggtacccgagtacccgacgggttttacccgataaagaggcgggtatggaatgaattttctacccatggtatgttattgggcaaaatcctatacccatcgggtatggcgggtacgggtgtgggtgtgtactacccatacccgtctacccgcgggtAAAAATTACCTGTGAAAATAACTAGTCACCCTTGTCATTTTAGCCTATATAGCACATGAATTTAGTCTAAATCCAACTAAACTCTCCTAATATatattatatatgtatatgaatttgatgttgtcatatgaatatTAGTTTGTAACTTGTTGGAGGTTTAGTATGATTTTCTTTGTGTAAATATATAATATTTATATGTAATTCTCGGGTATACTAGCGGGTGCGGGTTACCCGTCGGGTAGAAATTACCTGCGGGTGCGGGTATAGAATTATTTTCCTACCCGTGTGTGGGTACGGGTAACCCGACGGGTAAAATTTAGACTTCGCGGGTGTGGGTACGGGTGGCCACTACCCGTCGGGTACGTATCCGTTGCCATCTCTAGTCTGGCCTCTGCTCTGTGTGGGCGCGGTGTCACCACCGTCCGGATCCATTACTACAGCAACCGCCCCATTCCTCGAGAAATCGAAATATATACTCCCTCGTGTCTGACTCCTtatttttataaaagttttaagacaaatatatttatataattttcatattttcaaacttaataacttaaaagttattcataatttatattttcaatgtttaatttaaaccttataaaaatgattttGTAAGACTGACTCCAACAATCTACACAGTGTTTTTGCGGGACAAAACGTGCTCCAACAGAGGAGCCAAACCCACGACCTATTTTGCGTCAAAGCTAAGGCAGAACCCAAAAATACGTCCTTGCTAGGTTCTTCTGCGTCTCCACACAGGGCCCACCTCATGAAGCGTAGAACCAGAGCCTGAGATCCGCACCAGAGGTCCGCGTTTGCTGGCACCGGTGAGGGTGACGTGTTCGCTACTGCGGTCGCCAACGCGCGGACTgcctccgccggcgccgcgcgccttgcgctccgcctccCTTCCACGAGCACGGCCCCCACATCCTCCTCGGTGCCGGCGGCGGCGCTGGGACAGCCGCAAGCCCAACGCGAGGCGGAATAGGTGGAGCTGCTGGAGAAGAGCAGAGCACAAAGCGTGGACGGTGAGGACGAAGCGAGAGGAATCGCCAGCTCTAGCTTGCGCGAggtgggtccgtggcggcgcgcgcgtagccggtgaggtgcggcccgatgcggcgaggtgggcggtgcTCGGCTGCTCGTTTGCGTCGCTCGTTGGATAACCCTTTAATTGTGGGGGACCTCAAACATCAAATGCCTCTCTCTTAACTCTCAATAAGAAAATATTTTGGAGATCTTTATGAGATTTTTTCCGGTCCCTCAAATCAGTCTCACATCTCTCAAATAAAGAGAAAACCTCTTTTCTTCCAATCCACTATTTATGCACACAAGACCATTGGACACATACAGTATGCTTGGCACCGGTGTGGCCGTGTGGATCCCAGCGATGTTAGATGGCACCGGTGCCGAATATTTTCTCACTATAGTTTGTTGGGCGCCGCTACTTATCCTGTGCTTAGGTCCACTTTTTTTTTTGGCAACTCTCCCATACTACGAAAGGCCTAAACAAGGCTCAGTTCGCGaaaacaaattacatagctcatctaaaaactgcgaaataaatttatcaaaactaattaatctattattagcacatgtaagttactgtaacagttgtgaccaatcatggactaattaaacttaaaagattcgtctcgtgatttacaactaaactgtataattagtttttttcacctatattaatcctccatatatgtattaaaaatttatttaaaattcaatgtgacgagtgaaaagtttttagacggacaataaacaagggctacttggccttgtttagttcccaaaaaactttgtaaaatttttaagatttctcgtcacatcgaatctttagacgcatgcatggagtattaaatataaacaaaaataaaaactaattgcatagtttgattgaaattgacgagacgaatcttttgagcctagtcagtccatgattagacaatatttgttaaatacaaataaaagtactaccgtgtcggttttataaaattttttgaactaaacaaggcctCGTTTGGGCTACACAAATGCGAGACTCAGATAGTGTCTCCCTCCCCGATCTGAGACATCGCTCATCCATCTGACGGCAGCGCGCGCGCCTGCAAAATCATTCCCCGACCCAGAGGGAGCCGAGCCCAGAAGACGATGCTGCTCCGCGTGCCAATCCGCCTCGCGCCGCCGCTCGCCGGCGCCCTCCGCGGCATTTGCGCCACCGCGCTGCCGCAATCCAAGCCCCCGCCCGAACCCCTCTCCCCATCGGACCTGGACGCGATCTCCGCGCTCCTCCCGCGCCTCGTCTCCGCGGGCCACGTCCCCGCCGCCGGCCGTCTCCTCTCCGCGGCGCTCCTCCTCCCGGGCTCCCAGGACCGCCTCCCCCTCGACTCCCTCGCCGCGCACCTCGCCTCGATTCCGACCCTCTCCCCCGCCTTCGCGCTCCTCACCGCGCTGCGCCACCACCCGGCCCGCCCCTCGCCGCTCCTGCTGGCGTCGCCGCTGCTCGGCAGCCTCCTCTCCCTGCGCCGCGCGCGCGACGCCTCCTCCGTGCTGCGCTGGCTCTGCCGCCCGGACTCCCCGCGCCGGCCCGACGCCGCTACCTACGCTGACGCCGTCGTGGGGCTCTGCCGTCTTGAGGACCCCAGGGCCGCGCTCGCCGCGCTCAGGGAGATGGCAGCGGACGGGTTGCCGGCCacgcgggagctgcgggaggcggtgcgggacgcgatgctgcaggacgccaggatcgaggaagcgtgggcgctggaGGAGGCGCTGCGCCAGCCGGAGGAGACAGGGAAGCTGGTGGAGCTGATAGACAAGCTTCTCTCAGCGTGGGAACCCTGAGCCGTTGGGGGCGAAGAACAATGCACGGATTGAGCTTTCGGTTTTTCATAGATAGATAGATTCTTGTCCCTGGCAAAGTTTTATGCTCGTGTACTTTGAATGCATTGCAAGAAATTCCGGTGGATTCAGCAATTTTTTTCCTTGAAATTGTTACGGTATTGGATGGTTTTTGCGCATCAGATATTACTATCGAGTGGATTTaggccttgtttagatttgaaaattttttagatttcgataccgtagcactttcgtttttatttgacaaacattgtccaatcataaagtaactagcttaatagattcatctcgcttttatttgacaaacattgtccgatcataaagtaactagcttaaaagattcatctcgcgatttacagacaaaccgtgtaagtaatttttattttcatctatatttaatgctctatgcatatgccgcaagattcgatgtgacgaagaatcttgaaaagtttttggttttggggtcaactaaacaaggcATTAGTGTTGCTATCGAATGGATCGAGTGTTGCCATGCAGAACAGCAGAAAGACTTTCGCAAATAATTCTATCAACCAGTGTTATTACTGTGGCATTTGAGTTCAATAGATATACCGAAATCATATCACAAACACTTCGCGTGATTACTGCAGAAATCATACCGGAGTGTTCATACTGTCATTTGTTTGGTAAATTGTTAGCACTGGAATCCACATAATAGTTACCGAACCAGCAACATCCAAGACCAAGACTGCAAGTTAATGCTGGTTTGCTCAGCTTATCGTTTCATAGCTTTTACATCGATTGGGATTTGTTGGTACTGGTTGCTATTGTGTATTTACATTTTGGAATAAGTAATCCATAAATTTAGAAGTATGACATGCGTTCTGATGGCAACTGGTATGATCATGCAGCAGAGCATCAACTTATTTGCGCACAAGCACAAAAAAAACTGTCCCAAATCAAAGTACCTAATTTCGAAATACTCTCTTGCACTGCTGCGCTTTTTTAAGCATCAGCTCTAGACCTCACTGAAAACCTAATTTAAGTAACCAAAACATACAGCTTTTCTTTAAGATATACAGCATGTAAACTCTTCTGACCCAAATCTGCTCCATTTGCTTACAGAGGAGGGTAGAGACGAACGCAGAAACCACTATCTCGCGCCTTCAAAGAGATCAGCTCGGTTCCTTAACTAAAAACCACCGAACGAGCACCATCCCCAGCAGACAGTCCGCATCGAGCACAAGAACTTTTTCTTCCTCGAGCGACCATGATGATAGTCAAGCCAGCCAAGACAAAACTGATGCATTAGGAACCGCCAAGACAAAACTGAACTTTTTCAAGTAAATAGTTGCAAATCCTTGATCCATCATCCCCTGCTGCTCTAAGCATGCACACCATTGCCATTGGCATAGTATGTTCCGTTTGAGAGACCATTGGCGAGCTTCTTTGGGTGCCCATTTTGGTGTACTGTGGGTGTATATGAGCCATTGCTCAGAACATGCTTAGCTGAAATAACATGACCATTGCAGCAGTCTTGCAGCACCCTATCCAACTGCCCAGATGCAGCCGCAATTAGTCCTGCAGAAACATAAATTTGGTTATGATATATTCCATGGAAAAGTACAGCACAAATGTTTGTGAAGTGAAAAAGTACAAAGTTTTCAGGATCACATAGCATCTTACCCACAAATAGGGGCGAAGGTTTTGAAGGTCTTGACTTGAACTCAGGATGGAATTGTGCACCAACAAAATATCGGTGGTTGGGTATTTCAATAATCTAGAACAGAGCAAGTTGGTTAAAAGACAAATTTCATGAAAATAAAAAAAATTGTAAAGCAAGTCTCAGTTTGACACAGACCTCCATCCTCCTTCCAGTATCATCTTTGCCAACAAACTGAAGTCCAGCATTTTCGAACTCTGGAACCATATCAGGGTTCACCTGTGAAGACAAAATTTCAGTCAAAAGAACATGCATCATGTATGAACAACATAACAGACAGGACCATAGCATTTAAATGCACATTTAGGAAACTGGTGAACTTCAATAAACAGACCTCATATCTGTGGCGATGCCTTTCATCAACATAAGTGACATTGCCATACCTAATAAAAAGGTAAAAAAAAAATCAATGACTGGACAGGTTATAAAACTACACAAAGAATTCAAGGAAAAACTTCATTGAAGGGGTACAATGAAAATTAAGAAGGGTCTATATGCAACTCACAATTTAGAAGACTTGCAATCAGCAATCTTGAAAAATGTCCTCCTTGATCCTAAGCGCATTGTCGCACCCATATGTGTTTTGGAACCCTACAACAAAATTAAATTCCATGATAATCTGTATCAGACTGACAAAAGGTTGCTGATTGCCATCATCAGTGTGAAACCTAATTCAAAACAATGCAAACCCATTAACAATTACCTCAGGCATAAAAATAACACAAGGGGTCTTGGTATTTGGATCAAATTCAGTGCTGTTTGCATCGGTGAGATTCATGACATGACGAGCATACTCCACCACAGCAATCTGCATCCCAAGACATATACCAAGATATGGGACATTCTTTTCACGGGCATACTTAGCAGCCAAAATTTTCCCTTGAACACCTCTGTCACCAAAGCCACCAGGTACCAAAATTCCATCTGCCCCCTGTAATGAAAACTCTTCTTGTAACCATGATACTCAGAAATCAAATGTGATACGGTTCCAATTTTCCATATCCTAAAAAACAGCCCATTTGTTATAACAAATTACCTTCAACAAATCCCACGCTGTTTTATATGCATCAGGTGCCTAGAAAGTTTAGAAAGAGCAAAGTAAAAAACGATTCACCTCAAGACTTAGCACATTAAATACTAGACTAGACTACTGTGTCAAACCTCAACTGCCGTGGAGTCCTCAAGATCCGTTGAAGCAACCCAATCAACAACAAGCTTCCTGCGGCAATCAACAGATGCATGCAAGAGGGCCTGCAAAATTTTTGCATGACACAATAGTTAGGCAACAGCATTCACATTTGGAAATATAAAAAAAAACATCAGTGCACTGATCAAGTTGGCAAGCTCACTTTCAACACAGACAGGTATGAATCTGATAAGCCAGTGTACTTCCCAACCATAGCAATCCTCACCTGAAATAATCACCGTTAGTTGCATGGAACTAAGGATGAAAAAATTTCCACTAGCAAGGGACAGACTTGAGGAGAAAACACTAACAGTGTCATGAAGGGTATCAAATATAGCAGCTCTTGCAACCCATTCGTCTAACTTTGGCTCTCGAGCAATGCTGGAAATGTTATAAATAAATTACTTTCTGGGACAAAGCAATGTCACATATTGCAGAGAACATACTAATAGATAGTTCAAGACCAACCTATCCACCCTTTCCAGGTTCAGAACTTTAAGAATAGCCTCATGAGCTTTTTGGTCCTGCAGGGCACGAATGTCATTTTAACACAGAATGTGAATTCTAAACACAGAAATGACTTTCAGTCCAAAGAAAACAGATGTGTCTTACCCGTAGCAACAAAGGAATGCGCCAGATATTGGAAACATCATACAAAGAGATAATATTTGCTGCCTGCAAAAACCAATGATGAAATTAGCTTCCTGGAGTAAAGTTGCTACAGCATATGAAGCTTTGAATGAAAATGTTTCCCTACCGGCACATGGCAAAACTGGGAGAGTTTCTCCTTCACATTATCCTCTAATTCCTGTTAGACACAGTTTCAATTATAAGTACAATTAAGGAACTCAGTGAAGGTCATATTCTACTAGTGCAAAAATAATTAGTTTCATAACTAACCTTAGTACTGCGGCAAGCTAAAATATTTGGGGTGAGCCCGAGTCCCCTCAAACCACGTACACTATGCTGGGTTGGCTTTGTTTTCTACATGAGCAAGCAACATAGGTCAAGAATAAAGTCAGTGGAGCCAAACAGATTTATTCAAACAATTAGCTTTTATGATTGGTCAATAAAGATTAGAACATAACTAATGACCAAGAATACCTGTTCACCAACAACATTCAAAACTGGAACTAGACTGACGTGCACCAGGCAGAAGTTGCCAGGACCTGTCAAGTGTCAACCAAAATAGCATAAAAATAAGATCATCAATCCTGCTTACTAGCAGAAGATAGACTGGGGATTGTATGTGTCATAAATCATAATAAGTGTAAAGTTTCTCACCAACACGATAAGAGAACTGGCCCAAAGCTTCAATAAATGGCATGGATTCAATATCACCTGCAGGTGTTTAGAATACAGTCAATAACAGGAAAACCAGCTATAAAATGTTTACACCCAAAAagggagggagggggggaggaatggaATGGTATGGTTATCTCATGCCACCTATAGTGCCCCCCAGTTCTATCACACAGACATCAGCAGGTCCCTCCTTGCCATCAACTGGTATCATAGCAACACGCTCGATCCACTCCTGTATGGCATTTGTGATGTGTGGCACAACCTTAAAAGTAAAAACATTTGGGCGATCAGTTCTAGAACAAAAACACAAGCAGAAGTTCCAAGACAGATGAAACAAACGCGAGTCCACAAAACATGATCCAAATACCTGGACAGTCTTTCCCAAGTATTCCCCTTTCCTCTCCTTGTCAATTACAGACTGGCATAAACCATTGAAAATATAAGAAAAAAAAATAATAAGGCAGCTCTTTATGCAGGGAAAAGCAACTGTGTTTTCAATGTCTCATATAAGACATGTTCATTGTTACATATATCCTTGCGATTAATTGTTTTTTCCTTACATTCTTAACATACTCAAATAACATAAAGACAACAAGGATGTCCTTTTCCGCCCAATTTAGTACAAGATGTCAACACTAACATCAAGTGAACTACTGCATGTTCTGAATATTTGTATGACGGATTTTAAATGCATATACCAATTTGCAGTTCAACGCAAAGAATTAAGGTCTGACAGAAAGAAAATATTATTTATTATTCTTACCTGATAGATCTTTCCGGTGGTTATATTATTGTCCCGAGTAAGTTTAATGTCCAGAAACCTCTCGTAGTTACCAAGATCCAAGTCCACCTAAAAGACGCAAAATAAGTACTTAAATTAGATGGGCTAACAAGCGCTTTGCCAAGCAAAATTTGACTTTGTGACATGTCAACATCAATACCTCGCCACCATCATCCAGCACGAACACTTCACCATGTTCGAATGGAGACATAGTTCCAGCATCGGTGTTAAGGTAAGGATCTGTATATTCAGGTAATTCAATGAGAACATGTCAATCACATGAAGACAAACACAAGCAACTAAAGCATTAATGCAAGTAATAGCTGTCTTGCACCACCGATTTTACAAGGCAAAGGCCACAATCAGAGCACAAGTACAACAATAGTACAAAGAGTGACAAGGCAACAACAGCAAAAACAAAGAAGGGTTTAGGTGGCACTGGATAAGAATAACTATGGGCAAACAAAACATGTAACATTAGATTGAATTAAGTCAAAAGATTCCACAGTGCGGAGCTGGCATCCATAGGTTCGTGACCTGACAATTCTAAATCAGCATTGGTGTCACGTGATATCTAAATCAGCATAGGCAAGCCCTCCATAGCATAATCTATCTGGAAGACAGAGACAAGCATGGGAGGTGAAACCTAGTCTTCTCCAACTACCTTTTCCATGGCCACAGGCCGTCAAGAACCAAAAATTGTGCCCAACCAATAAGTCGAAGCAAATTTATGGGCATCCAACAAAGGCATATTTCATGTCCAAAACGTGAACATATTAAGCTATTTGTGTAAAAAAACACTAAAGAGAACATAATGCCAGAGGCACTTGCCCAAGCATAAGAGCTGACCGACAACCAGTGAAGTAAAATAAATCGCAAGGTTCTATAGAATATCAGTCAAATCATGAATGAACCACCATTGCTCAAACTCCAAGGCTTTATCGCTTAAGCAGAAGATTCCCCAATCACCACTACAAAGTCAAAAGAAGGTGCCATCTCTCCATAAATATAATCTTCTCCTAAACAAGAGGAAGGAAAAACCCCTTTGCACAAAGGGTAACCCTGAGTAGGTGCCCACCAATTATAAAGCAATCTTTGAAGGAAAAGAAGTACAACCTCTTTGACTGACAAGATTGGCAAACTTATCATGAAAATCAAAGACCAGTTTGACATCATATCTTCCAAACCCAAGGCACCAACGAATACAACGGCAATAGCACTGAGCGGAAGGTTCAAAAGAGGGACTTTTCACCTAACTCGACCAGGAACCCGGGTCCTCCGCACACACCAACTCCCACCCACAGTCCCCGCCACGAGTATTGCTCCAAAACCAAATCTTTTGCCGGCCCGTATTGCCGGAACGGATCGAGGGCTCAGACTTCAGAGCCACCCCCGACCCGGTCGAATCCCCCAGCACAACCCTAACGCGCCGTTCCTGGTCCGAAAATGTCTCTTTTGAAACGGAAGGTGCGCGCTGTTCGTTTAGGCAAGGAGGAGAAGAAGGCGGCGGCGGGCACGTACCGATCTTAATGGACGTAATGCGGAGGCCGCACGCCTTGAGGATGACGCCGATGCTGCTGGCCGTGACGCCCTTGCCCAGGCCGCTCACCACCCCGCCGGTGACAAGGACGTACTTCATTTCGCCTTGTCCGGGAATCTCGGGCCCGACAAATccgccgccgccgccgccgccCACCGTCCTCCTCAATCCCCCGACCCGCGCGACAGTTCTTGGCAAGGAAACCGCGCGCTCGCACGGACGCACGAGCTGGAGGTGCGACCGGGGAAGCGAGGTTTTAGGAGGTGAGAGGGAAGAGAAGGGAGGAGTGGGGAGGCAATGGAGGCAAGGCGGCTGGGGGGATAGAGGGAGGAGGAGGGCTTTGCAAAGAGAGGGGGCCATTTATACGCCCAAAAATCCCTCAATTCTCACGATTTTTTTTTTGTTTCCCTGACTTTCCTTTTATGCATCTTCTGGGCTCGGCCGGTTAGGTTTCAAACGGCACGTCGAGGCCCATAGTGTCATCTTATATATACTCCCGGCTTATTTATTACGCGTCGCACGGAACGCGTCAACATAGGCGGACCCACCTAGGGCGAGGTAGGGCGCTCCCCTCCGGTGATGAGTACCCCCGGCCGGCGAGGCGGCGACACCACGATCGCGACAGCCCGGAGCTCCGAGCGACGAGCGGAGGTTGAAGACGGAGTCGGCTGCACGGGCGAGGCTACGAGGGGCGCGTGACTGGGGCCGTGTTGCCAGGCAGGCCCATGGCCCATTAGTCGGCCTTGGCCCTGAGGGAAAGCAGAGCAAGGGCACAGGCATTCCCAATCTCCGAGTCTCCTCCCAGCCATGGGCCCTCGGTGACGCCGCTCCGATTCAACAGCTATTCGTTTGAGTTTATCAACCGAATCTATCAGTAATTCAGCTATATTTTTCTCTTATAATAAACAACTCAATTAATAGTACTTTTTATTATGACTTATCAACCATACAAAGAAGGGAGGCATCTCCAATTGGCTGAGGCGCCAGGACGCTGTGGGATGCGGTCTGCCCCTGGTGCTAGCCTACGCGTTGTGGATTTATgggctgtttagttgctagccacagtttgccacactttactttagcaagtttgattaagttggtaagtgttggttgacaactaagtttagacatgattcttttgggctctacatgtcatagagttaaaaagtgtggcaagattcttttagacatggcaaagtatggcaaccaatttgctaggcacactttttgtggcttgccacacttgcctaaagttagttgtggtagattatggctagcaaccaaacatccccTTACTACTAGTgccttatagttcacccaaaaaactaaaaacttttcaagatttcctgtcacatagaatcttgctgcacatgcataaagtattaaatttacacggaaataaaaactaattgtacagtttgtctgtaaatcagacgatgaatcttttaagtctaattagtccatgattgaataatattttttcaaataaaaacaaaaatgctataatattgaaatgcaaaaaattttcaaaactaaacaaggcctAGCTCGATCTTCCAGGTACTCGCACGTACTTACAGTGGGTTTGCTTGTCTTACAGTTTTGCCACGAGTTCATCTGCGACTATAAGCCTGTGACCTGATGGTGTGGTGTGCGTGGATCTCCACCGATGTAATGCTCCTGACCTATGCTACTACCCGCATGATCACGCAATGCAGGATAGACGGATAGAGAGTGTACCTTTTGTTTGATATTTTTCTGTTAAAAAAGAAGAGAGAAAAACTTTGATTGTATTTTAATTTTGTAACTACAGTAGATGAAGGTCACTAGAATTAAGTTTGTTAATAAGGCGCCTCAACTGTGAATTGGTGACGGATATatatggccatgcagcctgcggcctagcccatggcccggcctaagtacggcctagcccggtggccaccgggctcgggctggtacggtctgaggaaccaggcagtgcctgggccaccacccaagcatgcggcacggcagtggcggagccaggatttaaatcttgggtattcctggtgtctggtgggccaccactcagttgttgcctctaacctcatgatcgacatgtgtcttcaccggtcgccatgtaggcatagcatagagacagaggccgcgcccgtgctacacgcctcgcaccactaggagctcaggacactggaaactagcagtgccgccactacatcatgcctggtcggctagggttagagattttaggaatgaggattatggaattgtctcccactcatgcctcgttcactcacacgaaaaggatactttgttatatatgttgccatgtgcatattccgatttgtcttggaaaagagtttggaaataaaatatgatttgtactaatatttggtggcatgagtcaatatgtatgtggtctggagataaatattaggttttcatttgtagaaacaacagaatagaataattttggcaatcgagctaacatagaacctgtatggaaaaaataatacaagaataaactaaaaagaatgagagaaaaattttatttggtaaatatagaaatgctaatatattagatatacatatatatataaatatacctatatatatttagtgtataaaaagtatatatatttagtgtataaaaaagttgggtataggaatacccactgcatccgcccatgCGGCACAGTCCGACTACGGCTCATTCCAACGATCGGTCTGGTAGCAGCCTGGATTTGTATATATCTGTTGTTCATTGTTATACTGGTGAAAATGATGAACAATTGGTGAAAATGATAAAGTGTTTCAGCACTTGGTGAAAATACTGATGAAAATGAGTTGTTTTCGTCTTGACGGGTCGTGGGCCGGTATGGTACGGAAAAACAATGTGTTTGACGAGCTGGTACGACAAAAAACTGGCCCATGGGGTGTGCCTTGAGCCGAAGGCTAGACACGAAGACCGTAGAGGTACGACCCGCTAGGCACGATGGCCCATAGCGTCTCGACGACCTATGACACAGCACGGCACGATGCCGGGCTATGCCGGCCCGGCCTAGCCCGTTGGACATATATATGATTGAGGCATCGCGCCTCTGATGAATTAAGTGTTAAGATCGGAATATAAGTTACCACCAAAGCGTTCAGGATGGTCTTAGTGTTTTAGGATTGAGTATATATTTTCCTACTATGTTTACATGGCTAGACCAAATTACTAATTAAGTTTGGTATATGCTTGGATGATCATGCAGCATATGGGCTACACTTTCAGTGCCATCCAAGTCGGAGCTTGAGGACTTTGACAAGggccttgtttagttccaaatttttttgcaaaatgagcactgtagcattttcgtttgtatttgacaaatattgtccaatcatggactaactaggctcaaaagatttgtctcgtcattccgaccaaactgtacaattagtttttatttttgcctatatttaatactccgtgcatatgtctaaagattcgatgtgacaggaaatctgaaaaattttgcaaaactttttgggaactaaacaaggccAAGATCTTCAACGGTGACCTGTCCCTCTTTGCGGACGGTGGAAATGACTCATTCAGACAGCCATGAAGACGCAAGGACACCTCCTAGGTCACACTGTTGCGTCATTTTTGGTTGTTTTTCATGTATGTAATATCGAAACTAGAGATCTTTTGGTAGGATGGTCTAGTTATGGTGGTTTTAGGTCAACCTCATTCGACGCTCCATAGAGGCGCATTGTCTGTATACTTAAACTCTTCTTCTTAACTAATACACAAATCTTTTGTATATTTCAAGAAAAAAAGGAAATTTTCAACTAGATCCATTGCTGCGCGTCAACAACTCCGCAAGGCGAGCTCTTTACGGAATGATTTGGCTCATAGATTGGATTCTAATTAAAAATATATTTTTTATAAAAGATATATAAATAAAAATATACTTAAAATAGATTTTTTAGATAAGGAGCAATTTAAATATAATTAATTTTAACATGTTGCACTATAAAAAAATTATAACTAAAGAAAATATAATTGCTTCCACAGAAGAGAGGCATAGAAACGGAAGCTTCAATCACTGTGAAACCACTCGACACTTAAAAAACTAAAGAAAACACAATTTAGCCTTGTGGTCGGCCTTACCATTCAgcactctatacacttgtgtacatccttttaaagctgaccgacactccactcatctccattgctttggattacatttgatgagattgagagtgctctagtgcatttgcattgtcaatttgcatctcgtggctctagttgagcatcgcggttacagttttcttgttactcttgctgacttttgtcacataagtggcttggagcttggaggatcatttaggggcttgtggtgattgtttgctgcctccacttgagttgattgtaaggggcattgtgctcatccttgcggaagatcatgaagaccaattctagtggaatgctcgtggttagttagagtgtccattgtgttcgattcttgcggcactcaagttatgggtctaacttgagtggctacttagcatgagaatcatcactttgagacatgtcaaaatgaggacgtaagttgcagcaaggaaccgaacttcaggaataaatctatgtgttcatCTCTTGTCTGGTTCGGTATCGAGCTCTACATTTGTTCATTTACATTGGTATATTGCTTGTGTGGTAGTTGTTTGTTAGTTGTAGCTCTCTAGTTAATTATAGTTCTAGTAGTAGAGTAGCTAGTTTAGTTGGCTAGAGTATATTTTGAGCATGTTTGCTACTCTAAAAAGTCATGACTGAAAATACTGTTCGCTGATTTATTTATGAGAAAACACTGTTGGCTGGTAGAAAAATTTACGGTTTATAAGATAAGCAAACAGAGTTGTTTCACTAGTAGCTCTTGTGTGGTGAAGTGATTAGTGTAGAAATCAATAGCTACTAGTAAAATTGTGTGGGAGCTTGCTTGGATGAAACAGAGCCAGGCAAAGTAGTGGCTATTAGGCTTGTTATTTTTTACGAACCACTCGGATGATCTAGTGTTTGTGAGGTAGCCAAACTCGTTTGCTTTCTTTCACCGCTCGATCAGAAGATGCTACTCTCCTGTCCCATCCAGGAACATGTCGGTACAGGCTTTGTTGTTGATTAAAACAGTCGGCGGTGCAGTGGTGCAATCGACAGCTAGCCGTGAGGGCATCCGATTCGCTAATTAGCGTTCATCACCGTAACCCAGCATGCATGCTTTTGGCTTGACAACAGACATGTCGCGCTACCAGGAATTGAAGAGTCAACAACTAATACACGTACGTAATCAATCGTCACTGAAAAGCTTCTAATAATTGATGAGAATCTATGCATGCTGTTCGTCCAAAATAAAATGGTCTACATATGCACATTAGGCATGAAATAAAAATATGTGTACGATTAACTCACAGTTAGCTTGCATCCTTGACCGTACGATACTGCTTTCTCTCTTTCTGTGTTCACAAAGGAATGTTGGAGAGCTAGAGCTAGCTTTTGCTAACTATTCCCTCCGTCCACGAATAAACGAACATCTCATTTTTTGATTTGACTAGAAATATATATTAAATAATATCAATATTTGTATCTATAAATAAGATGCTCAATTTAATAATACATATTATATATGATAAATATTAGTATATTTTTTATATATTTTATCAAACTTAAAAAGATTTAACTCTTCAAAAAATGTGTATTTAGGGCTTGTTTGGCACAGCTCAACTTCACTAGTAAAGCTGTTTTTTTAGAAAATAGTTTCATGAGTGACTTTCTAGATGAAGCTGAGCTGTTTTGGAAAAAGTGTTTGGCAAAATAGCTTCACCAACTACTTCATGCATAGTTGAGGGAGAGAAATGAGGGAGAAGATGCAATAAGCTACTTTTTTCTAGCTTCATCCAACTTATGTCTTTGTGAGAGAAGGAGAAAAACAGCTTCACCCATAAAGCTGTTTTGGAAATAAATATTTGGCAAAAAAAACAGCTCACAACAGGTCATGAAGGTGTTGTGAGCTGTACCCCGGAGCAGCTGCTGCCGGCGAGGGACAAAAATATCATCGATGGACCTCAGAATCCTAATGAAATGGGGCTGCATGATCTATGTTGACACGCACGAACCAAAGTTGGAGACGACAGCGGATCGGATCGGATTGATGTGGCGCGCTGATCCGACGTTCCAATCCTCCCAAGTGGGCTGCCCGGCCGGCTCTGCCTGCTGGTAACGTACCTGTCGTACGTCTCCACTCTCGACAGCTACCCGGACCCGGACTCATCACGTCGATGCTTACGGCTTCGCTTCCCAGGCAACCATTGGCCGGAACGCTTCTTAATTACCTGAAATACTTTTGCTAATTTATTATACACAATCTAATTCAGCTGGAACCATTTCTAGACGGATTTCGGCCTAACCGAACGAGCCCTAAATCCTTTTACTATGCATCCGTTCCGGATGTGCATCGTTGGAGTTGGTAACTTTGTTTGTGGTACTTTTTTATGTTGCTGACTTTGCATGGTTTAGCTTGGCTAATTAATTCACTTGTTTCTTATACGTATACTACATACATACCCTGATCAGATAGATGTTGTGGTTTACTATACGTGGGAAGCACTACATGTACAGGTACAATGCATGGTCAGTCATTTGTTTTTTGAAAAATGAAAAAAAAACAAGGTTGACAATATTTTCTTCCCTTTACATAACCATTCTATTATTATTATTACTATATAGATGGATACACTCATTGACATGGGTGCATTGACTTCAGCAAGCATTGTAATATATAGACCAATAAGCTGTGCTAGGAACTGCAAGTGCATAGTTATATATATAAGAAATGCAAAACATTGTTGCGAAATGCAATAGCGCAACAACGAACAAAATTTATCTATTTCTGCTGGGTATATATACTATTTGTATAAAAACGGATACACTCAATGACACGTGTGCATGATATTTCAAGCACTATAATCCAAATGGACATCCGGATATTAGCTTTACTATACTATGTGCTAGCTAGCCATAGGAAGCGTGTACATACTAAGAAAACAAGCCACTTATTATATAGTTTCTTGTTTTAGATCTGTCCACCTCTGGTTTGTCCAAGTTTAGTTAGTATCCAGGCCATTACTCCCACACAAGAAAGTATAACAAAAGACAAACAAATGGAGGCCGTCAACAAACTGCTAACTGACTCACAATTCCCATCCACAAATTTCCAGGTGCTCAGGTTGTGGACCAAATTAGTTCTCTGTTTTCAGATAAGAACATCAATGAACCCTATTGGTTTCCTGTATGTTGATGGGCATTTGTATTATTGTCTCAGGATGTTTGTTGTTCCCATGCCATATCTACAGTAACTGATCAAGACACTGATAACAACAATTGCATCCAGGAATACCGCCAATTTCATGTTGAAATTTCTACGGTATGCATATGGATCCCATCCACATTACACATATTCGAGACATTGAATAGCATATTTGATTGAAACAGATATCGTTCTTTTCATGGCATCAGCCATGTCATGATTGTCATGATGTTTTGACACAAACATTTAGTCACTATCTTGACTAGTATAATGTCCGTGCTAACGCTACGGCGTCATCTTAAAGATACACATATAAACAATCAAACAATAAATTTTTCCACAGTTCAACTTTACACAATAGTATATTGCAAAACTAAAATAAATCATAAAACAGAACAATAAATCAACTAATGAAAAAAATACAAATTCAGTCTCGCAGAAATTAGTCACTTCATATAGAAAAAATAGACAGGCCCACACAACACTACTAAGAAGGGTACTAAAGTTCATAAACCACAGTTAGTATAAACAATAGTTTATGGCCGAGACACCGGACAGGGCTTTCTTCGGGCATGCTGCCACTCCACTCTGCAATGCATCCTTCAAATAGAAATCCCTACCACCAGACACATTGGCCCCTGCAAAAATGTAAATAGGCAAAAGGTTGTGAGAGACAAACTTGACAACCTGTTCCATAACTGTTCTTATTCACAGCAAGAACGCAAATAAACACAAGCACATCCAAATTAGTTGAAGCAGGTTGATTGTTCGAAGCATATTGAATATATAAAACGTATTTATACTAAAATAGGACTACATATTCTCTATGAAAGGATTGTTAAGTTAATGGGGGCTGCACAAAATCACATGCAGCCATACCAGAATACCAACAAGGAATAAAACTATCAAGTTACTCTAGAGATCTAGTTTATATTGTTTTGTGATTATGCAAGCAACACTTACCTATCTAGCTGAGATTACCCAACAAAGCTTAAGCTCAATAGGAACATTAGTAAGTTGCAATGCCTAAATTCTATAATACTACTTTCCATATATCCCATAAAAGGAAATCAGGTTCCATTTTCTGAAAGCTGACATTAAGATGCATGTAATGTTGCGTAGACCAAAAAAATTGTAATTGTGGCTTGTACACATTTTTAAGCATCCTAGTCATTCTGGGAAACAAAATCAGAGGATGCTGAGGATGGTGCTCTTGCTACACATCAATTTAAAGCCCTTTTGGTATGAATAGGCAAAAATATACCAAATTGAATTGTCAACCTAAAAGCAATCATAGCCACCAGCTAACAATTTTTTTTTAATTTTTGAAAAGAACATTGTCCAACTAATAGCTAAGAGGAAATTACAACAACACAAAATAAGCCTATTACCAAATAAATGTCTACCATTTCTATGAAAAAGCCAACGGTGTCCTTGCTTTTTTAGACCGACTGCAAAAAATAAACACGCATCACCTTATATGACTGGTATACTTCTTGAACATACCACTGCAAATACAGTTTCAAGAAGAATAGTTTTGATTGGTTTCTATATGCATATCCACAATAAAATAAAACTTACAGTGTCTACACTTCTACTAATTTATACATGTCGCAATGGCAATTTTATTGTAGTATAATCTAATTACAATTTCAGAAAAAAATCATAAACATTATCCCTTTTTTATCAGCAAAAGATGCCTTCTTCGTGCAGCTCATAATAAGAGAAAAATATCAGCGATCAAGAGTGAAACAGGGGTCAAAACTTTGGTTAGATATAGTCACCTAGCAGCTAATCCTAAATCACACATTACACATTTCTTTGAACCTACTACATGATAATAATCACCTCGCAGGGAATGCTTGTAGTATGCATTCTAGTGCAGGTGATGTATAGCATGCTATTAAATCATCATAAACCTGAATTAAGCATCTAAAATCTATCGGACAACAATCAGTAACAGCATAGAGATTGTTTGATTTAATTTTCGGCACTGCTTGCCTCTGGTAAGGACTAAACTCAAATACAATTTTACACAGCTAATAACAAACACATGAGAACATTAGTCAGTATCTCTCTCCAAAGCTCCTCATCGACTCAGTGGCCATTAGCCGCCTCCACATCCAGCTTTTCAGTCGCTTCCTAGCAGGCCTCAAAACTAAATGGAACATCAAAATTTGGCATGGTGAAATATCAAACGTATTTTTCTCATCGCTCAAGAAGGCGTCCCCTCCCGAAAAAAATGACCAACGAAACCCGCCTCGATTCGTGGGCAGTGTGATGGTCACCTACCTTATGGCGTGCCTGGGTGCGGAGGCCGCCACGGCTACAGAGGAGGGGCCACCATGTTCCCGACCTCGATCCCCATGCTCCCAACAAATTCCTATGTATATTTTTTTGGGTCCACAATGGTTGAAGGCTCTCAACGGGGGACATTTTCTCGAGGGAACCTAGTATAATTTTGATTGGTCCATTATAGTAGAGGTTTGGACTTGGTCCATTATAGTAGAGATTTTTATTCTATGAATATGCATTTGTGTGGTGAATACCTGGAGTCCCAAAATTTTGCCTTAGGGAGCAGTAGCTCATTAGTGTCTTTATTTCTGAACCAAAATTATTAATAAGTACTTTCAAATATTCAATATACTATGAATATGCTTATGTGTGGTGAATTTATATACTGGAGTATTATATATACAATGAAAAAAAACATCTCTACTACTTACAGAAGGTGCCCAAGTAGAGATCCTTCTTGTTCTATGTTGGTGATGCCTCCTCAATCCAAGCGTACTTGTGTTTGTTGATGCCACTATATGAAATTATATCGGCACGCAGCAGGCAAATTGAATGGATAAATGAGGATTTAAAAACAAAGAGATCTTCCTTAAGTTGTAGTGACTAATAATCTGTCACAGCAAATAAAGGATTAGACCCTGCCGTGCTTTGTTCCTTAATAAGAGAATTTTAAAGTTACAATGCCAAAAAAAAATCAATTGTACCCAAGAAACATCTAGTAACTAATTTTTTAAATCTTCGCACATTTCAGTAGATTAATGTTTGAAATGAAGTAAACATTACGTAGTAAGAAAATGTCAATAGGCCTGATCTGAAATGTTTGTGAACATCAGTTGCATATTTCTAAAGGCGTAGATTCTAAATATTCTCAGCAAATTTGCATGATGTTTCATGAATCAGAGCACATGTCTACTTTTCATTGACCGTGTTACCCTGTATGTAGGCATTTTCTCAAACATTTGGCAGGCTACACCCATGTCAAGAACCGTTTCTTACCGGAGGTCGCACAAGGTATCATTGAGCTAGTCCGACATTGACGCCGCTTCTTTTCCTTGGTCACCTTTGTCATGTGCGCCCAGCGTGAGCAAAGGCCAATCACCACGTTTCGTCAGCCACCGTGCCATGGAGCTGCAGCCGCTGCTCTTCCCTCCGCTCGTCCTCGGCCAGCGAGCCGACAGGACAATACCGCCTCTGCTGGCCACGAGCATCGCGCAACCGCCCCTCGTGCCATCCTGGCCAAGCCCATCGCCGCTAGAAGCTTAAAATTCTTGTGACTTGAGTGCCAGGGCGAGCATCCCGCGGAGCCACCAGCCGCGCCGACGCCGCGCAACGCTTGCGCTCGGAGAGATTCCTGTGCGTATTCCATGGGGAAGTTGAGTGTGGCGACGAGCCCTAGATGGATACGGCCGCCTGTTCATAGGCCATCGTGGCGGCCTCGGTGCTATCGAAGTTCGTGTGGAGTGACGGATCTCTGCCGCAAACCTTCCCACGGCTGCATCCACACCCAGATGAACGTGCCCTTTGCCATTTGCGGCGCGCCAGGGCAGGCGCGACCGGAGCCGTGGTCGAGGAGAGGTCTTACTTGGGATTAGGATTTGGGAATCCGATGAGTCGCGGTTGTTGGAAGGTGGAGGAGGGACGAGTCGCAGCACTGGCGAAAGAGCAGCGCGAGATGGAGCCGGCGGCACAGGATGAAGGCGCCCGAGAATTCTTTTCGGATGAAAATTAAAAATTAAATGCGGGCGCAACAGCGAATCGAACGCTGGATGCGTTGGGTGGTGTCGCGTGTTTGAAGCCCTCATGTGTGGGAGGGAGGGCGCGGGTGAGAAGCCTGGCTTCAAACATTCAATCCTGGCCATCAATTTTGGTGTAGGTGTTTATTAACCCTTGATTTTAATAGAGGTAGATTTCTGTGTACATTTTTCTGGGTGCACGATGGTTGAAACTTCTCAGTGGGGGACATTTTATTTGGGGGATCTAGTATAATTTTGATTGGTGCATTATAGTAGAGATTTGTCCAACAAAATAATACATATCAATAACAATGTAATGTCTGATTTCATTAATGTTGATTTACTTTAGCTATATTCTAGTTATATGGAGCAAATGCCAGACTATGAAAATAATGCATAGCATCTTGGTGATTACAATACCTTTTGAATGTTAGGATGTATCCAATTGTTTATTTTTAGGGTTAATTGGATACACACCACTGTAAATTTCATGTTTTTGATTCACACCATTACAATTCGTCAAACCGGCCTGGTGCCATTGCAATTTCGCGGTTGTTTGAAAAACGCCATTATGTACGCAAGATGCTGTCGTGGATCCACTGTCAGGCTCTTGTATTTCCGTATTGCCAATTTTGCCCTTCACTTCGTTCCCCAACCCGAAAGGATAAGCCGCCGTCGCGACCTCCTGCAACGCGAGTTTCTATCTGCCTCCCCGACTCGTTCCTCACTTCGTTCCCAATCTGTAACCCTAGACGGCAGCGCGACCCCCTGCCTCAAGTACGACGGCGAGGCAGTCTGTGCCGGCGGTCTCCGGCGAAGGAGTGGTGCTGCCGCGACGGTCCATGAAGGGCAGAACGGTTGTCGTGGCGGTCCAGTAGGCGGCGATGGCTCACGTTGGCGCAAcggcggcggcaccggaggtcggcggcggcTTGGTCGCCGACGGCTCGTCCAAGGACGACTCCAGGTATGCTGTTTTGAAGTAGAACTCATACTCTGTTGGAAGTTTTATATTGAGTCATGTAAACTTTCCTGTAATCTCATGCAGAGTTTCTAGTAGGGTTCAAATTGATAAGGTACTGTTCTTGCTTTCTTTCTAGTGTTCCGATTCGATCATGACTGCCTTGTTATCCTTTGTTTTGTGCTAGGATGTTTTCGTTAGAGATCAAAGTTGAGGCCTTTATGATGAAAGACAGTGAAGGGAAAAAATCttactgatgcagatcctgatgagataagggtcctccatgatcctgagaacccaagaatagagaagggtgccttatttcctgacataatcaccttcagaaaagcaataaggcactatgcagtgaagacaggttttgtgcttgctcctggcatcaagactgaccctactaggtatattgcaaggtgtaaccaccctggctgtccttggcgtattcatgcttcaaggattcatgatcaaaaaactatacaggtataaacttgtttttgtattcatgtattaaatttattttggatgtgcatactactaattcatgcttgtcttttgttcagattaagaccctaccttttgaacataattgtccaaccacaaagcttgttgtaaacaaaatggcttctcaagactgggtgtcagatagactgaaagactggttgaagaagaatccaagcaagcgtccaaaggcagcaaaggagaaggttgagggagattatggaataaagctcaagtacagcaagctatattctgg
[truncated: 287,049 more chars]
