# Supplementary material for: “Targeted Sequencing by Gene Synteny,” a New Strategy for Polyploid Species: Sequencing and Physical Structure of a Complex Sugarcane Region
Source: Front Plant Sci. 2018 Mar 28;9:397. doi: 10.3389/fpls.2018.00397 (PMC5882829; doi:10.3389/fpls.2018.00397)
Supplement: Table S1 — BLAST results for the sugarcane transcript selection. [file Table1.XLSX]

## Sheet: Sheet1
Sorghum gene (query)	Q length	Sugarcane transcript	S length	Identity	Alignment length	E-value	Bit score	Sugarcane transcript
		subject						Reference
Sobic.003G216700.2	546	comp192426_c0_seq1	1073	95.86	555	0.0	889	Cardoso-Silva et al (2014)
Sobic.003G216901.1	819	comp152620_c1_seq1	681	79	574	5.00E-112	388	Cardoso-Silva et al (2014)
Sobic.003G217000.1	-	No hit	-	-	-	-	-	-
Sobic.003G217100.1	876	comp184762_c1_seq1	1274	97.83	876	0.0	1513	Cardoso-Silva et al (2014)
Sobic.003G217200.1	2619	comp200343_c0_seq1	2639	96.45	2234	0.0	3696	Cardoso-Silva et al (2014)
Sobic.003G217300.2	669	comp879154_c0_seq1	509	93.36	301	1.00E-121	436	Cardoso-Silva et al (2014)
Sobic.003G217400.1	933	comp193218_c0_seq1	1399	96.89	933	0.0	1563	Cardoso-Silva et al (2014)
Sobic.003G217500.1	798	comp185435_c0_seq1	1151	96.43	785	0.0	1293	Cardoso-Silva et al (2014)
Sobic.003G217632.1	1128	SP803280_c105091_g1_i2	1398	95.39	1129	0.0	1792	Mattiello et al (2015)
Sobic.003G217900.2	-	No hit	-	-	-	-	-	-
Sobic.003G218000.1	1308	comp1254817_c0_seq1	349	94.34	212	8.00E-87	322	Cardoso-Silva et al (2014)
Sobic.003G218200.1	2388	comp184670_c1_seq1	860	96.86	860	0.0	1439	Cardoso-Silva et al (2014)
Sobic.003G218300.1	1077	comp198493_c0_seq1	1754	99.24	1080	0.0	1785	Cardoso-Silva et al (2014)
Sobic.003G218400.1	498	SP803280_c92809_g2_i1	1116	97.41	501	0.0	850	Mattiello et al (2015)
Sobic.003G218500.1	750	comp193890_c0_seq1	1913	97.40	616	0.0	1050	Cardoso-Silva et al (2014)
Sobic.003G218600.2	759	comp194690_c0_seq1	2098	94.47	759	0.0	1158	Cardoso-Silva et al (2014)
Sobic.003G218700.1	2661	comp201186_c1_seq1	2660	93.56	2189	0.0	3253	Cardoso-Silva et al (2014)
Sobic.003G218801.1	354	comp180025_c0_seq1	981	96.61	354	2.00E-167	588	Cardoso-Silva et al (2014)
Sobic.003G218900.1	1314	comp199848_c0_seq1	3046	97.97	1320	0.0	2030	Cardoso-Silva et al (2014)
Sobic.003G219000.1	-	No hit	-	-	-	-	-	-
Sobic.003G219100.2	576	comp189017_c0_seq1	853	91.83	600	0.0	806	Cardoso-Silva et al (2014)
Sobic.003G219200.1	1476	comp194024_c1_seq1	1812	95.20	1479	0.0	2318	Cardoso-Silva et al (2014)
Sobic.003G219300.1	1452	comp205789_c1_seq1	1622	97.44	676	4.00E-70	118	Cardoso-Silva et al (2014)
Sobic.003G219400.1	1338	comp196957_c0_seq1	2185	96.62	1182	0.0	1956	Cardoso-Silva et al (2014)
Sobic.003G219500.1	867	comp190483_c0_seq1	2093	97.94	854	0.0	1439	Cardoso-Silva et al (2014)
Sobic.003G219600.1	3072	comp200250_c0_seq1	2297	96.48	1817	0.0	3001	Cardoso-Silva et al (2014)
Sobic.003G219700.1	1287	comp196893_c0_seq1	1531	97.49	1275	0.0	2178	Cardoso-Silva et al (2014)
Sobic.003G219800.1	1281	comp192319_c0_seq1	1621	95.44	1293	0.0	2047	Cardoso-Silva et al (2014)
Sobic.003G220000.1	1839	SP803280_c37069_g1_i1	918	95.01	921	0.0	1441	Mattiello et al (2015)
Sobic.003G220200.1	2880	comp204692_c0_seq1	3934	98.54	2889	0.0	4904	Cardoso-Silva et al (2014)
Sobic.003G220500.1	2046	comp689708_c0_seq1	1189	98.91	825	0.0	1474	Cardoso-Silva et al (2014)
Sobic.001G047400.2	669	comp201740_c0_seq1	1895	97.01	669	0.0	1125	Cardoso-Silva et al (2014)
Sobic.003G220700.1	1428	comp204872_c0_seq1	3214	96.49	1459	2.00E-72	2152	Cardoso-Silva et al (2014)
Sobic.003G220800.1	1050	comp201912_c0_seq1	2278	97.89	1055	0.0	1833	Cardoso-Silva et al (2014)
Sobic.003G220900.1	426	comp201647_c1_seq1	2126	86.27	408	1.00E-115	416	Cardoso-Silva et al (2014)
Sobic.003G221000.1	1110	comp186330_c0_seq1	939	96.11	797	0.0	1297	Cardoso-Silva et al (2014)
Sobic.003G221100.1	696	comp190837_c0_seq1	993	93.50	708	0.0	1042	Cardoso-Silva et al (2014)
Sobic.003G221200.1	2088	comp206666_c0_seq1	5765	98.09	1882	0.0	3275	Cardoso-Silva et al (2014)
Sobic.003G221400.1	2727	comp198677_c0_seq1	3509	98.24	2727	0.0	4771	Cardoso-Silva et al (2014)
Sobic.003G221500.1	2085	comp202683_c0_seq1	2611	96.14	2029	0.0	3082	Cardoso-Silva et al (2014)
Sobic.003G221600.1	564	SP803280_c96873_g2_i2	982	95.41	567	0.0	900	Mattiello et al (2015)
Sobic.003G221700.1	912	comp203464_c0_seq1	2041	97.81	912	0.0	1574	Cardoso-Silva et al (2014)
Sobic.003G221800.1	1050	comp199819_c0_seq1	1870	87.74	879	6.00E-152	1017	Cardoso-Silva et al (2014)
Sobic.003G221900.1	951	comp197873_c1_seq1	2410	96.99	789	0.0	1331	Cardoso-Silva et al (2014)
Sobic.003G222000.1	1677	comp196878_c0_seq1	2416	97.64	1680	0.0	2871	Cardoso-Silva et al (2014)
Sobic.003G222200.1	1155	comp199819_c0_seq1	1870	84.70	1242	0.0	1560	Cardoso-Silva et al (2014)
Sobic.003G222300.1	1035	comp199819_c0_seq1	1870	93.02	892	0.0	1403	Cardoso-Silva et al (2014)
Sobic.003G222400.1	1107	comp186719_c0_seq1	812	98.40	688	0.0	1210	Cardoso-Silva et al (2014)
Sobic.003G222500.1	1827	comp188881_c0_seq1	2154	98.41	1827	0.0	3214	Cardoso-Silva et al (2014)
Sobic.003G222600.1	1767	comp200773_c0_seq1	2542	96.07	1782	0.0	2878	Cardoso-Silva et al (2014)
Sobic.003G222700.1	1686	comp200773_c0_seq1	2542	84.32	1435	0.0	1389	Cardoso-Silva et al (2014)
Sobic.003G222800.1	2064	comp182005_c0_seq1	651	96.31	651	0.0	1061	Cardoso-Silva et al (2014)
Sobic.003G222900.1	2340	comp186625_c1_seq1	2605	98.50	2072	0.0	3655	Cardoso-Silva et al (2014)
Sobic.003G223000.1	2085	comp198964_c0_seq1	2822	96.38	1821	0.0	2998	Cardoso-Silva et al (2014)
Sobic.003G223100.1	1344	comp193494_c0_seq1	1287	96.17	1174	0.0	1919	Cardoso-Silva et al (2014)
Sobic.003G223200.1	1662	comp198664_c1_seq1	4287	98.74	1693	0.0	2736	Cardoso-Silva et al (2014)
Sobic.003G223300.1	1431	comp198664_c1_seq1	4287	95.38	1447	0.0	2376	Cardoso-Silva et al (2014)
Sobic.003G223400.1	237	comp197722_c0_seq1	971	95.78	237	6.00E-106	383	Cardoso-Silva et al (2014)
Sobic.003G223500.1	975	comp185012_c0_seq1	1300	98.32	952	0.0	1670	Cardoso-Silva et al (2014)
