# Supplementary material for: “Targeted Sequencing by Gene Synteny,” a New Strategy for Polyploid Species: Sequencing and Physical Structure of a Complex Sugarcane Region
Source: Front Plant Sci. 2018 Mar 28;9:397. doi: 10.3389/fpls.2018.00397 (PMC5882829; doi:10.3389/fpls.2018.00397)
Supplement: Table S2 — Primers used to screen the sugarcane BAC library. [file Table2.XLSX]

## Sheet: Planilha1
Gene	ID	Sorghum gene	Position (kb)	Sugarcane transcript	Forward primer	Reverse primer	Temperature
1	Sh01	Sobic.003G216700.1	55205	comp192426_c0_seq1	TGCGGGATAAGAACGTGATG	GATGGCGTCCTGGTAGTATTT	60
2	Sh02	Sobic.003G216901.1	55265	comp152620_c1_seq1	CGCTGAGCTCTTTGAGATGTAT	TCATGGAGCAAGGTAGGAAATC	60
3	Sh03	Sobic.003G217000.1	55271	No hit	No hit	No hit
4	Sh04	Sobic.003G217100.1	55273	comp184762_c1_seq1	TGTCACCTACCTATCTCACAAATG	CAAACGTCACGTAGCCATAGA	60
5	Sh05	Sobic.003G217200.1	55279	comp200343_c0_seq1	GGTCAGGACACTTCTGGATAAA	AGTGGACTCTTGGGTGTAGA	60
6	Sh06	Sobic.003G217300.1	55289	comp200343_c0_seq1	GGTCAGGACACTTCTGGATAAA	GGACTCTTGGGTGTAGAGTTG	60
7	Sh07	Sobic.003G217400.1	55298	comp193218_c0_seq1	GGAGTTGCATACGGGTTCTT	CAGCTCCTTCTTGGTAAGTATGT	NA
8	Sh08	Sobic.003G217500.1	55303	comp185435_c0_seq1	TGCAATCAGCAGAGCTGTAG	GAGACCCAGGATAACAACCAAT	56
9	Sh09	Sobic.003G217632.1	55315	No hit	No hit	No hit
10	Sh10	Sobic.003G218400.1	55330	comp188622_c0_seq1	TCAAGAACAGGCAGGTGAAA	TCCTCGCAAGGTAAAGGAAAG	60
11	Sh11	Sobic.003G217900.2	55338	No hit	No hit	No hit
12	Sh12	Sobic.003G218000.1	55352	comp1254817_c0_seq1	CTACGCTGCTCTGATGAAGG	TGTTCGTCGTTGGAGATATGG	60
13	Sh13	Sobic.003G218200.1	55367	comp184670_c1_seq1	GAAGCAGGAGTCAAACCTTCTA	GGTATCCTTTACCAGGCATCTC	56
14	Sh14	Sobic.003G218300.1	55372	comp198493_c0_seq1	AAGTTGCTCCAGACACCTATG	GCTCCAGCTCTTCTTCAGTT	56
15	Sh15	Sobic.003G218500.1	55388	comp193890_c0_seq1	CATGCTATGCTCATGGGAGATT	AGGAAGCCAGCCACTTAAAC	60
16	Sh16	Sobic.003G218600.1	55392	comp194690_c0_seq1	GACTTGGAGCCATCGAAGAA	CCCTACTGCGTTCTGTTAAGT	60
17	Sh17	Sobic.003G218700.1	55418	comp201186_c1_seq1	GCTACAGCCTCCCTATCTATCT	TCACAGACATGGCCTCATTATC	NA
18	Sh18	Sobic.003G218700.1	55422	comp201186_c1_seq1	AACATCAAGTTGGTAAGGTGTATTG	GTTGGAACATTTAACAGCAGGAG	NA
19	Sh19	Sobic.003G218801.1	55429	comp180025_c0_seq1	CTACGCGTGCAGGCTCT	CATCGCAGGTAGGGCAGA	NA
20	Sh20	Sobic.003G218900.1	55433	comp199848_c0_seq1	CATGGGATGGTCTACACTTCAC	GGTTTCTGAGAGAGGAGGTTTG	56
21	Sh21	Sobic.003G219000.1	55456	No hit	No hit	No hit
22	Sh22	Sobic.003G219100.2	55459	comp189017_c0_seq1	GCTGCTGTTCGTGGAGAT	GGATGGAGTTGGAGGTGATG	NA
23	Sh23	Sobic.003G219200.1	55465	comp194024_c1_seq1	ATCACAGATCCCTGCAGAAAG	CCATAGTTCACATCCCAGAGTAAG	56
24	Sh24	Sobic.003G219300.1	55472	comp205789_c1_seq1	AGCAGCAACCACTGACATATAG	TGGGAGAGGTCTAATCAGGAAG	NA
25	Sh25	Sobic.003G219400.1	55478	comp196957_c0_seq1	CCTAGTAGACACGGTGAAGGTA	GGTCCAGACTGCTGTGATTG	NA
26	Sh26	Sobic.003G219500.1	55485	comp190483_c0_seq1	CAAGAAGAAGGCTGCTGAAGA	CCCTTCTTTGAGGCTGTAATCC	60
27	Sh27	Sobic.003G219600.1	55490	comp200250_c0_seq1	AAAGGCCAGATACTTGTCCTAAA	AAGAGTTCCAGCACCCAATAG	60
28	Sh28	Sobic.003G219700.1	55499	comp196893_c0_seq1	CCAAGGACGACCACTACAAC	TTGAGCGTGAAGACGTACC	60
29	Sh29	Sobic.003G219800.1	55502	comp192319_c0_seq1	GATCTCTCTGGACAGCATCAAG	CGCGGCATTTGAAGATTATGG	56
30	Sh30	Sobic.003G220000.1	55525	No hit	No hit	No hit
31	Sh31	Sobic.003G220200.1	55542	comp204692_c0_seq1	GCTCAACATGAAGACCCTGA	GTCCAGCAGCTCGTAGTC	NA
32	Sh32	Sobic.003G220500.1	55586	comp689708_c0_seq1	GCTTGCTGGTCAAAGCTAGA	CGCCTTAAGAGAGCCTTTGTAT	60
33	Sh33	Sobic.001G047400.2	55607	comp201740_c0_seq1	GATGAACTGGAAGCGGAACT	GTTGCTTGTTGGCTGGAAC	56
34	Sh34	Sobic.003G220700.1	55613	comp204872_c0_seq1	GATACTAAGACGCCACCTTTGA	CTTTGCTGGAACTGAATCATCTG	60
35	Sh35	Sobic.003G220800.1	55631	comp201912_c0_seq1	GAAGGCAGAACCAAAGAAACC	GAGCTGCCAAATCCATCATAAC	60
36	Sh36	Sobic.003G220900.1	55639	comp201647_c1_seq1	ATGTCGTAGCAGAAGGTGATG	AGAAACAGCCGAAGCAGAA	56
37	Sh37	Sobic.003G221000.1	55643	comp186330_c0_seq1	GCCATCATCGACTCCTTCTAC	GCGGACTTGTAGGTGATCC	56
38	Sh38	Sobic.003G221100.1	55647	comp190837_c0_seq1	GACGCGATGTTGCAGGA	GCTGAGAGAAGCTTGTCGAT	60
39	Sh39	Sobic.003G221200.1	55649	comp206666_c0_seq1	GACAGAGGTGTTCAAGGGAAA	CATACTCCACCACAGCAATCT	60
40	Sh40	Sobic.003G221400.1	55687	comp198677_c0_seq1	AGAGCGCTATTTCAGCCTATG	CTGCCTTGTTCTCCCTCTTT	60
41	Sh41	Sobic.003G221500.1	55724	comp202683_c0_seq1	AGGCCCGTAAGAAGCAATAC	TGCAGCACCTCTAGGAAATAAA	56
42	Sh42	Sobic.003G221600.1	55734	No hit	No hit	No hit
43	Sh43	Sobic.003G221700.1	55739	comp203464_c0_seq1	GGAGACTGATGAAGACGTGAAG	CAGTTCGACCGGGTAAAGAAA	56
44	Sh44	Sobic.003G221800.1	55749	comp199819_c0_seq1	GGAAGGTCAAGTACATCGGATT	AGAGCGACCACTCCATCT	56
45	Sh45	Sobic.003G221900.1	55754	comp197873_c1_seq1	ATATACACAACCCAGCCATCC	CAGTCTTGTGCTGGAGAGTTAG	60
46	Sh46	Sobic.003G222000.1	55759	comp196878_c0_seq1	GTGCCACAGAAAGGTTCATTAC	CTGACAAACCTGTACCACAAATC	60
47	Sh47	Sobic.003G222200.1	55803	comp187543_c1_seq1	GGTCAAGTACATCGGCTTGT	AGAGCGACCACTCCATCT	56
48	Sh48	Sobic.003G222300.1	55806	comp199819_c0_seq1	GGAAGGTCAAGTACATCGGATT	CCAAAGAGACCACTCCATCTG	56
49	Sh49	Sobic.003G222400.1	55814	comp186719_c0_seq1	GCTTACGGAGATTGCCTTCA	GGAGAGAACCATCAACCATCTT	60
50	Sh50	Sobic.003G222500.1	55862	comp188881_c0_seq1	AGCTACTATCCGCCTCTACAT	AGGCTTCAGAGCTGTTTGAG	60
51	Sh51	Sobic.003G222600.1	55870	comp200773_c0_seq1	GAATCAGTTACGGCCACCTATAA	CGAGCGATGATACCTGAGAAG	56
52	Sh52	Sobic.003G222700.1	55881	comp200773_c0_seq1	CTCAAGGGTGTGAAGGTTCTT	ACAGTGTTTGTCGTTCTCTAGG	56
53	Sh53	Sobic.003G222800.1	55890	comp182005_c0_seq1	CACGAGTCCAGCAACTACTTC	CAGCTGCCACACGATCTC	56
54	Sh54	Sobic.003G222900.1	55893	comp186625_c1_seq1	CCTTGCACGTCTTGATGTTTG	GTTGCAGTGTGAAGGTCATTTC	60
55	Sh55	Sobic.003G223000.1	55903	comp198964_c0_seq1	GGCATTTGGCTGTGGTTATG	CATGGATCTCTAAGCCTCTCTTG	60
56	Sh56	Sobic.003G223100.1	55908	comp193494_c0_seq1	GGCCACAAACAATGCCTTAC	GTTGTCCTGGACCTTGTGAA	60
57	Sh57	Sobic.003G223200.1	55912	comp198664_c1_seq1	GCTCAGCTCAAGCACAAATG	GCTTCCATTGCCGAGATACT	60
58	Sh58	Sobic.003G223300.1	55918	comp198664_c1_seq1	GGCTTTGCATTCAGTCAGTTC	CCGGTCCAAAGTCCTGATTAT	60
59	Sh59	Sobic.003G223400.1	55926	comp197722_c0_seq1	GCTAATAGCACTGCACAGCA	TACAAGCCTGTGCATTCTGAAA	56
60	Sh60	Sobic.003G223500.1	55952	comp185012_c0_seq1	GCATGCACTTCTGCATCAATAG	TTGAAATGAGGCGAGTCTGAA	60
