# Supplementary material for: “Targeted Sequencing by Gene Synteny,” a New Strategy for Polyploid Species: Sequencing and Physical Structure of a Complex Sugarcane Region
Source: Front Plant Sci. 2018 Mar 28;9:397. doi: 10.3389/fpls.2018.00397 (PMC5882829; doi:10.3389/fpls.2018.00397)
Supplement: Table S4 — Summary of the sugarcane predicted gene annotation and alignment against sorghum, maize and rice proteomes. [file Table4.XLSX]

## Sheet: Planilha1
Sugarcane annotation						Sorghum				Maize				Rice				Gene description
BAC name	Locus tag	Positionb			Protein length	Gene ID	Frac. Alignc	Identityd (%)	Identical residuee	Gene ID	Frac. Alignc	Identityd (%)	Identical residuee	Gene ID	Frac. Alignc	Identityd (%)	Identical residuee
		Start	End	Strand
Shy3280Sca001
	Shy3280Sca001_g052	49480	52422	+	311	Sobic.003G217400.1	1	95.82	298	GRMZM2G034536_P01	1	93.57	291	LOC_Os01g42500.1	1	75.24	234	Similar to Zinc finger (C3HC4-type RING finger)
	Shy3280Sca001_g058	54311	58466	+	227	Sobic.003G217300.2	0.92	93.69	193	GRMZM2G034536_P01	0.85	45.32	126	LOC_Os08g29590.1	0.85	45.16	126	Membrane-associated ring finger
	Shy3280Sca001_g068	62515	68774	+	870	Sobic.003G217200.1	0.85	93.26	692	GRMZM2G034430_P01	0.74	89.42	262	LOC_Os01g42490.1	0.85	59.75	472	Similar to Endonuclease/exonuclease
	Shy3280Sca001_g080	77553	80059	+	292	Sobic.003G217100.1	1	99.66	291	GRMZM2G020140_P01	1	99.32	290	LOC_Os01g42480.1	1	91.81	269	Similar to Putative integral membrane Yip1
	Shy3280Sca001_g101	82907	101074	-	490	Sobic.003G217000.1	0.96	65.68	333	GRMZM2G051795_P01	0.37	42.94	70	LOC_Os08g18060.1	0.45	36.47	93	N-alpha-acetyltransferase 50
	Shy3280Sca001_g103	101764	103116	-	451	Sobic.003G216800.1	1	76.54	349	GRMZM2G375707_P01	0.97	63.56	293	LOC_Os01g11510.1	0.29	37.36	68	Mads box protein
	Shy3280Sca001_g122	119899	122244	-	185	Sobic.003G216700.2	1	95.14	176	GRMZM2G137961_P01	1	92.43	171	LOC_Os01g42470.1	0.88	90.51	143	N-alpha-acetyltransferase 50
Shy3280Sca002
	Shy3280Sca002_g020	18811	20212	-	428	Sobic.003G218000.1	1	83.11	364	GRMZM2G075610_P01	0.99	65.96	281	LOC_Os01g42540.1	0.63	41.86	90	ENT domain containing protein
	Shy3280Sca002_g067	27902	67769	-	169	Sobic.003G218100.1	0.79	86.86	119	No hit	No hit	No hit	No hit	No hit	No hit	No hit	No hit	Unknown
	Shy3280Sca002_g075	73279	75657	-	793	Sobic.003G218200.1	1	92.09	733	GRMZM2G078995_P01	1	88.65	703	LOC_Os01g42620.1	0.89	66.95	474	Fertility restorer homologue-like
	Shy3280Sca002_g079	76975	79947	-	359	Sobic.003G218300.1	1	95.82	344	GRMZM2G157589_P01	1	94.15	338	LOC_Os01g42630.3	0.99	73.7	199	Cytosine-specific DNA methylase
	Shy3280Sca002_g088	84549	88176	+	167	Sobic.003G218400.1	0.64	100	106	GRMZM2G134738_P01	0.64	97.17	103	LOC_Os01g42650.1	0.62	95.28	101	Similar to cytochrome C oxidase subunit
	Shy3280Sca002_g090a	89987	90340	+	*	Sobic.003G218450.1	*	*	*	*	*	*	*	*	*	*	*	Unknown
	Shy3280Sca002_g099	96367	99600	+	250	Sobic.003G218500.1	0.9	98.22	221	GRMZM2G481362_P01	0.9	95.56	215	LOC_Os01g42690.1	0.88	85.71	192	Similar to Lysophospholipase 2-like
	Shy3280Sca002_g102	102434	103180	-	249	Sobic.003G218600.2	1	95.65	242	GRMZM2G134234_P01	0.8	89.6	224	LOC_Os01g42700.4	1	59.42	164	Unknown
Shy3280Sca003
	Shy3280Sca003_g001	1827	2372	+	118	Sobic.003G218801.1	1	96.61	114	GRMZM2G002578_P02	0.58	94.12	64	LOC_Os01g42720.2	1	84.75	100	Similar to Putative uncharacterized protein
	Shy3280Sca003_g030	29181	33897	+	432	Sobic.003G218900.1	1	89.95	394	GRMZM2G022279_P02	0.96	92.33	385	LOC_Os01g42730.1	0.91	85.98	319	Similar to Os01g0612900 protein
	Shy3280Sca003_g045	43821	45539	+	573	Sobic.003G219000.1	1	89.78	527	GRMZM2G001219_P01	1	92.68	532	LOC_Os01g42760.1	0.9	78.9	344	Integral membrane protein tmpa
	Shy3280Sca003_g054	50019	54031	+	197	Sobic.003G219100.2	0.7	93.66	133	GRMZM2G001255_P01	0.72	98.59	140	LOC_Os01g42770.1	0.67	87.94	124	Conserved hypothetical protein
	Shy3280Sca003_g076	56923	76796	-	477	Sobic.003G219200.2	0.85	96.63	402	GRMZM2G001296_P01	0.84	96.29	389	LOC_Os01g42800.1	0.87	88.19	366	Putative uncharacterized protein P0410E01.34
	Shy3280Sca003_g080	78412	81385	+	475	Sobic.003G219300.1	0.71	95.95	332	GRMZM2G117742_P01	0.74	90.99	313	LOC_Os01g42810.1	0.7	70.62	238	Leaf senescence related protein-like
	Shy3280Sca003_g085	84946	86289	-	448	Sobic.003G219400.1	0.79	97.64	289	GRMZM2G049866_P01	0.66	94.59	280	LOC_Os01g42820.1	0.69	89.76	228	Heterogeneous nuclear ribonucleoprotein
	Shy3280Sca003_g130	130034	133141	+	289	Sobic.003G219500.1	0.96	96.39	267	GRMZM2G040401_P01	0.96	94.24	262	LOC_Os01g42830.1	0.7	93.55	203	Similar to Putative uncharacterized protein
	Shy3280Sca003_g135	134060	140041	-	1029	Sobic.003G219600.1	1	94.05	965	No hit	No hit	No hit	No hit	LOC_Os01g42850.2	0.96	76.61	773	Ubiquitin-activating enzyme E1-like
	Shy3280Sca003_g140	141702	143103	-	426	Sobic.003G219700.1	0.97	94.93	393	GRMZM2G005304_P01	1	91.42	938	LOC_Os01g42870.1	0.92	82.52	340	10-Deacetylbaccatin III-10-O-acetyl transferase
	Shy3280Sca003_g150	146453	148938	-	430	Sobic.003G219800.1	1	97.2	417	GRMZM2G050270_P01	1	96.51	415	LOC_Os01g42880.1	1	89.07	383	Acyl-transferase family protein
Shy3280Sca004
	Shy3280Sca004_g004	1237	4340	+	289	Sobic.003G219500.1	0.96	96.39	267	GRMZM2G040401_P01	0.96	94.96	264	LOC_Os01g42830.1	0.75	90.6	212	Adaptin ear-binding coat-associated
	Shy3280Sca004_g014	13480	14884	-	427	Sobic.003G219700.1	0.96	96.61	399	GRMZM2G050072_P01	0.96	97.33	401	LOC_Os01g42870.1	0.93	83.17	346	10-Deacetylbaccatin III-10-O-acetyl
	Shy3280Sca004_g030	28005	34003	-	1029	Sobic.003G219600.1	1	93.96	964	GRMZM2G005304_P01	1	91.72	941	LOC_Os01g42850.2	0.96	76.91	776	Ubiquitin-activating enzyme E1-like
	Shy3280Sca004_g043	35707	43629	-	426	Sobic.003G219700.1	0.97	95.89	397	GRMZM2G050072_P01	0.97	96.14	398	LOC_Os01g42870.1	0.93	82.21	342	10-Deacetylbaccatin III-10-O-acetyl transferase
	Shy3280Sca004_g047	44377	47789	-	430	Sobic.003G219800.1	1	97.44	418	GRMZM2G050270_P01	1	96.28	414	LOC_Os01g42880.1	1	88.37	380	Taxadienol acetyl transferase-like
	Shy3280Sca004_g094	92734	94593	-	620	Sobic.003G220000.1	1	91.81	572	GRMZM2G094490_P01	0.96	89.38	530	LOC_Os01g42900.1	0.94	78.08	463	ABC transporter-like
	Shy3280Sca004_g098	97743	98121	+	78	Sobic.005G082000.1	1	85.9	67	No hit	No hit	No hit	No hit	LOC_Os01g40220.1	0.66	56.36	31	Defl8 - defensin
	Shy3280Sca004_g111	103836	111034	+	962	Sobic.003G220200.1	1	97.51	938	GRMZM2G061681_P01	1	95.84	922	LOC_Os01g42950.1	1	81.9	688	Kinase protein
	Shy3280Sca004_g112a	111711	112496	+	*	Sobic.003G220266.1	*	*	*	*	*	*	*	*	*	*	*	Unknown
	Shy3280Sca004_g143	142405	143250	+	282	Sobic.003G220500.1	0.41	95.41	270	GRMZM2G128658_P01	0.41	92.25	262	LOC_Os01g42960.1	0.43	80	236	Tetratricopeptide repeat protein 2-like
Shy3280Sca005
	Shy3280Sca005_g001	389	1234	-	282	Sobic.003G220500.1	0.41	95.41	270	GRMZM2G128658_P01	0.41	92.25	262	LOC_Os01g42960.1	0.43	80	236	Tetratricopeptide repeat protein 2-like
	Shy3280Sca005_g031a	31147	31932	-	*	Sobic.003G220266.1	*	*	*	*	*	*	*	*	*	*	*	Unknown
	Shy3280Sca005_g035	32609	39807	-	962	Sobic.003G220200.1	1	97.51	938	GRMZM2G061681_P01	1	95.84	922	LOC_Os01g42950.1	1	81.9	688	Kinase protein
	Shy3280Sca005_g045	45522	45900	-	78	Sobic.005G082000.1	1	85.9	67	No hit	No hit	No hit	No hit	LOC_Os01g40220.1	0.66	56.36	31	Defl11 - defensin
	Shy3280Sca005_g050	49050	50909	+	620	Sobic.003G220000.1	1	91.81	572	GRMZM2G094490_P01	0.96	89.38	530	LOC_Os01g42900.1	0.94	78.08	463	Similar to ABC transporter-like
	Shy3280Sca005_g099	95854	99266	+	430	Sobic.003G219800.1	1	97.44	418	GRMZM2G050270_P01	1	96.28	414	LOC_Os01g42880.1	1	88.37	380	Similar to Taxadienol acetyl transferase-like
	Shy3280Sca005_g107	100014	107936	+	426	Sobic.003G219700.1	0.97	95.89	397	GRMZM2G050072_P01	0.97	96.14	398	LOC_Os01g42870.1	0.93	82.21	342	10-Deacetylbaccatin III-10-O-acetyl transferase
	Shy3280Sca005_g110	109640	115638	+	1029	Sobic.003G219600.1	1	93.96	964	GRMZM2G005304_P01	1	91.72	941	LOC_Os01g42850.2	0.96	76.91	776	Similar to Ubiquitin-activating enzyme E1-like
	Shy3280Sca005_g130	128759	130163	+	427	Sobic.003G219700.1	0.96	96.61	399	GRMZM2G050072_P01	0.96	97.33	401	LOC_Os01g42870.1	0.93	83.17	346	Similar to 10-Deacetylbaccatin III-10-O-acetyl
	Shy3280Sca005_g140	139303	140780	-	179	Sobic.003G219500.1	0.58	94.61	158	GRMZM2G040401_P01	0.58	93.45	157	LOC_Os01g42830.1	0.44	91.24	125	Adaptin ear-binding coat-associated
Shy3280Sca006
	Shy3280Sca006_g005	2641	5145	+	223	Sobic.003G220600.1	0.93	99.52	206	GRMZM2G107757_P01	0.93	99.03	205	LOC_Os09g09480.3	0.69	98.03	149	SNF7 domain containing protein
	Shy3280Sca006_g018	10421	18380	-	483	Sobic.003G220700.1	1	90.68	438	GRMZM2G039889_P05	0.98	75.73	259	LOC_Os01g42970.2	1	60.81	287	Similar to Zinc finger protein 3-like
	Shy3280Sca006_g022	19963	22512	+	350	Sobic.003G220800.1	0.75	97.72	257	GRMZM2G152526_P01	0.75	95.06	250	LOC_Os08g23120.1	0.74	87.74	229	Similar to RNA recognition motif
	Shy3280Sca006_g028	27269	28381	+	371	Sobic.003G221000.1	0.94	95.98	334	GRMZM2G369931_P02	0.94	90.8	316	LOC_Os01g42990.1	0.54	70.66	248	Similar to Membrane-associated salt-inducible
	Shy3280Sca006_g043	42515	43222	+	236	Sobic.003G221100.1	1	93.22	220	AC209364.3_FGP009	1	93.22	220	No hit	No hit	No hit	No hit	Similar to Putative uncharacterized protein
	Shy3280Sca006_g051a	45553	51044	-	*	Sobic.003G221200.1	*	*	*	*	*	*	*	*	*	*	*	CTP synthase
	Shy3280Sca006_g090	78915	90922	-	909	Sobic.003G221400.1	1	98.46	895	GRMZM2G047093_P01	1	97.36	885	LOC_Os01g43030.1	1	90.99	828	Similar to Acetyltransferase 1-like
	Shy3280Sca006_g113	95643	113842	+	699	Sobic.003G221500.1	1	87.27	610	GRMZM2G114315_P02	1	77.7	554	LOC_Os01g43050.1	0.98	39.68	250	Similar to CENP-C
	Shy3280Sca006_g118	116004	118245	-	189	Sobic.003G221600.1	1	94.18	178	GRMZM2G114380_P01	1	92.59	175	LOC_Os01g43060.1	1	74.07	140	Similar to Putative uncharacterized protein
Shy3280Sca007
	Shy3280Sca007_g019	14979	19428	-	368	Sobic.003G222400.1	1	96.75	357	GRMZM2G040642_P01	1	90.27	334	LOC_Os05g50970.1	0.56	76.45	211	Similar to Protein phosphatase 2C
	Shy3280Sca007_g053	45632	53788	+	345	Sobic.003G222300.1	1	96.52	333	GRMZM2G024315_P01	1	93.35	323	LOC_Os01g43090.1	1	83.43	287	Oxidoreductase
	Shy3280Sca007_g074	72616	74954	+	343	Sobic.003G222200.1	0.89	97.09	334	GRMZM2G176903_P01	1	94.46	324	LOC_Os01g43090.1	0.99	82.22	282	Aldo/keto reductase
	Shy3280Sca007_g089	89348	89620	-	91	Sobic.003G222101.1	0.51	78.26	36	No hit	No hit	No hit	No hit	No hit	No hit	No hit	No hit	Unknown
	Shy3280Sca007_g101	93592	101834	-	559	Sobic.003G222000.1	1	97.32	544	GRMZM2G160151_P03	1	94.28	527	LOC_Os09g23380.1	1	80.78	454	Metallo-beta-lactamase
	Shy3280Sca007_g106	102773	106559	+	317	Sobic.003G221900.1	1	96.53	306	GRMZM2G114444_P02	1	95.27	302	LOC_Os02g23823.1	0.88	74.5	225	Similar to Basic helix-loop-helix-like protein
	Shy3280Sca007_g154	145364	154738	+	346	Sobic.003G221800.1	0.99	94.52	328	GRMZM2G024315_P01	0.99	83.77	289	LOC_Os01g43090.1	1	84.39	292	Oxidoreductase, aldo/keto reductase
	Shy3280Sca007_g160	156977	160169	-	304	Sobic.003G221700.1	1	95.07	289	GRMZM2G000256_P01	1	93.42	284	LOC_Os01g43070.1	0.73	87.07	202	Psbp-related thylakoid lumenal
Shy3280Sca008	Shy3280Sca008_g015	7796	15950	-	345	Sobic.003G222300.1	1	96.52	333	GRMZM2G024315_P01	1	93.35	323	LOC_Os01g43090.1	1	83.43	287	Oxidoreductase, aldo/keto reductase
	Shy3280Sca008_g046	42154	46602	+	368	Sobic.003G222400.1	1	96.75	357	GRMZM2G040642_P01	1	90.27	334	LOC_Os05g50970.1	0.56	76.45	211	Similar to Protein phosphatase 2C
	Shy3280Sca008_g085	71808	85069	-	609	Sobic.003G222500.1	1	98.69	601	GRMZM2G025854_P01	1	96.39	587	LOC_Os10g11140.1	1	88.74	544	Aldo/keto reductase
	Shy3280Sca008_g095	92328	95349	+	570	Sobic.003G222600.1	1	91.68	540	GRMZM2G026371_P01	1	89.97	529	LOC_Os01g43120.1	1	78.63	471	Similar to DEAD-box ATP-dependent RNA helicase
Shy3280Sca009	Shy3280Sca009_g027	27429	33255	+	324	Sobic.003G223500.1	0.99	97.21	314	GRMZM2G057853_P01	1	95.68	310	LOC_Os01g43250.1	1	84.57	274	SEC13 protein homolog YGL100w-like
	Shy3280Sca009_g036	36845	41759	-	472	Sobic.003G223300.1	1	94.76	452	GRMZM2G037694_P01	0.79	92.51	346	LOC_Os01g43220.1	0.9	73.42	174	Glycosyl hydrolase
	Shy3280Sca009_g042	42049	47330	+	561	Sobic.003G223200.1	1	96.43	541	GRMZM2G058039_P01	1	94.3	529	LOC_Os01g43170.1	0.99	72.47	408	Polypyrimidine tract-binding protein 1-like
	Shy3280Sca009_g048	48829	51933	-	450	Sobic.003G223100.1	1	93.56	421	GRMZM2G052844_P01	1	92.89	418	LOC_Os01g43160.1	0.95	88.15	372	Polygalacturonase
	Shy3280Sca009_g060	57768	59969	+	701	Sobic.003G223000.1	1	94.4	658	GRMZM2G073460_P01	1	90.26	630	LOC_Os03g56850.1	0.87	35.93	203	Pentatricopeptide repeat
	Shy3280Sca009_g102	102560	109328	+	783	Sobic.003G222900.1	0.88	98.39	672	GRMZM2G156069_P01	0.88	96.63	660	LOC_Os01g43150.1	0.85	93.4	623	Osftsh9 ftsh protease
	Shy3280Sca009_g110	110320	114055	-	680	Sobic.003G222800.1	0.97	90.21	608	GRMZM2G156126_P01	0.96	89.51	589	LOC_Os01g43140.1	1	78.1	517	Similar to Lipase class 3 family protein-like
	Shy3280Sca009_g122	122724	125909	-	561	Sobic.003G222700.1	1	97.33	547	GRMZM2G156158_P02	1	92.69	520	LOC_Os01g43130.1	0.96	83.49	435	DEAD-box ATP-dependent RNA helicase 26
Shy3280Sca010	Shy3280Sca010_g054	54321	60143	+	324	Sobic.003G223500.1	0.99	97.21	314	GRMZM2G057853_P01	1	95.68	310	LOC_Os01g43250.1	1	84.57	274	SEC13 protein homolog YGL100w-like
	Shy3280Sca010_g061	61995	62798	+	79	Sobic.003G223400.1	0.82	95.38	62	GRMZM2G057955_P01	0.84	90.91	60	LOC_Os01g43180.1	0.52	85.71	48	MYB family transcription factor
	Shy3280Sca010_g063	63730	68648	-	469	Sobic.003G223300.1	0.85	96.52	361	GRMZM2G037694_P01	0.79	92.25	345	LOC_Os01g43220.1	0.9	73.84	175	Glycosyl hydrolase
	Shy3280Sca010_g068	68939	76344	+	562	Sobic.003G223200.1	1	96.26	541	GRMZM2G058039_P01	1	94.13	529	LOC_Os01g43170.1	0.99	70.21	410	Polypyrimidine tract-binding protein 1-like
	Shy3280Sca010_g077	77842	81191	-	452	Sobic.003G223100.1	1	93.14	421	GRMZM2G052844_P01	1	92.26	417	LOC_Os01g43160.1	0.95	88.39	373	Pectate lyase
	Shy3280Sca010_g086	86520	88721	+	701	Sobic.003G223000.1	0.93	95.35	594	GRMZM2G073460_P01	1	90.4	631	LOC_Os03g56850.1	0.87	35.7	201	PPR repeat
	Shy3280Sca011_g036	36914	37477	-	160	Sobic.001G212401.1	0.91	84.91	135	GRMZM2G404920_P01	0.46	67.74	63	ChrUn.fgenesh.mRNA.22	0.69	56.6	90	Unknown
Shy3280Sca011	Shy3280Sca011_g041	41203	42711	-	486	Sobic.003G223600.1	0.99	87.63	432	GRMZM2G156026_P01	0.94	47.73	231	LOC_Os01g43280.1	0.94	68.11	331	Arbutin synthase-like
	Shy3280Sca011_g100	100352	105866	+	324	Sobic.003G223500.1	0.99	97.83	316	GRMZM2G057853_P01	1	96.3	312	LOC_Os01g43250.1	1	85.19	276	SEC13 protein homolog YGL100w-like
	Shy3280Sca011_g107	107752	108553	+	79	Sobic.003G223400.1	0.82	95.38	62	GRMZM2G057955_P01	0.84	90.91	60	LOC_Os01g43180.1	0.52	85.71	48	MYB transcription factor
	Shy3280Sca012_g004	4214	4891	+	209	Sobic.006G048201.1	0.85	72.2	161	AC204569.3_FGP002	0.62	38.43	83	LOC_Os10g09180.1	0.17	43.04	34	Unknown
	Shy3280Sca012_g029	29630	42203	+	324	Sobic.003G223500.1	0.99	97.21	314	GRMZM2G057853_P01	1	95.68	310	LOC_Os01g43250.1	1	84.57	274	SEC13 protein homolog YGL100w-like
Shy3280Sca012	Shy3280Sca012_g045	45808	50719	-	474	Sobic.003G223300.1	1	94.15	451	GRMZM2G037694_P01	0.79	92.51	346	LOC_Os01g43220.1	0.9	73.42	174	Glycosyl hydrolase
	Shy3280Sca012_g050	50997	58410	+	561	Sobic.003G223200.1	1	96.43	541	GRMZM2G058039_P01	1	94.3	529	LOC_Os01g43170.1	0.99	72.47	408	Polypyrimidine tract-binding protein 1-like
	Shy3280Sca012_g059	59907	62998	-	452	Sobic.003G223100.1	1	93.58	423	GRMZM2G052844_P01	1	92.92	420	LOC_Os01g43160.1	0.95	88.63	374	Pectate lyase
	Shy3280Sca012_g070	70975	73176	+	701	Sobic.003G223000.1	1	94.55	659	GRMZM2G073460_P01	1	90.4	631	LOC_Os03g56850.1	0.87	35.93	203	Pentatricopeptide repeat
	Shy3280Sca012_g096	96759	112943	+	783	Sobic.003G222900.1	0.88	98.54	673	GRMZM2G156069_P01	0.88	96.49	659	LOC_Os01g43150.1	0.85	93.4	623	Osftsh9 ftsh protease
	Shy3280Sca012_g113	113934	117214	-	683	Sobic.003G222800.1	0.97	91.69	618	GRMZM2G156126_P01	0.96	88.62	584	LOC_Os01g43140.1	1	79	523	Lipase class 3 family protein-like
	Shy3280Sca013_g006	6335	7138	+	79	Sobic.003G223400.1	0.82	95.38	62	GRMZM2G057955_P01	0.84	90.91	60	LOC_Os01g43180.1	0.52	85.71	48	MYB family transcription factor
Shy3280Sca013	Shy3280Sca013_g008	8073	12983	-	474	Sobic.003G223300.1	1	94.15	451	GRMZM2G037694_P01	0.79	92.51	346	LOC_Os01g43220.1	0.9	73.42	174	Polypyrimidine tract-binding protein 1-like
	Shy3280Sca013_g013	13261	20674	+	561	Sobic.003G223200.1	1	96.43	541	GRMZM2G058039_P01	1	94.3	529	LOC_Os01g43170.1	0.99	72.47	408	Similar to Polypyrimidine tract-binding protein
	Shy3280Sca013_g022	22171	25262	-	452	Sobic.003G223100.1	1	93.58	423	GRMZM2G052844_P01	1	92.92	420	LOC_Os01g43160.1	0.95	88.63	374	Polygalacturonase
	Shy3280Sca013_g033	33239	35440	+	701	Sobic.003G223000.1	1	94.55	659	GRMZM2G073460_P01	1	90.4	631	LOC_Os03g56850.1	0.87	35.93	203	Pentatricopeptide repeat
Shy3280Sca014	Shy3280Sca014_g003	3677	6957	+	683	Sobic.003G222800.1	0.97	91.69	618	GRMZM2G156126_P01	0.96	88.62	584	LOC_Os01g43140.1	1	79	523	Lipase class 3 family protein-like
	Shy3280Sca014_g008	7948	24132	-	783	Sobic.003G222800.1	0.88	98.54	673	GRMZM2G156069_P01	0.88	96.49	659	LOC_Os01g43150.1	0.85	93.4	623	Osftsh9 ftsh protease
Shy3280Sca015	Shy3280Sca015_g018	17872	18618	+	249	Sobic.003G218600.2	1	95.26	241	GRMZM2G134234_P01	0.8	91.2	228	LOC_Os01g42700.4	1	60.65	168	Similar to Os01g0612600 protein
	Shy3280Sca015_g024	21032	24272	-	250	Sobic.003G218500.1	0.9	98.22	221	GRMZM2G481362_P01	0.9	95.56	215	LOC_Os01g42690.1	0.88	85.71	192	Similar to Lysophospholipase 2-like
	Shy3280Sca015_g033a	33626	33979	-	*	Sobic.003G218450.1	*	*	*	*	*	*	*	*	*	*	*	Unknown
	Shy3280Sca015_g039	35743	39345	-	167	Sobic.003G218400.1	0.64	100	106	GRMZM2G134738_P01	0.64	97.17	103	LOC_Os01g42650.1	0.62	95.28	101	Similar to Cytochrome c oxidase subunit Vb
	Shy3280Sca015_g047	44632	47605	+	359	Sobic.003G218400.1	1	95.26	342	GRMZM2G157589_P01	1	93.87	337	LOC_Os01g42630.3	0.99	72.59	196	C-5 cytosine-specific DNA methylase
	Shy3280Sca015_g051	48802	51189	+	796	Sobic.003G218300.1	1	94.1	749	GRMZM2G078995_P01	1	88.07	701	LOC_Os01g42620.1	0.89	66.95	474	Similar to Fertility restorer homolog-like
	Shy3280Sca015_g066	57037	66711	+	169	Sobic.003G218200.1	0.79	87.59	120	No hit	No hit	No hit	No hit	No hit	No hit	No hit	No hit	Unknown
Shy3280Sca016	Shy3280Sca016_g015	15771	16133	+	121	Sobic.003G219800.1	0.94	70.19	73	No hit	No hit	No hit	No hit	No hit	No hit	No hit	No hit	Unknown
	Shy3280Sca016_g088	86497	88982	+	430	Sobic.003G219700.1	1	96.97	416	GRMZM2G050270_P01	1	96.28	414	LOC_Os01g42880.1	1	88.84	382	Similar to Taxadienol acetyl transferase-like
	Shy3280Sca016_g093	91781	93182	+	426	Sobic.003G219600.1	0.97	95.17	394	GRMZM2G050072_P01	0.96	95.4	394	LOC_Os01g42870.1	0.92	82.28	339	Similar to 10-Deacetylbaccatin III-10-O-acetyl
	Shy3280Sca016_g100	94751	100719	+	1026	Sobic.003G219500.1	1	94.33	965	GRMZM2G005304_P01	1	91.69	938	LOC_Os01g42850.2	0.96	76.84	773	Similar to Ubiquitin-activating enzyme E1-like
	Shy3280Sca016_g105	102233	105338	-	289	Sobic.003G219500.1	0.96	96.39	267	GRMZM2G040401_P01	0.96	94.24	262	LOC_Os01g42830.1	0.7	93.55	203	Adaptin ear-binding coat-associated protein 2
Shy3280Sca017	Shy3280Sca017_g001	380	1225	-	282	Sobic.003G220500.1	0.41	95.41	270	GRMZM2G128658_P01	0.41	92.25	262	LOC_Os01g42960.1	0.43	80	236	Tetratricopeptide repeat protein 2-like
	Shy3280Sca017_g031a	31134	31919	-	*	Sobic.003G220266.1	*	*	*	*	*	*	*	*	*	*	*	Unknown
	Shy3280Sca017_g039	32596	39794	-	962	Sobic.003G220200.1	1	97.51	938	GRMZM2G061681_P01	1	95.84	922	LOC_Os01g42950.1	1	81.9	688	Protein kinase family protein
	Shy3280Sca017_g045	45509	45887	-	78	Sobic.005G082000.1	1	85.9	67	No hit	No hit	No hit	No hit	LOC_Os01g40220.1	0.66	56.36	31	Defl8 - defensin
	Shy3280Sca017_g049	49037	50896	+	620	Sobic.003G220000.1	1	91.81	572	GRMZM2G094490_P01	0.96	89.38	530	LOC_Os01g42900.1	0.94	78.08	463	Similar to ABC transporter-like
	Shy3280Sca017_g099	95840	99252	+	430	Sobic.003G219800.1	1	97.44	418	GRMZM2G050270_P01	1	96.28	414	LOC_Os01g42880.1	1	88.37	380	Similar to Taxadienol acetyl transferase-like
	Shy3280Sca017_g115	109626	115624	+	1029	Sobic.003G219600.1	1	93.96	964	GRMZM2G005304_P01	1	91.72	941	LOC_Os01g42850.2	0.96	76.91	776	Similar to Ubiquitin-activating enzyme E1-like
	Shy3280Sca017_g130	128745	130149	+	427	Sobic.003G219700.1	0.96	96.61	399	GRMZM2G050072_P01	0.96	97.33	401	LOC_Os01g42870.1	0.93	83.17	346	Similar to 10-Deacetylbaccatin III-10-O-acetyl
	Shy3280Sca017_g142	139289	142392	-	289	Sobic.003G219500.1	0.96	96.39	267	GRMZM2G040401_P01	0.96	94.96	264	LOC_Os01g42830.1	0.75	90.6	212	Adaptin ear-binding coat-associated protein 2
Shy3280Sca018	Shy3280Sca018_g025	24151	25532	-	423	Sobic.003G218100.1	1	83.75	366	GRMZM2G075610_P01	0.99	67.7	285	LOC_Os01g42540.1	0.63	41.4	89	Unknown
Shy3280Sca019	Shy3280Sca019_g021	19327	21874	+	223	Sobic.003G220600.1	0.93	99.52	206	GRMZM2G107757_P01	0.93	99.03	205	LOC_Os09g09480.3	0.69	98.03	149	SNF7 domain-containing protein
	Shy3280Sca019_g048	30508	48823	-	482	Sobic.003G220600.1	1	91.49	441	GRMZM2G422205_P01	1	85.2	236	LOC_Os01g42970.2	1	61.15	288	Similar to Zinc finger protein 3-like
	Shy3280Sca019_g052	50411	52960	+	350	Sobic.003G220700.1	0.75	97.72	257	GRMZM2G152526_P01	0.75	95.06	250	LOC_Os08g23120.1	0.74	87.74	229	Similar to RNA recognition motif
	Shy3280Sca019_g057	56881	57993	+	371	Sobic.003G220800.1	0.94	96.26	335	GRMZM2G369931_P02	0.94	91.09	317	LOC_Os01g42990.1	0.54	70.66	248	Similar to Membrane-associated salt-inducible
	Shy3280Sca019_g062	61347	62042	+	232	Sobic.003G220800.1	1	94.83	220	AC209364.3_FGP009	1	94.83	220	No hit	No hit	No hit	No hit	Similar to Putative uncharacterized protein
	Shy3280Sca019_g069a	64219	69717	-	*	Sobic.003G221000.1	*	*	*	*	*	*	*	*	*	*	*	CTP synthase
	Shy3280Sca019_g110	101877	110564	-	714	Sobic.003G221100.1	0.79	98.6	704	GRMZM2G047093_P01	0.79	97.2	694	LOC_Os01g43030.1	0.79	88.95	636	Similar to Acetyltransferase 1-like
Shy3280Sca020	Shy3280Sca020_g004	1855	4491	+	223	Sobic.003G220600.1	0.93	99.52	206	GRMZM2G107757_P01	0.93	99.03	205	LOC_Os09g09480.3	0.69	98.03	149	SNF7 domain-containing protein
	Shy3280Sca020_g019	9759	19648	-	482	Sobic.003G220700.1	1	91.29	440	GRMZM2G422205_P01	1	85.2	236	LOC_Os01g42970.2	1	60.93	287	Similar to Zinc finger protein 3-like
	Shy3280Sca020_g023	21256	23805	+	350	Sobic.003G220800.1	0.75	97.72	257	GRMZM2G152526_P01	0.75	95.06	250	LOC_Os08g23120.1	0.74	87.74	229	Similar to RNA recognition motif
	Shy3280Sca020_g028	27729	28841	+	371	Sobic.003G221000.1	0.94	95.69	333	GRMZM2G369931_P02	0.94	90.52	315	LOC_Os01g42990.1	0.54	70.09	246	Similar to Membrane-associated salt-inducible
	Shy3280Sca020_g033	32329	33024	+	232	Sobic.003G221100.1	1	95.26	221	AC209364.3_FGP009	1	95.26	221	No hit	No hit	No hit	No hit	Similar to Putative uncharacterized protein
	Shy3280Sca020_g040	35208	40710	-	691	Sobic.003G221200.1	0.97	96.89	655	GRMZM2G153058_P01	1	96.22	586	LOC_Os01g43020.1	1	92.45	563	CTP synthase
	Shy3280Sca020_g106	98107	106794	-	714	Sobic.003G221400.1	0.79	98.18	701	GRMZM2G047093_P01	0.79	96.78	691	LOC_Os01g43030.1	0.79	88.53	633	Similar to Acetyltransferase 1-like
Shy3280Sca021	Shy3280Sca021_g005a	335	18149	+	*	Sobic.009G083900.2	*	*	*	*	*	*	*	*	*	*	*	Pthr10629:sf34 - dna
Shy3280Sca022	-	-	-	-	-	-	-	-	-	-	-	-	-	-	-	-	-	-
Shy3280Sca023	Shy3280Sca023_g031	38268	38798	+	177	Sobic.007G180000.1	0.83	86.47	147	GRMZM5G837626_P01	0.6	72.67	125	LOC_Os08g43360.1	0.55	73.62	120	Similar to Putative RNA-binding protein
Shy3280Sca024	Shy3280Sca024_g034	34950	41761	+	1180	Sobic.005G001000.1	1	94.49	1115	GRMZM2G146267_P02	1	84.7	1013	LOC_Os12g01190.2	1	61.97	743	MOT2 transcription factor
	Shy3280Sca024_g043	43299	48469	-	928	Sobic.005G001100.1	0.97	97.37	890	GRMZM2G091632_P02	0.97	93.16	844	LOC_Os12g01200.3	0.98	82.06	741	Senescence-induced receptor
	Shy3280Sca024_g055	55242	57600	+	342	Sobic.008G001400.1	1	88.79	309	GRMZM2G059669_P01	1	84.93	293	LOC_Os02g15360.1	0.84	66.35	140	Protein tyrosine kinase (Pkinase_Tyr) // Leucine
	Shy3280Sca024_g073	73719	76730	+	257	Sobic.005G001400.2	1	96.5	248	GRMZM2G015642_P01	1	91.83	236	LOC_Os08g41250.1	1	85.99	221	Signal recognition particle receptor
	Shy3280Sca024_g087	87940	90954	+	343	Sobic.005G001500.1	0.94	88.54	286	GRMZM2G146283_P01	0.9	69.18	220	LOC_Os02g47810.1	0.21	78.79	52	Dof zinc finger protein PBF
	Shy3280Sca024_g097	97174	100638	+	542	Sobic.005G001600.1	0.96	96.38	506	GRMZM2G020996_P01	0.98	86.64	454	LOC_Os11g01240.1	0.7	58.07	241	IBR domain containing protein
Shy3280Sca025	Shy3280Sca025_g021	21424	25134	-	475	Sobic.007G182500.2	0.77	97.35	294	GRMZM2G175280_P01	0.89	86.87	364	LOC_Os08g43090.1	0.73	84.72	255	Bzip family transcription factor
	Shy3280Sca025_g038	38338	40185	+	616	Sobic.007G182600.2	1	95.28	585	GRMZM2G077320_P01	0.9	94.16	580	LOC_Os12g38880.1	1	84.62	418	PF01535//PF13041 - PPR repeat (PPR) // PPR
	Shy3280Sca025_g046	46061	46571	+	132	Sobic.007G182700.1	1	70.14	101	GRMZM2G033199_P01	0.52	51.76	44	LOC_Os09g34850.2	0.55	52.27	46	DNA polymerase
	Shy3280Sca025_g084	84606	85406	+	267	Sobic.007G182900.1	0.99	86.33	240	GRMZM2G038479_P01	0.99	86.81	237	LOC_Os09g34330.1	0.88	58.04	148	MYC protein
	Shy3280Sca025_g097	97697	98497	+	267	Sobic.007G183000.1	0.96	81.45	224	GRMZM2G038479_P01	0.87	55.51	136	LOC_Os09g34330.1	0.89	47.13	123	MYC protein
Shy3280Sca026	Shy3280Sca026_g027	27786	32553	+	258	Sobic.010G095700.1	1	99.2	248	GRMZM2G175272_P01	1	96.4	241	LOC_Os06g12690.1	1	88.4	221	DCN1-like protein 2
Shy3280Sca027	Shy3280Sca027_g082	82079	83443	-	455	Sobic.002G342800.1	0.97	94.84	423	GRMZM2G106548_P01	0.97	93.21	412	LOC_Os07g38030.1	0.79	92.82	336	Scarecrow-like protein 23
	Shy3280Sca027_g085	85337	86866	+	139	Sobic.002G342700.3	0.8	89.36	126	GRMZM2G400169_P01	1	92.66	101	LOC_Os07g38010.1	0.85	80.85	76	Unknown
	Shy3280Sca027_g090	88741	90126	+	189	Sobic.002G342600.1	1	86.39	165	GRMZM5G897592_P02	0.6	96.43	108	LOC_Os07g38000.1	0.57	90.83	99	Similar to Cytochrome C6, chloroplast precursor
	Shy3280Sca027_g120	120093	127398	+	618	Sobic.002G342500.1	0.78	94.8	456	GRMZM5G897546_P01	0.98	93.75	300	LOC_Os07g37990.1	0.77	78.91	378	Lactosylceramide
Shy3280Sca028	Shy3280Sca028_g006	6665	9572	-	469	Sobic.007G070300.1	1	86.02	406	GRMZM2G002427_P01	0.84	45.45	130	LOC_Os08g09450.1	0.76	64.87	205	Putative N7 protein
	Shy3280Sca028_g030	30214	33875	-	343	Sobic.007G070500.1	0.93	94.39	303	GRMZM2G002427_P01	0.84	47.04	135	LOC_Os08g09450.1	0.68	71	191	Putative N7 protein
	Shy3280Sca028_g048	48310	49698	-	394	Sobic.007G070600.1	1	87.32	358	GRMZM2G384979_P01	0.93	72.08	284	LOC_Os04g49757.1	1	66	264	Purine nucleobase transmembrane transport
Shy3280Sca029	Shy3280Sca029_g019	19184	23283	-	371	Sobic.002G133000.1	0.91	98.82	334	GRMZM2G473533_P01	0.91	95.86	324	LOC_Os09g39220.1	0.91	88.46	299	Delta14-sterol reductase
	Shy3280Sca029_g061a	61188	61755	-	*	Sobic.010G036750.1	*	*	*	*	*	*	*	*	*	*	*	Unknown
Shy3280Sca030	Shy3280Sca030_g042	39823	42804	+	667	Sobic.003G004600.1	1	90.4	603	GRMZM2G148723_P01	0.95	84.98	543	LOC_Os05g15140.1	0.95	53.64	346	WPP domain-interacting
	Shy3280Sca030_g087	85665	87313	-	217	Sobic.003G004700.1	1	94.55	208	GRMZM2G013201_P01	1	84.65	193	LOC_Os01g13420.1	0.9	87.63	170	SOUL heme-binding protein
	Shy3280Sca030_g095	92030	95663	+	406	Sobic.003G004800.1	1	94.83	385	GRMZM2G309152_P01	1	90.12	365	LOC_Os01g13404.1	0.97	71.6	290	ATP-binding protein
Shy3280Sca031	Shy3280Sca031_g038	36247	38392	+	486	Sobic.003G400600.1	1	96.5	469	GRMZM2G180406_P01	1	84.21	416	LOC_Os01g68700.2	1	83	410	BHLH transcription factor
	Shy3280Sca031_g069	68694	69134	-	147	Sobic.003G400400.1	0.84	85.5	112	GRMZM2G030717_P01	0.8	84.13	106	LOC_Os01g68660.1	0.62	69.7	69	Similar to Putative cystatin
Shy3280Sca032	Shy3280Sca032_g028	21117	28600	+	970	Sobic.003G401000.1	1	97.53	946	GRMZM2G146697_P02	1	96.08	932	LOC_Os01g68750.1	1	87.45	850	Similar to Adaptin
	Shy3280Sca032_g034	33496	34167	+	224	Sobic.003G400900.1	0.32	94.81	73	GRMZM2G031338_P01	0.38	80	64	LOC_Os01g68740.1	0.11	83.33	20	Keratin, type I cytoskeletal 9
	Shy3280Sca032_g036a	35758	36797	+	*	Sobic.003G400800.1	*	*	*	*	*	*	*	*	*	*	*	Similar to Peptidyl-prolyl cis-trans isomerase
Shy3280Sca033	Shy3280Sca033_g011a	10306	11189	+	*	Sobic.002G221300.2	*	*	*	*	*	*	*	*	*	*	*	F-box domain (F-box)
	Shy3280Sca034_g029	27230	29452	+	377	Sobic.004G232900.2	1	96.29	363	GRMZM2G151044_P01	0.98	90.74	333	LOC_Os02g51680.1	1	78.7	303	Similar to Putative trehalose-phosphatase
Shy3280Sca034	Shy3280Sca034_g048	46198	48928	+	245	Sobic.004G232800.1	1	95.51	234	GRMZM2G087137_P02	1	88.76	221	LOC_Os02g51700.1	0.68	81.11	146	Similar to Putative uncharacterized protein
	Shy3280Sca034_g051	51190	51865	+	188	Sobic.004G232700.1	0.91	92.98	159	GRMZM2G087245_P01	0.91	83.04	142	LOC_Os02g51710.1	0.86	81.93	136	PLAT/LH2 domain
	Shy3280Sca034_g059	58207	59223	+	339	Sobic.004G232600.1	1	92.94	316	GRMZM2G160231_P01	1	86.63	298	LOC_Os02g51720.1	1	72.67	234	Similar to Os02g0753400 protein
	Shy3280Sca034_g067	63982	67475	-	597	Sobic.004G232500.1	1	91.82	550	GRMZM2G369701_P01	1	87.94	525	LOC_Os02g51730.1	1	75.42	451	CC-tetratricopeptide repeat protein
	Shy3280Sca034_g096	95470	96108	+	213	Sobic.004G232400.1	1	81.02	175	GRMZM2G322950_P01	0.99	58.9	129	LOC_Os02g51740.1	0.33	46.61	55	VQ motif
	Shy3280Sca034_g103	97269	103131	-	315	Sobic.004G232300.1	1	97.14	306	GRMZM2G061950_P01	1	95.56	301	LOC_Os02g51750.1	1	89.52	282	Similar to Annexin p35
Shy3280Sca035	Shy3280Sca035_g015a	13980	15031	+	*	Sobic.010G101400.1	*	*	*	*	*	*	*	*	*	*	*	Similar to Putative uncharacterized protein
	Shy3280Sca035_g044	41649	44842	+	116	Sobic.010G101500.1	0.84	98.98	97	GRMZM2G059282_P01	0.85	97.96	96	LOC_Os11g48030.1	0.78	92.78	90	RNA polymerase II
Shy3280Sca036	Shy3280Sca036_g049	46865	49399	-	507	Sobic.009G063700.1	1	91.55	466	GRMZM2G041799_P01	0.21	42.96	58	LOC_Os05g08400.1	0.99	51.18	260	Zinc finger C-x8-C-x5-C-x3-H type family
Shy3280Sca037	-	-	-	-	-	-	-	-	-	-	-	-	-	-	-	-	-	-
Shy3280Sca038	Shy3280Sca038_g055	54101	55537	+	479	Sobic.003G366700.1	1	95.75	451	GRMZM2G135722_P01	0.99	87.58	416	LOC_Os01g64540.1	0.99	73.09	345	Similar to Putative UDP-glucosyltransferase
Shy3280Sca039	Shy3280Sca039_g020	20512	23056	-	766	Sobic.009G063500.1	1	93.73	718	GRMZM2G002473_P01	0.84	75.96	553	LOC_Os08g39220.1	0.97	53.15	396	Similar to Wall-associated receptor kinase
	Shy3280Sca039_g025a	25868	26995	-	*	Sobic.009G063450.1	*	*	*	*	*	*	*	*	*	*	*	Similar to Wall-associated receptor kinase
Shy3280Sca040	Shy3280Sca040_g003	3512	4079	+	160	Sobic.010G036750.1	0.91	86.79	138	GRMZM2G404920_P01	0.46	66.3	61	ChrUn.fgenesh.mRNA.22	0.65	60.26	91	Unknown
	Shy3280Sca040_g029	29482	33925	+	851	Sobic.004G002100.1	1	95.09	813	GRMZM2G016858_P01	0.99	97.3	829	LOC_Os11g10050.1	1	86.95	746	Extra-large guanine nucleotide-binding
	Shy3280Sca040_g034	34753	38506	-	607	Sobic.004G002200.1	0.99	98.67	593	GRMZM2G015989_P01	0.98	97.48	580	LOC_Os02g01280.1	0.99	93.79	559	Chaperonin
	Shy3280Sca040_g040	40594	45480	-	802	Sobic.004G002300.1	0.97	92.03	727	GRMZM2G312301_P01	0.96	88.21	688	LOC_Os02g01270.1	0.87	83.26	602	Steroidogenic acute regulatory protein star
	Shy3280Sca040_g069	69998	71681	+	133	Sobic.004G002350.1	0.73	100	97	GRMZM2G115176_P03	0.77	100	97	LOC_Os02g01250.1	0.73	98.97	96	Small nuclear ribonucleoprotein Sm D3
	Shy3280Sca040_g092	92059	95785	-	166	Sobic.004G002400.1	1	98.8	164	GRMZM2G115047_P01	1	97.6	163	LOC_Os02g01240.1	1	88.62	148	Chaperonin
	Shy3280Sca040_g097	97139	99577	+	509	Sobic.004G002500.1	0.96	97.55	477	GRMZM2G114888_P02	0.88	91.06	448	LOC_Os02g01230.2	0.94	83.65	399	Ribosomal S subunit
	Shy3280Sca040_g110	110245	111563	+	361	Sobic.004G001700.1	0.74	98.55	136	GRMZM2G130813_P03	0.65	76.54	124	LOC_Os02g01190.1	0.67	82.14	92	Pollen proteins Ole e I like (Pollen_Ole_e_I)
	Shy3280Sca040_g113	113645	121794	+	909	Sobic.004G001600.1	0.94	83.62	730	GRMZM2G315594_P01	0.88	78.17	290	LOC_Os02g01180.1	0.92	50.44	459	ATP-binding microtuble motor family protein
	Shy3280Sca040_g132	132104	140502	+	1832	Sobic.004G001500.1	0.96	97.66	1714	GRMZM2G374574_P01	0.98	93.9	1647	LOC_Os02g01170.1	1	84.43	705	Ubiquitin-protein ligase TRIP12
	Shy3280Sca040_g142	142662	143950	+	167	Sobic.004G001400.1	1	96.47	164	GRMZM2G074282_P04	1	87.43	146	LOC_Os11g26910.1	1	84.57	148	Similar to Skp1 protein
	Shy3280Sca040_g144	144634	146769	+	382	Sobic.004G001300.1	1	99.21	379	GRMZM2G074282_P02	0.93	96.05	365	LOC_Os02g01150.2	0.98	95.53	363	Similar to Putative hydroxypyruvate reductase
	Shy3280Sca040_g147	147904	148992	-	363	Sobic.004G001200.2	0.66	91.86	316	GRMZM2G374475_P02	0.71	92.01	311	LOC_Os02g01140.1	0.91	75.61	248	Zinc finger fyve domain-containing protein
Shy3280Sca041	Shy3280Sca041_g001	868	3090	+	360	Sobic.004G232900.1	1	97.78	352	GRMZM2G151044_P01	0.98	95.14	333	LOC_Os02g51680.1	1	82.34	303	Similar to Putative trehalose-phosphatase
	Shy3280Sca041_g019	19838	22568	+	245	Sobic.004G232800.1	1	95.51	234	GRMZM2G087137_P02	1	88.76	221	LOC_Os02g51700.1	0.68	81.11	146	Similar to Putative uncharacterized protein
	Shy3280Sca041_g024	24830	25505	+	188	Sobic.004G232700.1	0.91	92.98	159	GRMZM2G087245_P01	0.91	83.04	142	LOC_Os02g51710.1	0.86	81.93	136	Wound/stress protein
	Shy3280Sca041_g032	31847	32863	+	339	Sobic.004G232600.1	1	92.94	316	GRMZM2G160231_P01	1	86.63	298	LOC_Os02g51720.1	1	72.67	234	Similar to Os02g0753400 protein
	Shy3280Sca041_g037	37622	41113	-	597	Sobic.004G232500.1	1	91.82	550	GRMZM2G369701_P01	1	87.94	525	LOC_Os02g51730.1	1	75.42	451	CC-Tetratricopeptide repeat protein
	Shy3280Sca041_g061	69108	69746	+	213	Sobic.004G232400.1	1	81.02	175	GRMZM2G322950_P01	0.99	58.9	129	LOC_Os02g51740.1	0.33	46.61	55	VQ motif
	Shy3280Sca041_g070	70907	76769	-	315	Sobic.004G232300.1	1	97.14	306	GRMZM2G061950_P01	1	95.56	301	LOC_Os02g51750.1	1	89.52	282	Similar to Annexin p35
	Shy3280Sca041_g100	100551	102544	-	296	Sobic.004G160400.2	0.97	75.74	206	No hit	No hit	No hit	No hit	LOC_Os01g56870.1	0.66	42.23	106	Trypsin-like peptidase domain (Trypsin_2)
	Shy3280Sca041_g109	109527	111383	+	415	Sobic.004G232100.1	1	85.48	359	GRMZM2G071180_P02	0.9	74.13	321	LOC_Os02g51760.1	0.79	43.79	187	Predicted protein
	Shy3280Sca041_g111	112907	115940	+	364	Sobic.004G232000.1	1	96.7	352	GRMZM2G101518_P01	1	95.6	348	LOC_Os02g51770.1	1	81.69	299	Similar to Oxidation protection protein-like
Shy3280Sca042	Shy3280Sca042_g008a	8837	11565	+	*	Sobic.003G198400.1	*	*	*	*	*	*	*	*	*	*	*	Similar to Putative uncharacterized protein
	Shy3280Sca042_g071	71811	76002	-	767	Sobic.003G198500.1	1	93.9	724	AC155377.1_FGP001	0.46	51.69	366	LOC_Os01g40200.1	0.96	71.08	531	Similar to Myosin heavy chain-like
	Shy3280Sca042_g091	91626	112324	+	1562	Sobic.003G198800.1	1	99.02	1514	AC155377.1_FGP001	1	98.1	1500	LOC_Os03g48140.1	0.98	95.08	1449	Similar to Unconventional myosin heavy chain
Shy3280Sca043	Shy3280Sca043_g106	106475	107374	+	159	Sobic.002G162800.1	0.9	83.33	120	GRMZM2G092137_P01	0.9	76.39	110	LOC_Os09g13570.1	0.9	58.9	86	Similar to Putative bzip transcription factor
Shy3280Sca044	Shy3280Sca044_g009	9406	9972	+	189	Sobic.001G383800.1	1	90.16	174	GRMZM2G312661_P01	1	93.65	177	LOC_Os03g21380.1	0.99	87.37	166	Similar to Calmodulin-like protein
	Shy3280Sca044_g019	19387	21396	-	213	Sobic.001G383900.1	0.84	97.79	177	GRMZM2G010196_P01	0.85	94.48	171	LOC_Os03g21370.1	0.84	86.21	150	Similar to Expressed protein
	Shy3280Sca044_g047	47408	52834	+	1080	Sobic.001G384000.1	0.98	96.41	1020	GRMZM2G108655_P01	0.98	89.99	953	LOC_Os03g21270.1	0.98	74.74	796	COP1-Interacting protein-related
	Shy3280Sca044_g053	53521	56209	-	565	Sobic.001G384100.1	1	96.11	544	GRMZM5G833389_P02	1	79.57	444	LOC_Os03g21260.1	1	90.84	506	Similar to 2,3-Bisphosphoglycerate-independent
	Shy3280Sca044_g076	76141	80632	+	624	Sobic.001G384200.1	1	96.18	605	GRMZM2G008501_P01	1	91.92	580	LOC_Os03g21250.1	1	78.44	502	Similar to Glycosyl transferase family 8
Shy3280Sca045	Shy3280Sca045_g013a	13685	15089	+	*	Sobic.002G097700.2	*	*	*	*	*	*	*	*	*	*	*	Unknown
Shy3280Sca046	Shy3280Sca046_g004	4663	6265	-	395	Sobic.002G100000.1	0.95	78.22	298	GRMZM2G157132_P01	0.88	44.8	155	LOC_Os07g02890.1	0.88	46	161	F-box domain
	Shy3280Sca046_g011	11894	13465	+	524	Sobic.002G097900.1	0.98	89.17	453	GRMZM2G403121_P01	0.9	55.75	286	LOC_Os07g02970.1	0.98	51.36	264	Phosphomannomutase
Shy3280Sca047	Shy3280Sca047_g060	58821	60966	-	486	Sobic.003G400600.1	1	96.5	469	GRMZM2G180406_P01	1	84.21	416	LOC_Os01g68700.2	1	83	410	BHLH transcription factor
	Shy3280Sca047_g120	114979	122462	-	970	Sobic.003G401000.1	1	97.53	946	GRMZM2G146697_P02	1	96.08	932	LOC_Os01g68750.1	1	87.45	850	Adaptin
Shy3280Sca048	Shy3280Sca048_g025	22649	25045	+	799	Sobic.002G142700.1	1	97.25	777	AC210169.3_FGP002	1	92.13	738	LOC_Os09g02260.1	1	72.51	583	Similar to PPR protein
Shy3280Sca049	-	-	-	-	-	-	-	-	-	-	-	-	-	-	-	-	-	-
Shy3280Sca050	-	-	-	-	-	-	-	-	-	-	-	-	-	-	-	-	-	-
Shy3280Sca051	Shy3280Sca051_g002	1151	2179	+	309	Sobic.001G514400.1	1	92.26	286	GRMZM2G119499_P01	0.93	87.46	272	LOC_Os03g04220.1	0.87	72.66	202	Similar to Glutathione S-transferase GSTF14
	Shy3280Sca051_g003	2754	3754	-	299	Sobic.001G514500.2	1	86.96	260	GRMZM2G126802_P01	1	65.68	199	LOC_Os03g04210.1	1	55.03	175	Similar to PTHR10699 - NEUROMODULIN
	Shy3280Sca051_g100	99421	101448	+	548	Sobic.001G514700.1	1	96.36	530	GRMZM2G093286_P01	1	92.56	510	LOC_Os03g04190.1	1	87.33	455	Cytochrome P450
	Shy3280Sca051_g115	105171	118292	+	331	Sobic.001G514800.1	1	96.48	329	GRMZM2G048740_P01	1	92.96	317	LOC_Os03g04140.1	0.97	83.38	286	Similar to Serine O-acetyltransferase family
	Shy3280Sca051_g140	139488	140366	+	226	Sobic.001G514300.2	1	95.58	216	GRMZM2G096269_P01	0.82	96.9	219	LOC_Os03g04240.1	1	82.82	188	Similar to Glutathione S-transferase GST 13
Shy3280Sca052	Shy3280Sca052_g025	22220	24154	+	645	Sobic.007G116800.1	0.93	93.34	575	GRMZM2G147756_P01	0.95	90.72	557	LOC_Os08g29200.1	0.97	79.22	488	Similar to Polygalacturonase isoenzyme 1 beta
	Shy3280Sca052_g045	45804	48958	+	427	Sobic.007G116950.1	0.94	98.25	393	GRMZM2G015967_P01	0.94	95.75	383	LOC_Os08g29370.1	0.93	92.25	369	Peptidyl-prolyl cis-trans isomerase
	Shy3280Sca052_g060	59809	63413	+	296	Sobic.007G117100.1	0.56	100	144	GRMZM2G146286_P01	0.48	98.61	142	LOC_Os08g29500.1	0.48	93.75	135	Similar to Repressor protein
	Shy3280Sca052_g065	65595	66678	-	325	Sobic.007G117200.1	1	97.53	316	GRMZM2G146177_P01	1	96.28	311	LOC_Os08g29510.1	0.98	85.27	272	Gamma-butyrobetaine hydoxylase-related
	Shy3280Sca052_g085	72671	84718	+	789	Sobic.007G117400.1	1	97.22	768	GRMZM2G146118_P02	1	93.21	741	LOC_Os07g29450.1	0.95	74.77	326	Similar to Os07g0477500 protein
Shy3280Sca053	Shy3280Sca053_g075	75749	77038	-	430	Sobic.006G020200.1	1	88.86	383	GRMZM2G079616_P01	1	82.09	353	LOC_Os04g09260.1	1	44.75	196	Transferase family protein
Shy3280Sca054	Shy3280Sca054_g040	40892	42803	-	496	Sobic.003G208500.1	1	77.8	424	AC194341.4_FGP004	0.74	35.65	118	LOC_Os01g41530.1	0.99	45.2	245	Osfbl2 - F-box domain
	Shy3280Sca054_g045	46157	48800	+	651	Sobic.003G208700.1	0.88	74.07	517	GRMZM2G355233_P01	0.88	44.33	309	LOC_Os09g38850.1	0.95	58.94	412	Similar to Putative wall-associated kinase 4
Shy3280Sca055	Shy3280Sca055_g015	12456	19104	+	1219	Sobic.007G056900.1	1	91.29	1143	GRMZM2G133512_P01	1	88.2	1106	LOC_Os08g07480.1	0.95	69.95	852	Similar to DNA-directed RNA polymerase
	Shy3280Sca055_g030	27762	28910	+	383	Sobic.007G056800.1	1	76.41	311	GRMZM2G343519_P01	1	70.1	279	LOC_Os08g07450.1	0.96	48.02	158	Glutaredoxin
	Shy3280Sca055_g035	32710	35654	+	289	Sobic.007G056700.1	1	79.87	254	GRMZM2G022359_P01	1	88.4	259	LOC_Os04g55970.2	0.33	61.76	105	Similar to Ovule development protein
	Shy3280Sca055_g040	36683	39635	-	320	Sobic.007G056600.1	0.94	96.56	309	GRMZM2G022506_P01	0.99	89.69	287	LOC_Os08g07430.1	0.87	81.12	232	Unknown
	Shy3280Sca055_g050	44228	54289	+	739	Sobic.007G056500.1	1	98.51	728	GRMZM2G027750_P01	0.99	91.67	671	LOC_Os08g07400.1	1	84.82	620	Similar to Putative cullin 3B
	Shy3280Sca055_g055	55320	57021	+	211	Sobic.007G056400.2	1	83.49	177	AC199911.5_FGP001	0.68	82.97	151	LOC_Os04g55040.2	0.66	68.33	123	Similar to V-type H+-transporting atpase subunit
	Shy3280Sca055_g060	57431	59280	-	262	Sobic.007G056300.1	1	93.51	245	GRMZM2G343080_P01	1	87.79	230	LOC_Os08g07300.1	0.72	86.8	171	Similar to Haloacid dehalogenase-like
	Shy3280Sca055_g065	60090	68477	+	2169	Sobic.007G056200.1	1	95.62	2074	GRMZM2G039671_P01	1	92.64	2040	LOC_Os08g07290.1	1	78.1	1698	HEAT repeat protein
	Shy3280Sca055_g070	69106	70589	-	259	Sobic.007G056100.4	1	75.93	224	GRMZM2G039824_P01	1	73.46	191	LOC_Os08g07280.1	0.91	59.02	157	Similar to K15077 - elongin-A (ELA1)
	Shy3280Sca055_g095	97476	98483	+	336	Sobic.007G055900.1	0.66	83.94	277	GRMZM2G148316_P01	0.99	80.36	266	LOC_Os08g07200.1	0.8	72.09	235	Similar to 7-Deoxyloganetin glucosyltransferase
	Shy3280Sca055_g105a	106215	109732	-	*	Sobic.007G055800.1	*	*	*	*	*	*	*	*	*	*	*	Similar to Sesquithujene synthase / TPS5-del
Shy3280Sca056	Shy3280Sca056_g020	16420	21098	-	489	Sobic.003G190100.1	0.96	95.95	450	GRMZM2G093032_P01	0.96	93.18	437	LOC_Os01g37910.1	0.94	83.33	395	Similar to Legumain-like protease precursor
	Shy3280Sca056_g050	41495	51920	-	643	Sobic.003G190000.1	1	96.27	619	GRMZM2G093098_P01	1	93.62	602	LOC_Os01g37870.2	1	80.03	521	Similar to Putative PPR protein
	Shy3280Sca056_g055	52428	54720	+	192	Sobic.003G189900.1	0.89	97.65	166	GRMZM2G064767_P01	0.89	96.47	164	LOC_Os01g37850.1	0.85	79.41	135	Similar to Putative uncharacterized protein
Shy3280Sca057	Shy3280Sca057_g010	5697	9470	-	316	Sobic.001G347800.1	0.92	87.71	264	GRMZM2G004222_P01	0.92	83.28	244	LOC_Os03g27770.1	0.75	76.92	190	Similar to Heme oxygenase 2
	Shy3280Sca057_g020	20235	23665	-	365	Sobic.001G348000.1	1	97.53	356	GRMZM2G003530_P01	0.95	91.57	315	LOC_Os03g27760.1	0.93	82.52	236	Similar to Nodulation protein, putative,
	Shy3280Sca057_g055a	52242	54059	-	*	Sobic.004G008400.1	*	*	*	*	*	*	*	*	*	*	*	Similar to Ribosomal protein L37
Shy3280Sca058	Shy3280Sca058_g035	33647	34807	+	387	Sobic.005G079900.1	1	96.38	373	GRMZM2G048661_P01	1	90.96	352	LOC_Os11g16280.1	1	72.77	278	Similar to F-box protein family, atfbl12,
	Shy3280Sca058_g045	40394	45754	-	942	Sobic.005G079800.1	0.93	92.75	819	GRMZM2G048680_P01	0.94	88	777	LOC_Os11g10070.1	0.86	67.94	443	Similar to LIM domain-binding protein
	Shy3280Sca058_g075a	74233	74830	+	*	Sobic.010G116550.1	*	*	*	*	*	*	*	*	*	*	*	Unknown
Shy3280Sca059	-	-	-	-	-	-	-	-	-	-	-	-	-	-	-	-	-	-
Shy3280Sca060	-	-	-	-	-	-	-	-	-	-	-	-	-	-	-	-	-	-
Shy3280Sca061	Shy3280Sca061_g028	28601	29796	+	370	Sobic.002G303100.4	0.92	95.07	328	GRMZM2G146745_P01	0.89	91.76	312	LOC_Os07g29760.1	0.89	79.53	272	Cysteine proteinase A494
	Shy3280Sca061_g038	38198	40615	+	806	Sobic.002G302300.1	0.96	92.78	720	GRMZM2G413030_P01	0.92	88.56	689	LOC_Os04g34370.1	0.95	71.45	553	Serine/threonine-protein kinase receptor
	Shy3280Sca061_g043	43111	44344	-	392	Sobic.002G302500.1	1	86.09	359	GRMZM5G845840_P01	0.99	60.59	103	LOC_Os08g31690.1	0.96	68.54	281	Osfbx291 - F-box domain
	Shy3280Sca061_g068	68899	75820	+	396	Sobic.002G302600.1	1	91.54	368	GRMZM2G007190_P02	1	89.54	334	LOC_Os07g29770.2	0.98	75.87	283	Zinc ion-binding protein
	Shy3280Sca061_g103	103006	105086	-	463	Sobic.002G302700.1	1	93.53	434	GRMZM2G131275_P01	1	89.03	414	LOC_Os07g29780.1	1	85.34	396	Atropgef7/ropgef7
	Shy3280Sca061_g110	110681	119014	+	442	Sobic.002G302800.1	1	96.39	427	GRMZM2G085939_P01	0.99	64.51	289	LOC_Os06g14490.2	0.97	52.47	234	Similar to Alpha/beta-hydrolases
	Shy3280Sca061_g120	120106	124271	+	1109	Sobic.002G302900.1	0.96	93.64	1001	GRMZM2G397557_P01	0.98	83.08	918	LOC_Os07g29810.1	0.95	67.07	721	Similar to Leucine-rich repeat-containing
Shy3280Sca062	-	-	-	-	-	-	-	-	-	-	-	-	-	-	-	-	-	-
Shy3280Sca063	Shy3280Sca063_g018	18772	19848	-	267	Sobic.009G154300.1	1	82.61	228	GRMZM2G465835_P01	1	76.73	211	LOC_Os05g37080.1	0.99	61.76	168	NAC domain-containing protein
	Shy3280Sca063_g041	41242	46692	-	748	Sobic.009G154500.1	1	98.13	734	GRMZM2G106140_P01	1	95.45	714	LOC_Os05g37120.1	0.99	85.48	636	SEC24-related protein
	Shy3280Sca063_g053	52665	55083	-	394	Sobic.009G154600.2	0.84	95.07	328	GRMZM2G019619_P01	0.84	92.44	318	LOC_Os01g64170.2	0.81	80.19	255	Glucan endo-1,3Beta-glucosidase 14
	Shy3280Sca063_g055	55900	56364	-	155	Sobic.009G154700.1	1	86.5	141	GRMZM2G106190_P01	1	82.17	129	LOC_Os05g37140.1	1	76.77	119	Ferredoxin-6, chloroplast precursor
	Shy3280Sca063_g066	66907	71288	-	327	Sobic.009G154800.1	1	94.22	310	GRMZM2G106218_P01	1	90.8	306	LOC_Os05g37150.2	0.93	65.92	207	Syntaxin 6
	Shy3280Sca063_g094	94426	95901	+	492	Sobic.003G233100.1	1	90.67	447	GRMZM5G888620_P01	1	85.19	420	LOC_Os01g45110.1	1	76.72	379	Glucosyltransferase IS5a-like
Shy3280Sca064	Shy3280Sca064_g008	8611	10620	-	386	Sobic.009G155200.1	0.96	81.41	324	GRMZM2G027960_P01	0.94	74.09	286	LOC_Os05g37190.1	0.96	62.88	249	Kinase protein
	Shy3280Sca064_g060	60876	72506	-	515	Sobic.009G155050.1	1	95.41	499	GRMZM2G000842_P01	1	94.1	431	LOC_Os05g37170.1	0.88	78.51	380	Similar to Transcription factor
	Shy3280Sca064_g082	82443	86831	+	474	Sobic.009G154900.1	1	98.31	466	GRMZM2G177224_P01	0.91	73.38	317	LOC_Os05g37160.1	1	85.62	405	Similar to ftsz protein
	Shy3280Sca064_g088	87686	89161	-	492	Sobic.003G233100.1	1	90.67	447	GRMZM5G888620_P01	1	85.19	420	LOC_Os01g45110.1	1	76.72	379	Similar to Glucosyltransferase IS5a-like
Shy3280Sca065	-	-	-	-	-	-	-	-	-	-	-	-	-	-	-	-	-	-
Shy3280Sca066	Shy3280Sca066_g047a	47718	48503	+	*	Sobic.006G048201.1	*	*	*	*	*	*	*	*	*	*	*	Unknown
Shy3280Sca067	Shy3280Sca067_g019	19069	19668	+	172	Sobic.009G088575.1	0.69	86.75	131	No hit	No hit	No hit	No hit	No hit	No hit	No hit	No hit	BED zinc finger
	Shy3280Sca067_g039	39153	39509	+	119	Sobic.002G300100.1	1	87.6	106	GRMZM2G379490_P01	0.98	87.61	99	LOC_Os07g29310.1	0.56	85.29	58	Similar to Auxin-responsive SAUR gene
	Shy3280Sca067_g047	46736	47599	-	288	Sobic.010G098400.1	1	96.18	277	GRMZM2G146761_P01	1	94.1	271	LOC_Os07g29320.1	0.85	86.23	213	Similar to Putative EBNA1-binding protein
Shy3280Sca068	-	-	-	-	-	-	-	-	-	-	-	-	-	-	-	-	-	-
aPseudogenes predicted in sugarcane; bGene position in sugarcane BAC sequences; cAlignment fraction of query sequence (predicted sugarcane gene); dPercentage of identical amino acid match by alignment; eNumber of amino acid residues identical to the predicted sugarcane gene.
